# Supplementary material for: SARS-CoV-2 infection results in a unique lung proteome long after virus resolution in the hamster
Source: Npj Viruses. 2024 Aug 24;2:40. doi: 10.1038/s44298-024-00049-x (PMC11721347; doi:10.1038/s44298-024-00049-x)
Supplement: Supplementary file 1 — Supplementary Table [file 44298_2024_49_MOESM1_ESM.xlsx]

## Sheet: Supplementary Table 1
Supplementary Table 1. Proteins that were significantly changed +/- 2fold or more in SARS-CoV-2 infected male or female hamsters at 1, 3, 5, and 31dpi with an adjusted p-value of =<0.05
Sex	dpi	Uniprot ID	# of proteins changed	Genes	Protein	logFC	adj p-value
Female	1	None	0
	3	B2Z890	152	Mx2	Myxovirus resistance protein 2	5.99502	2.37341e-19
		A0A3Q0D8V4		Cda	Cytidine deaminase	5.43605	1.07227e-07
		A0A3Q0CU76		Parp9	poly [ADP-ribose] polymerase 9	5.3959	1.23033e-09
		A0A1U7Q3T2		Ido1	indoleamine 2,3-dioxygenase 1 isoform X1	5.28589	5.37447e-05
		A0A1U7R1X0		Timp1	Metalloproteinase inhibitor 1	5.25035	0.000458492
		A0A3Q0DC26		Ifi44l	interferon-induced protein 44-like	5.21868	2.36533e-09
		A0A1U8BJQ7		Ifit2	interferon-induced protein with tetratricopeptide repeats 2	5.08881	1.7481e-16
		A0A1U7QDL3		Kng1	Bradykinin	4.59972	0.000820883
		Q60552		HPP	Pregnancy protein 60 kDa	4.57398	7.84955e-11
		A0A1U8CUK3		LOC106022786	Poly [ADP-ribose] polymerase	4.55271	1.54283e-05
		A0A1U8C9R8		LOC101829188	2'-5' oligoadenylate synthase	4.47953	3.36545e-17
		A0A1U8BNG9;A0A3Q0CMU9		Siglec1	sialoadhesin isoform X2;sialoadhesin isoform X1	4.47803	2.49614e-09
		A0A3Q0CWV5		LOC101844121	interferon-induced GTP-binding protein Mx1	4.45466	2.37341e-19
		A0A1U8CAF8		Isg15	ubiquitin-like protein ISG15	4.41114	2.91042e-13
		A0A3Q0CJD1		LOC101822883	interferon-induced protein with tetratricopeptide repeats 1-like	4.36111	8.45929e-06
		A0A1U8CGR8		LOC101834051	interferon-induced protein 44	4.28905	6.19922e-06
		A0A1U7QJQ7		LOC101844828	granzyme C-like	4.24288	1.95476e-06
		A0A1U7Q3N9;A0A1U8BN12;P70117		Lgals3bp;Lgals3bp;LGALS3BP	Galectin-3-binding protein	4.19283	2.82169e-10
		A0A1U7QUU5		LOC101825672	alpha-1-acid glycoprotein 1	4.17819	3.21189e-06
		A0A1U7QBD7;A0A1U7QMM1		LOC101844567;LOC101844297	granzyme B(G,H)-like;granzyme B(G,H)-like	4.09467	9.8005e-08
		E7CXR7		Arg1	Arginase	4.05528	5.40819e-10
		A0A3Q0D688		LOC110342638	cytochrome c, testis-specific	4.02659	0.00299973
		A0A1U8BQK4		LOC106020791	interferon-induced protein with tetratricopeptide repeats 1-like	4.02198	3.56922e-15
		A0A1U7QAD1;A0A1U7QB38		LOC101842193;LOC101831799	Macrophage-expressed gene 1 protein	4.00859	0.000107634
		A0A1U8CFU7		LOC101825087	guanylate-binding protein 4-like	3.9973	5.40819e-10
		A0A1U8CR03		Fcer1g	Fc receptor gamma-chain	3.87048	9.91733e-06
		A0A1U7R9X5;A0A1U8C6U9;A0A3Q0D503		LOC101822825;LOC101824368;LOC101824368	2'-5' oligoadenylate synthase;2'-5' oligoadenylate synthase;2'-5'-oligoadenylate synthase-like protein 1 isoform X2	3.79056	3.92489e-07
		A0A1U7Q2K5		Ifit3	interferon-induced protein with tetratricopeptide repeats 3 isoform X1	3.74894	3.56922e-15
		A0A1U7QWN4;A0A1U7R763;A0A1U8D0N6		Nt5c3a	5'-nucleotidase	3.72251	2.48944e-09
		A0A1U8CCZ4		LOC106022099	guanylate-binding protein 5	3.71194	2.63289e-10
		A0A3Q0D956		Cmpk2	UMP-CMP kinase 2, mitochondrial	3.69858	1.78133e-07
		A0A1U7RAB5		LOC101838199	sterile alpha motif domain-containing protein 9-like	3.6492	8.99824e-15
		A0A1U7QG18		Tmem173	Stimulator of interferon genes protein	3.53277	0.00029735
		Q4R4F9		STAT2	Signal transducer and activator of transcription	3.50386	6.44053e-11
		A0A3Q0CPR4;A0A3Q0CRM1		Rnf213	E3 ubiquitin-protein ligase RNF213 isoform X1;E3 ubiquitin-protein ligase RNF213 isoform X2	3.46824	4.56354e-15
		A0A3Q0D3W2		LOC101842177	interferon-activable protein 203-like	3.43518	0.00418083
		A0A3Q0CML7		Ubr1	E3 ubiquitin-protein ligase	3.4079	1.84273e-08
		A0A1U7QVQ2		LOC101824821	guanylate-binding protein 2-like	3.39842	9.09845e-14
		A0A3Q0D2X1		LOC101837799	guanylate-binding protein 6	3.37928	1.58119e-12
		A0A1U8CD91		LOC106021992	2'-5'-oligoadenylate synthase 1A-like	3.37755	2.19523e-12
		A0A3Q0CE80		C2	C3/C5 convertase	3.29903	0.000206027
		A0A3Q0D740		Ran	GTP-binding nuclear protein Ran	3.2646	0.0323728
		A0A3Q0DAZ4		LOC101840310	nuclear autoantigen Sp-100-like	3.19082	7.77514e-09
		A0A1U7QCW4		Lcat	phosphatidylcholine-sterol acyltransferase	3.18031	0.00117278
		A0A1U7QXD1		Padi2	Protein-arginine deiminase	3.17184	0.000118705
		A0A3Q0CD92		Parp12	poly [ADP-ribose] polymerase 12	3.15171	4.83879e-05
		A0A1U7R9F9;A0A3Q0DCM2		LOC101829375	metalloreductase STEAP4 isoform X1;metalloreductase STEAP4 isoform X2	3.12312	0.00291609
		A0A1U7Q2W1		Unc93b1	LOW QUALITY PROTEIN: protein unc-93 homolog B1	3.06654	5.69648e-09
		A0A1U7Q9Z8		Syap1	synapse-associated protein 1	3.05109	0.000292501
		A0A3Q0D9D1		LOC101833706	serine protease 29-like	3.03596	0.00601283
		A0A1U7R645		Aif1	allograft inflammatory factor 1	3.01255	0.000251709
		A0A1U7QTN3		Ubap2	ubiquitin-associated protein 2	2.99975	0.00270704
		A0A3Q0DAG7		Apbb1ip	amyloid beta A4 precursor protein-binding family B member 1-interacting protein	2.99717	0.000123741
		A0A1U7QW98		Abcf2	ATP-binding cassette sub-family F member 2	2.99626	0.00917451
		A0A0G2YHW0		Ifih1	RNA helicase	2.97994	2.86322e-07
		A0A1U7R308		Ddx46	RNA helicase	2.97866	0.00243042
		A0A3Q0DB10		Sp110	sp110 nuclear body protein	2.93493	0.00322221
		A0A1U7QL79		Nudt5	ADP-sugar pyrophosphatase	2.92638	9.76169e-05
		A0A1U8C4F8		Gypa	glycophorin-A	2.91232	0.0148258
		A0A1U7R7E8		C1qa	Complement C1q subcomponent subunit A	2.89538	0.0131459
		A0A3Q0D9K8		Inpp5d	Phosphatidylinositol-3,4,5-trisphosphate 5-phosphatase	2.86499	0.00012749
		A0A1U8BWV2		LOC101840863	interferon-induced transmembrane protein 3 isoform X2	2.85619	4.14941e-12
		A0A1U7QPV8		Hk3	Hexokinase	2.82028	0.00340255
		A0A1U8CS63;O08896		Tap1;TAP1	antigen peptide transporter 1;TAP1 (Fragment)	2.80212	1.08596e-07
		A0A1U7QVW4		Rsad2	radical S-adenosyl methionine domain-containing protein 2	2.80188	0.0135365
		A0A1U7QR85		Soat1	O-acyltransferase	2.77398	1.7097e-07
		A0A1U7QD93		Ube2l6	ubiquitin/ISG15-conjugating enzyme E2 L6 isoform X2	2.7584	5.40819e-10
		A0A1U7Q2P0;A0A1U8C3J0		Cpn1	carboxypeptidase N catalytic chain isoform X1;carboxypeptidase N catalytic chain isoform X2	2.74333	7.92304e-06
		A0A1U7R0N9		Ctsa	Carboxypeptidase	2.73094	0.00579853
		A0A1U8C5I3		F12	coagulation factor XII	2.7267	1.181e-07
		A0A3Q0DBM1		LOC106022168	nuclear autoantigen Sp-100-like	2.68806	0.000461725
		A0A1U7QIC8		Fgr	Tyrosine-protein kinase	2.68146	6.86561e-05
		A0A1U7R614		Rps5	40S ribosomal protein S5	2.66174	0.0164626
		A0A1U7R3R6		LOC101834334	H-2 class II histocompatibility antigen, E-Q beta chain-like	2.65358	0.00271699
		F6MF66;Q153F4		eif2ak2;Eif2ak2	Eukaryotic translation initiation factor 2 alpha kinase 2 variant 2;Eukaryotic translation initiation factor 2 alpha kinase 2	2.65248	6.22817e-08
		A0A1U7R051		Mnda	myeloid cell nuclear differentiation antigen	2.65113	1.5401e-11
		A0A1U7Q692		LOC101841676	granzyme A-like	2.64386	6.08351e-08
		A0A1U7R3G6		Tapbp	tapasin	2.59075	3.55839e-10
		A0A1U7R7C1		LOC101835615	mannose-binding protein A-like	2.58533	0.0127055
		A0A1U7R4N0		Dhx58	RNA helicase	2.56636	8.80266e-09
		A0A1U7QLC5		Vav1	proto-oncogene vav	2.55807	0.000134056
		A0A1U8C678		A1bg	alpha-1B-glycoprotein	2.54492	0.000106002
		A0A1U7QQD9		Prf1	perforin-1	2.54444	0.000268885
		A0A3Q0CYA3		LOC101841371	immunoglobulin lambda-1 light chain-like isoform X3	2.52673	0.0124819
		A0A1U7R8E6		LOC101840620	carboxypeptidase N subunit 2-like	2.48781	9.30063e-07
		A0A1U8BEZ1;A0A1U8BR23		Syk	Tyrosine-protein kinase	2.47245	4.32073e-07
		A0A3Q0CF47		Map4k1	Non-specific serine/threonine protein kinase	2.45098	0.00055197
		A0A1U7R1W8		Hmox1	Heme oxygenase	2.44613	1.34316e-06
		A0A1U7QUP1;A0A1U8BVK5;A0A1U8C6S7		Chi3l1	Chitinase-3-like protein 1	2.41436	0.000335427
		A0A3Q0CL07		Srgn	serglycin	2.40447	0.00320503
		A0A1U7QR15		Acp6	lysophosphatidic acid phosphatase type 6	2.33969	0.0418715
		A0A3Q0CH40		LOC110340613	serine protease inhibitor A3N-like	2.33619	3.25105e-05
		P20726;P20727		SAA1;SAA2	Serum amyloid A-1 protein;Serum amyloid A-2 protein	2.33268	0.000926592
		A0A1U7RCT9		Aldh1a3	Aldehyde dehydrogenase	2.31393	0.0309934
		A0A1U7QBM2;A0A3Q0CZP7		Lactb	serine beta-lactamase-like protein LACTB, mitochondrial isoform X1;serine beta-lactamase-like protein LACTB, mitochondrial isoform X2	2.29641	0.000190897
		A0A1U8CI56		Upp1	Uridine phosphorylase	2.29348	0.00583563
		Q1T7E9;Q4JGY3;Q4R4G1		STAT1 beta;;STAT1 alpha	Signal transducer and activator of transcription	2.2797	4.96376e-12
		A0A1U7RH08;A0A1U8CHW8		LOC101835922;LOC106022314	tapasin-related protein-like;tapasin-related protein	2.27815	0.0035063
		A0A3Q0CS45		Mtap	S-methyl-5'-thioadenosine phosphorylase	2.26333	0.00830324
		A0A1U7Q211		Fcgr4	low affinity immunoglobulin gamma Fc region receptor III-like precursor	2.25324	0.00272443
		A0A1U7Q8X3;A0A1U8BV98;A0A3Q0CLZ8;A0A3Q0CM00		LOC101836689	alpha-fetoprotein-like isoform X1;alpha-fetoprotein-like isoform X2;alpha-fetoprotein-like isoform X3;alpha-fetoprotein-like isoform X4	2.23471	0.00801762
		A0A3Q0CPZ4		Jpt1	hematological and neurological expressed 1 protein	2.21374	0.0176699
		A0A1U7QP95		Hrg	histidine-rich glycoprotein	2.20069	0.000561195
		A0A1U8C639		F3	Coagulation factor III	2.19099	0.00431622
		A0A1U7QGE3		Dtx3l	E3 ubiquitin-protein ligase	2.18937	1.29528e-05
		A0A1U7QHJ6		Rrm1	Ribonucleoside-diphosphate reductase	2.18312	0.000768901
		A0A3Q0CSM2		Apod	Apolipoprotein D	2.17907	0.00391577
		A0A3Q0CWJ5		Sf3b3	splicing factor 3B subunit 3	2.16223	1.29528e-05
		A0A1U7Q231;A0A1U8CMQ1;O09181		Ube2i;Ube2i;UBE2I	SUMO-conjugating enzyme UBC9;SUMO-conjugating enzyme UBC9 isoform X1;SUMO-conjugating enzyme UBC9	2.16045	0.00252636
		A0A1U8C284		Hcls1	hematopoietic lineage cell-specific protein	2.15536	8.24767e-05
		A0A3Q0CM60		Parp14	poly [ADP-ribose] polymerase 14	2.11896	1.72288e-07
		A0A1U8BM09		Serpinf2	alpha-2-antiplasmin	2.09354	7.20283e-07
		A0A3Q0DET6		Samhd1	Deoxynucleoside triphosphate triphosphohydrolase SAMHD1	2.08064	3.16841e-11
		A0A1U7RG56		LOC101838193	interferon-inducible GTPase 1-like	2.0767	1.71361e-08
		A0A1U7R990		Cd180	CD180 antigen	2.07619	0.0223029
		A0A1U7RGL4;A0A1U8CS54		LOC101830930	C4a anaphylatoxin	2.0734	1.56704e-08
		A0A1U7QB70		Fth1	Ferritin	2.05865	1.16889e-07
		A0A3Q0D3A4		LOC101841371	immunoglobulin lambda-1 light chain-like isoform X4	2.05726	0.000388776
		A0A1U7QV28		Ctsb	Cathepsin B	2.05294	1.93363e-06
		A0A1U8BUK7		LOC101837226	immunity-related GTPase family M protein 1-like isoform X2	2.04946	3.55301e-06
		A0A1U7R049		Ftl	Ferritin	2.04432	5.04434e-05
		A0A0G2YNC7		Ddx58	RNA helicase	2.04346	0.0308856
		A0A1U7QQU4;A0A1U8BU47		Cpq	Carboxypeptidase Q	2.03848	0.000279986
		A0A1U8CH10		Ciapin1	Anamorsin	2.02263	0.0240692
		A0A1U7Q227;P97280		Itih3;ITIH3	inter-alpha-trypsin inhibitor heavy chain H3 precursor;Inter-alpha-trypsin inhibitor heavy chain H3	2.01453	1.30406e-06
		A0A1U7QP42		Ifi35	interferon-induced 35 kDa protein isoform X1	2.01169	2.29951e-07
		A0A1U7QH60		Sod2	Superoxide dismutase	1.99795	1.42469e-09
		A0A1U8CNA6		LOC106022428	inter-alpha-trypsin inhibitor heavy chain H1-like	1.99692	9.53281e-05
		A0A3Q0DFY3		Ebp	3-beta-hydroxysteroid-Delta(8), Delta(7)-isomerase	-2.01545	0.00917451
		A0A1U7QG90		Zadh2	prostaglandin reductase 3	-2.05619	0.0147503
		A0A1U7QFW7		Dpt	dermatopontin	-2.06816	0.00287823
		A0A1U7Q2D6;P97281		Sgcd;SGCD	delta-sarcoglycan;Delta-sarcoglycan	-2.07452	0.0387357
		A0A1U7QYW5		Trappc12	trafficking protein particle complex subunit 12	-2.08372	0.00223502
		A0A1U7QPH3		Nqo1	NAD(P)H dehydrogenase [quinone] 1	-2.12271	0.000215622
		A0A1U7QDL6		LOC101830505	ADP-ribosylation factor 2	-2.16595	0.0243548
		A0A1U7QPK8		Ptgfrn	prostaglandin F2 receptor negative regulator	-2.3289	1.18822e-05
		A0A1U7R5V5		LOC101825629	cytochrome P450 2F2	-2.36557	0.00850296
		A0A1U7QQ66		LOC101842364	actin, alpha skeletal muscle	-2.44872	0.01328
		A0A3Q0CSB4;A0A3Q0CX86;A0A3Q0CXD0;A0A3Q0CYJ8		Limch1	LIM and calponin homology domains-containing protein 1 isoform X2;LIM and calponin homology domains-containing protein 1 isoform X4;LIM and calponin homology domains-containing protein 1 isoform X5;LIM and calponin homology domains-containing protein 1 is	-2.50359	0.0215251
		Q8VD96		SCGB1A1	Uteroglobin	-2.52856	0.000518688
		A0A1U7QZK4		LOC101827337	17-beta-hydroxysteroid dehydrogenase 13	-2.66452	0.00335069
		A0A1U8D0Y2;A0A1U8D2F7		Misp3	uncharacterized protein MISP3 isoform X1;uncharacterized protein MISP3 isoform X2	-2.66948	5.37447e-05
		A0A1U7QSJ7		Baiap2l1	brain-specific angiogenesis inhibitor 1-associated protein 2-like protein 1	-2.67397	0.00138291
		A0A3Q0D195		Dync2h1	Cytoplasmic dynein 2 heavy chain 1	-2.70588	0.00055197
		A0A1U8BWR1		Tmem50b	transmembrane protein 50B	-2.71692	0.000286604
		A0A1U7QDA7		LOC110339199	Glutathione S-transferase	-2.83237	0.00142559
		A0A1U7R699;A0A1U7R9G4		Cdk16;Cdk14	cyclin-dependent kinase 16;cyclin-dependent kinase 14	-2.85236	5.52894e-05
		A0A3Q0CHR3		LOC101839899	mesothelin	-2.92777	0.0269764
		A0A3Q0CRD5		Hkdc1	Hexokinase	-2.99505	0.0426545
		A0A1U8BTE4;A0A1U8BWP5		Slc29a1	equilibrative nucleoside transporter 1 isoform X1;equilibrative nucleoside transporter 1 isoform X2	-3.0949	2.09612e-07
		Q9QZ50		LOC101826941	Cytochrome P-450	-3.22776	5.20974e-06
		A0A1U7Q5R3;A0A1U7QDM7;A0A1U7RH55;A0A1U8CPS5;A0A3Q0CH02		Mpp2;Mpp2;Mpp6;Mpp6;Mpp6	MAGUK p55 subfamily member 2 isoform X2;MAGUK p55 subfamily member 2 isoform X1;MAGUK p55 subfamily member 6 isoform X2;MAGUK p55 subfamily member 6 isoform X3;MAGUK p55 subfamily member 6 isoform X1	-3.57627	0.000137708
	5	A0A1U7QAZ8;A0A1U8BEY3;A0A3Q0CE82;A0A3Q0CEQ0;A0A3Q0CJ92;A0A3Q0CKT3	999	LOC101840088;LOC101828345;LOC110340246;LOC101825376;LOC101827561;LOC110340207	Histone H3;Histone H3;histone H3-like;LOW QUALITY PROTEIN: uncharacterized protein LOC101825376;Histone H3;uncharacterized protein LOC110340207	8.26283	1.39252e-24
		A0A1U7QV25		Rps26	40S ribosomal protein S26	7.95818	3.53395e-20
		A0A1U7QK56		Rplp1	60S acidic ribosomal protein P1	7.85574	4.67808e-15
		A0A1U7R3I8;A0A1U8C9B2		S100a6	Protein S100	7.81941	1.80499e-19
		A0A1U7QVJ3;A0A3Q0D6L3		Rac1	ras-related C3 botulinum toxin substrate 1 isoform X2;ras-related C3 botulinum toxin substrate 1 isoform X1	7.19636	2.03469e-17
		A0A3Q0D4Q7;A0A3Q0D932;A0A3Q0D9K1		Celf2	CUGBP Elav-like family member 2 isoform X2;CUGBP Elav-like family member 2 isoform X3;CUGBP Elav-like family member 2 isoform X1	6.6841	9.20609e-16
		A0A1U7QJB6		LOC101839373	cytochrome b-c1 complex subunit 9	6.54881	7.26608e-16
		A0A1U8BYM1;A0A1U8BYM2;A0A1U8C1Q6;A0A1U8C948;A0A1U8C9S6		Cd47	Integrin-associated protein	6.51281	7.61797e-13
		A0A3Q0CCM4		LOC110339949	membrane-spanning 4-domains subfamily A member 6B-like	6.41456	6.28461e-15
		A0A1U8C559;A0A3Q0D4C7		LOC106021785	pyrin domain-containing protein 3-like isoform X1;pyrin domain-containing protein 3-like isoform X2	6.39984	9.83385e-16
		A0A3Q0CE64		Gmfg	Glia maturation factor	6.35699	5.7644e-20
		A0A1U7R614		Rps5	40S ribosomal protein S5	6.26915	1.79895e-23
		A0A1U7Q8R9;A0A3Q0CLE1		LOC101835401	protein RoBo-1-like isoform X3;protein RoBo-1-like isoform X1	6.23756	7.39963e-09
		A0A1U8C0Q7		LOC101825069	60S ribosomal protein L31	6.21557	1.05108e-12
		F1SWE8		akr	Aldo-keto reductase like	5.99086	8.45365e-13
		A0A3Q0D3Q5		LOC101841371	immunoglobulin lambda-1 light chain-like isoform X2	5.95855	2.82049e-19
		A0A1U8C7T7		Rer1	Protein RER1	5.93806	2.34113e-07
		A0A1U7Q2G6;Q6EGX7		Ubl5;UBL5	Ubiquitin-like protein 5	5.86496	4.38711e-14
		A0A1U7R3M2		LOC101828213	Protein S100	5.77859	9.70618e-21
		A0A1U7QTD5		Rad21	double-strand-break repair protein rad21 homolog	5.73805	7.28877e-15
		A0A1U8CPT0		LOC106022645	H-2 class I histocompatibility antigen, Q10 alpha chain-like	5.62483	1.29177e-13
		A0A1U7QK94		LOC101843749	Cytochrome c oxidase polypeptide Va	5.60591	1.39935e-19
		A0A1U7QCI4;A0A3Q0CN16		LOC101825174	membrane-spanning 4-domains subfamily A member 4A-like isoform X1;membrane-spanning 4-domains subfamily A member 4A-like isoform X2	5.60029	1.46256e-13
		B2Z890		Mx2	Myxovirus resistance protein 2	5.54018	4.9948e-26
		P00761			SWISS-PROT:P00761|TRYP_PIG Trypsin - Sus scrofa (Pig).	5.51681	0.000630233
		P86231		OGDH	2-oxoglutarate dehydrogenase, mitochondrial (Fragments)	5.49358	1.39958e-16
		A0A1U7Q9G7		Rac2	ras-related C3 botulinum toxin substrate 2	5.48149	1.05946e-15
		A0A1U7Q839		Arsb	arylsulfatase B	5.43156	2.50693e-16
		A0A1U8CNI4		LOC101832219	1,4-beta-N-acetylmuramidase C	5.38378	2.29218e-11
		A0A1U7R4U0		C1qc	complement C1q subcomponent subunit C	5.36679	2.62037e-14
		A0A1U7Q2W9;P61806		Dad1;DAD1	Dolichyl-diphosphooligosaccharide--protein glycosyltransferase subunit DAD1	5.36337	1.19803e-06
		P02768-1			SWISS-PROT:P02768-1 Tax_Id=9606 Gene_Symbol=ALB Isoform 1 of Serum albumin precursor	5.3293	0.00324353
		A0A1U7R4Y3;A0A3Q0CDG5		Gsdmd	gasdermin-D isoform X1;gasdermin-D isoform X3	5.25447	2.46229e-06
		A0A1U8CU01		Sdhc	Succinate dehydrogenase cytochrome b560 subunit, mitochondrial	5.25061	4.82879e-12
		A0A1U7QEV3		Pgc	Gastricsin	5.21051	5.78533e-15
		A0A1U7QY13		LOC101829442	40S ribosomal protein S29	5.2091	3.83107e-12
		A0A3Q0CJD1		LOC101822883	interferon-induced protein with tetratricopeptide repeats 1-like	5.12089	7.64417e-14
		A0A1U7Q3A8;A0A3Q0D6K7		Gorasp2	Golgi reassembly-stacking protein 2 isoform X1;Golgi reassembly-stacking protein 2 isoform X2	5.10029	7.66978e-12
		A0A1U7R0N3;A0A1U8CHP1;A0A3Q0D0U2;A0A3Q0D1S6;A0A3Q0D2P4;A0A3Q0D536;A0A3Q0D5Z2		Unc119;Unc119b;Unc119;Unc119;Unc119;LOC110342980;Unc119b	Protein unc-119 homolog A;protein unc-119 homolog B isoform X2;Protein unc-119 homolog A;Protein unc-119 homolog A;Protein unc-119 homolog A;protein unc-119 homolog B;protein unc-119 homolog B isoform X1	5.05359	6.70668e-05
		A0A1U7QWA7		Dynll2	Dynein light chain	5.04752	8.52369e-11
		A0A1U7Q479;A0A1U7QIH1;A0A1U7R5Y7		LOC101828968;LOC101826184;LOC101841148	Histone H2A	5.00548	9.30175e-18
		A0A1U7QJJ2		Tpm3	tropomyosin alpha-3 chain isoform X3	4.96305	7.33467e-13
		C1JJG4			Gamma actin cytoplasmic 1 (Fragment)	4.92577	2.65321e-06
		P62848		RPS24	40S ribosomal protein S24	4.91207	1.31725e-18
		A0A3Q0CJL7		Ddx42	RNA helicase	4.85353	5.17909e-12
		A0A1U7QGW1		Tmbim6	Bax inhibitor 1	4.84034	2.67485e-12
		A0A1U8C6I5		Pdcd5	LOW QUALITY PROTEIN: programmed cell death protein 5	4.82671	2.75971e-08
		A0A1U7Q7Q7;A0A3Q0DB11;A0A3Q0DBV4		Iws1	protein IWS1 homolog isoform X1;protein IWS1 homolog isoform X2;protein IWS1 homolog isoform X3	4.7757	4.97412e-10
		A0A1U8BWT1;A0A1U8BWT6		Aldh18a1	Delta-1-pyrroline-5-carboxylate synthase	4.75078	2.35599e-12
		A0A1U7QKR0		Psma4	Proteasome subunit alpha type	4.72266	3.0215e-20
		A0A3Q0CFI0		LOC101826588	CD177 antigen	4.69273	9.33857e-17
		A0A3Q0D839		LOC101843355	transmembrane protease serine 9	4.68937	4.01672e-19
		A0A3Q0DGK2		Rps18	40S ribosomal protein S18	4.66833	3.63673e-22
		A0A1U7QK85		Clns1a	Chloride channel, nucleotide sensitive 1A	4.65736	1.09911e-08
		A0A1U8CIE5;A0A1U8CS51;A0A3Q0DB74;A0A3Q0DC12		Lamp2	lysosome-associated membrane glycoprotein 2 isoform X3;lysosome-associated membrane glycoprotein 2 isoform X2;lysosome-associated membrane glycoprotein 2 isoform X1;lysosome-associated membrane glycoprotein 2 isoform X4	4.64436	4.76839e-15
		A0A1U7Q743		Tmco1	Calcium load-activated calcium channel	4.63891	6.52759e-11
		A0A1U8BX24		Psmd14	26S proteasome regulatory subunit RPN11	4.62918	0.0006716
		A0A1U7QDB2;A0A1U7QLV2		Ampd2	AMP deaminase	4.62903	2.11964e-07
		A0A1U7RF88		Hpx	Hemopexin	4.62372	3.3873e-17
		A0A1U7QI90		Csrp2	cysteine and glycine-rich protein 2	4.59484	1.04165e-07
		A0A1U7QLF7;P30442		B2m;B2M	Beta-2-microglobulin;Beta-2-microglobulin (Fragment)	4.57341	1.79895e-23
		A0A1U8C044		Glb1l	beta-galactosidase-1-like protein	4.56442	2.00199e-09
		A0A1U7R979		Rps11	40S ribosomal protein S11	4.56114	6.55786e-14
		A0A1U8CKN9		LOC101831620	Tubulin alpha chain	4.51716	8.77882e-27
		A0A1U7QHF7		Srsf9	serine/arginine-rich splicing factor 9	4.51163	6.56592e-07
		A0A1U8CEN3		Atp5i	ATP synthase subunit e, mitochondrial	4.50209	1.62872e-18
		A0A1U7Q7A3;A0A3Q0CEP7		LOC101830217;LOC101839356	Histone H2B	4.50057	2.88241e-26
		A0A1U7QAY0		Srsf2	Serine/arginine-rich splicing factor 2	4.4919	2.04095e-20
		A0A1U7R985		LOC101823529	60S ribosomal protein L28	4.49031	3.46513e-12
		A0A1U8BPW9;A0A1U8BTF1;A0A1U8C1E6		Psap	prosaposin isoform X3;prosaposin isoform X2;prosaposin isoform X1	4.44815	5.08372e-14
		A0A1U7QAH5		Sec11c	Signal peptidase complex catalytic subunit SEC11	4.44291	6.25056e-11
		A0A1U7RA21		Itga2	integrin alpha-2	4.42339	3.72956e-08
		A0A1U7QU58;A0A1U7QWS4		Dctn4	dynactin subunit 4 isoform X1;dynactin subunit 4 isoform X2	4.42142	0.000105102
		A0A1U7Q238;O35086		Hp;HP	Haptoglobin	4.41787	1.39958e-16
		A0A1U7R4T9;A0A3Q0D4X4		Abcc4	multidrug resistance-associated protein 4 isoform X1;multidrug resistance-associated protein 4 isoform X2	4.39961	1.44856e-07
		A0A3Q0D013		LOC101823391	guanylate-binding protein 6-like	4.39595	1.02155e-07
		P62894			SWISS-PROT:P62894 Cytochrome c - Bos taurus (Bovine).	4.38357	1.42304e-17
		A0A1U8CAE5;A0A3Q0CYC3;A0A3Q0CYJ9		Tnc	tenascin isoform X1;tenascin isoform X2;tenascin isoform X3	4.36897	2.04257e-11
		A0A1U7QIW2		LOC101837891	GTP-binding nuclear protein Ran	4.36079	1.12887e-15
		A0A1U7Q211		Fcgr4	low affinity immunoglobulin gamma Fc region receptor III-like precursor	4.33568	2.30868e-12
		A0A1U8CAF8		Isg15	ubiquitin-like protein ISG15	4.31191	1.59871e-17
		A0A1U7R0M5		Rpl21	60S ribosomal protein L21	4.30545	2.41322e-18
		A0A1U7QCV5		Nup210	nuclear pore membrane glycoprotein 210	4.29894	2.40721e-11
		A0A1U7QU92		Ints11	Cleavage and polyadenylation-specific factor 3-like protein	4.29531	4.54585e-10
		A0A1U8CL57		Ntmt1	N-terminal Xaa-Pro-Lys N-methyltransferase 1 isoform X1	4.2748	8.9145e-10
		A0A1U7Q3T2		Ido1	indoleamine 2,3-dioxygenase 1 isoform X1	4.26355	6.77691e-17
		A0A3Q0D3Y9		Tars	Threonyl-tRNA synthetase	4.26213	2.05776e-16
		A0A1U7QTG8		Anp32b	acidic leucine-rich nuclear phosphoprotein 32 family member B	4.25628	1.31668e-16
		A0A1U7QF62		Xrn2	5'-3' exoribonuclease	4.24535	5.83092e-18
		A0A1U7RFQ0;A0A1U7RI27		Snx27	sorting nexin-27 isoform X1;sorting nexin-27 isoform X2	4.21856	6.07954e-05
		A0A1U7QZC1		Actr3b	actin-related protein 3B isoform X1	4.21755	1.74625e-21
		A0A3Q0CFG7		Ceacam1	carcinoembryonic antigen-related cell adhesion molecule 1	4.20756	5.80215e-12
		A0A1U7RH39;A0A1U8D4D4		Ppcs	phosphopantothenate--cysteine ligase isoform X1;phosphopantothenate--cysteine ligase isoform X2	4.20656	2.63071e-10
		A0A1U7QYR3;A0A1U7R6N6		LOC101823000;LOC101823264	prefoldin subunit 2	4.2029	5.77649e-10
		A0A1U7QTC0;A0A1U8BX98;A0A1U8C8I9;A0A3Q0CX93		Rps6ka3	Ribosomal protein S6 kinase;Non-specific serine/threonine protein kinase;Non-specific serine/threonine protein kinase;Non-specific serine/threonine protein kinase	4.18303	7.3895e-14
		A0A1U7QWN5;A0A3Q0CPM9		LOC101841957;Dut	Deoxyuridine 5'-triphosphate nucleotidohydrolase	4.17671	1.13281e-08
		A0A1U7QME7		Tmed7	transmembrane emp24 domain-containing protein 7	4.17208	1.39778e-13
		A0A1U7QCH6		Cpb2	carboxypeptidase B2	4.16535	9.35488e-10
		A0A1U7R1X7		Lgals3	Galectin	4.15446	2.29526e-16
		A0A1U7QWH1		Mtpn	myotrophin	4.13621	1.09924e-11
		A0A1U8CIN5		Ctss	cathepsin S	4.12138	2.16342e-11
		A0A1U8CGR8		LOC101834051	interferon-induced protein 44	4.11408	5.36284e-08
		A0A1U8BMS0		Gc	Gc-globulin	4.11396	2.59301e-19
		A0A1U7R5C2		Mrc1	macrophage mannose receptor 1	4.09585	6.04029e-14
		A0A3Q0CUI3		Tra2b	transformer-2 protein homolog beta	4.08966	1.57583e-07
		A0A1U7R9B0		Cfap57	cilia- and flagella-associated protein 57	4.08958	2.6825e-06
		A0A1U8BUA9		Mpc2	Mitochondrial pyruvate carrier	4.08705	3.80893e-06
		A0A3Q0CK01;A0A3Q0CLP0		Sdcbp	syntenin-1 isoform X1;syntenin-1 isoform X2	4.08646	1.10528e-10
		A0A1U7QU79;A0A1U8C928		Naa50	N-alpha-acetyltransferase 50 isoform X1;N-alpha-acetyltransferase 50 isoform X2	4.08441	2.30692e-10
		A0A1U7QT93;A0A1U7R3N6		Nipsnap2	protein NipSnap homolog 2 isoform X1;protein NipSnap homolog 2 isoform X3	4.07719	4.32204e-06
		A0A1U7QAW7		Trex1	three-prime repair exonuclease 1	4.0714	7.74996e-07
		A0A1U7QG20;P07629		Apcs;APCS	Pentaxin;Serum amyloid P-component	4.06046	5.54142e-15
		A0A3Q0DBM1		LOC106022168	nuclear autoantigen Sp-100-like	4.05594	1.30192e-09
		A0A1U7R0Q7		LOC101840972	Thioredoxin	4.05378	3.53395e-20
		A0A1U7Q6R5		C1r	Complement subcomponent C1r	4.03815	5.72566e-10
		A0A1U8D4A9		LOC106023010	N(4)-(Beta-N-acetylglucosaminyl)-L-asparaginase- like	4.03782	3.66306e-06
		A0A1U7QFP8		Mgp	Matrix Gla protein	4.02531	7.77005e-08
		A0A1U7QNI5		Serpind1	heparin cofactor 2	4.02178	8.13848e-18
		A0A1U7QWN6		Psmd9	26S proteasome non-ATPase regulatory subunit 9	4.02121	8.1606e-08
		A0A3Q0CLY6		Naga	Alpha-galactosidase	4.00494	0.000170425
		A0A1U7QLT7		Ndufb10	Complex I-PDSW	4.00374	2.80138e-08
		A0A1U8BFD7		Nqo2	ribosyldihydronicotinamide dehydrogenase [quinone]	3.98498	5.84093e-09
		A0A1U7R7E8		C1qa	Complement C1q subcomponent subunit A	3.98062	0.00014281
		A0A3Q0CKZ3		Eif5a	Eukaryotic translation initiation factor 5A	3.97367	3.44006e-18
		A0A1U7R751		Rpl14	60S ribosomal protein L14	3.97272	1.27945e-11
		ENSEMBL:ENSBTAP00000025008			(Bos taurus) hypothetical protein	3.96242	4.3563e-05
		A0A1U7R9X5		LOC101822825	2'-5' oligoadenylate synthase	3.95878	3.17285e-13
		A0A3Q0DCZ1		Cd9	Tetraspanin	3.95042	6.43545e-16
		A0A1U7QAS0		Manf	mesencephalic astrocyte-derived neurotrophic factor	3.94875	6.29172e-08
		A0A3Q0D2U7		LOC110342775	40S ribosomal protein S3a	3.94303	1.71569e-21
		A0A1U7QWN4;A0A1U7R763;A0A1U8D0N6		Nt5c3a	5'-nucleotidase	3.93729	1.42304e-17
		A0A1U7Q4Y4		Slc27a6	long-chain fatty acid transport protein 6	3.91607	3.72393e-08
		A0A3Q0DAG7		Apbb1ip	amyloid beta A4 precursor protein-binding family B member 1-interacting protein	3.88474	7.23177e-10
		A0A1U7Q3N9;A0A1U8BN12;P70117		Lgals3bp;Lgals3bp;LGALS3BP	Galectin-3-binding protein	3.87325	1.71569e-21
		A0A3Q0CZH6		Rrp12	RRP12-like protein	3.86916	2.82626e-06
		A0A1U8BG61;A0A3Q0CJW5		Cyth4	cytohesin-4 isoform X1;cytohesin-4 isoform X2	3.86222	2.75919e-09
		A0A1U7QV99		LOC101834557	Cytochrome c oxidase polypeptide Vb	3.83805	7.9337e-09
		A0A1U8BVC5		Ahsg	Alpha-2-HS-glycoprotein	3.8275	3.149e-09
		A0A1U7RDQ5;A0A1U8CNN2		Akt2	Non-specific serine/threonine protein kinase	3.82378	1.35165e-07
		A0A1U7QKT4		Mob1b	MOB kinase activator 1B	3.81478	1.68184e-08
		A0A1U7QNM0		Ghitm	growth hormone-inducible transmembrane protein	3.81391	0.0164905
		A0A1U8CDC1;A0A1U8CDE8;A0A3Q0D651;A0A3Q0D665;A0A3Q0DAB6;A0A3Q0DAY9		LOC106022124;LOC106022124;LOC106022126;LOC106022124;LOC106022124;LOC106022124	complement C5-like isoform X3;complement C5-like isoform X1;complement C5-like;complement C5-like isoform X4;complement C5-like isoform X5;complement C5-like isoform X2	3.81134	1.59068e-09
		A0A1U7RGF4		Plin2	Perilipin	3.8091	2.30951e-10
		A0A1U7R5K2		LOC101824406	Cap-specific mRNA (nucleoside-2'-O-)-methyltransferase 1	3.80116	1.69403e-11
		A0A1U7QWI4;A0A1U7QZA0		Fgg	fibrinogen gamma chain isoform X1;fibrinogen gamma chain isoform X2	3.80087	4.93348e-15
		A0A1U7R7I2		Tubb	Tubulin beta chain	3.80023	3.72405e-13
		A0A1U7QS96		Ptges3	prostaglandin E synthase 3	3.79877	1.35056e-07
		A0A3Q0CLR6		Rpl7	60S ribosomal protein L7	3.78503	5.84593e-24
		A0A1U8CEA7		Snap29	synaptosomal-associated protein 29	3.78289	1.13109e-08
		A0A3Q0D3W2		LOC101842177	interferon-activable protein 203-like	3.78287	1.63974e-09
		A0A3Q0DC26		Ifi44l	interferon-induced protein 44-like	3.78083	3.41565e-13
		A0A1U7QZH4		Marc2	mitochondrial amidoxime reducing component 2	3.77225	1.51024e-05
		A0A1U7QZS1		Col3a1	collagen alpha-1(III) chain	3.76777	1.07529e-06
		A0A1U8CFN2		Psmb1	Proteasome subunit beta	3.76654	4.88849e-20
		A0A1U7QZN5;A0A1U7R2A6;A0A3Q0D2B1;A0A3Q0D3H3;A0A3Q0D3X2;A0A3Q0D4C9		Acot9	acyl-coenzyme A thioesterase 9, mitochondrial isoform X6;acyl-coenzyme A thioesterase 9, mitochondrial isoform X5;acyl-coenzyme A thioesterase 9, mitochondrial isoform X1;acyl-coenzyme A thioesterase 9, mitochondrial isoform X2;acyl-coenzyme A thioesteras	3.75996	1.74474e-08
		A0A1U7QYH2		Cfl1	Cofilin, non-muscle isoform	3.7565	7.61728e-12
		A0A1U7QCX3;A0A1U8CCB4		Nudt9	ADP-ribose pyrophosphatase, mitochondrial isoform X1;ADP-ribose pyrophosphatase, mitochondrial isoform X2	3.75347	0.000840064
		A0A3Q0DGB7		LOC106022434	CD209 antigen-like protein C	3.75283	5.83131e-10
		A0A1U7RIR0		Rpl13a	60S ribosomal protein L13a	3.7405	4.07148e-15
		A0A1U7QH45;A0A3Q0D3S0		Glipr2	Golgi-associated plant pathogenesis-related protein 1 isoform X2;Golgi-associated plant pathogenesis-related protein 1 isoform X1	3.73845	6.17242e-08
		A0A1U7QME4;A0A1U8CNR7		Nfkb1	Nuclear factor NF-kappa-B p105 subunit	3.73808	3.92401e-08
		A0A1U7QVP9		Rhog	rho-related GTP-binding protein RhoG	3.73595	1.46748e-12
		A0A1U7QJ08		Bud31	Protein BUD31 homolog	3.72511	6.3651e-10
		A0A1U8BWM8;A0A3Q0CMT5		Lgmn	Asparaginyl endopeptidase;legumain isoform X2	3.72411	3.90576e-12
		A0A1U7RCH7		Dcps	m7GpppX diphosphatase	3.71651	1.55329e-05
		A0A3Q0CWV5		LOC101844121	interferon-induced GTP-binding protein Mx1	3.70121	3.35977e-19
		A0A3Q0CE80		C2	C3/C5 convertase	3.68197	1.86436e-10
		A0A3Q0CZB8		Tp53bp2	apoptosis-stimulating of p53 protein 2	3.68144	0.000579727
		A0A1U7Q2Z2;A0A1U7Q6P8		Fus	RNA-binding protein FUS isoform X2;RNA-binding protein FUS isoform X1	3.66201	2.25395e-14
		A0A1U7QCI3		Srp14	Signal recognition particle 14 kDa protein	3.66166	5.22945e-07
		A0A1U8D311		Prmt5	Protein arginine N-methyltransferase 5	3.6544	3.79932e-06
		A0A1U8CD91		LOC106021992	2'-5'-oligoadenylate synthase 1A-like	3.64304	6.56917e-16
		A0A1U7QS18;A0A1U7QUX2;A0A1U7R2F7;A0A1U7R583;A0A1U8C8C4		Srsf10	serine/arginine-rich splicing factor 10 isoform X1;serine/arginine-rich splicing factor 10 isoform X4;serine/arginine-rich splicing factor 10 isoform X2;serine/arginine-rich splicing factor 10 isoform X3;serine/arginine-rich splicing factor 10 isoform X5	3.64112	1.86598e-10
		A0A1U8CG04;A0A3Q0D471		Ptprj	Protein-tyrosine-phosphatase	3.63603	0.000192869
		P0DTC5		M	Membrane protein	3.63223	0.00375495
		A0A1U7QBJ3		Adam10	Disintegrin and metalloproteinase domain-containing protein 10	3.62582	3.7154e-06
		A0A1U7QXT6		Rpl36	60S ribosomal protein L36	3.61886	1.27215e-14
		A0A1U7QZP0;A0A1U7R2A9		Dab2	disabled homolog 2 isoform X1;disabled homolog 2 isoform X2	3.60886	9.85047e-05
		A0A1U7R3R6		LOC101834334	H-2 class II histocompatibility antigen, E-Q beta chain-like	3.60773	9.315e-16
		A0A1U7QDR3		Rpl27	60S ribosomal protein L27	3.60539	7.3895e-14
		A0A1U7Q9Z8		Syap1	synapse-associated protein 1	3.60449	4.18776e-05
		A0A1U7R082;A0A1U8CUZ6;A0A1U8CW17		Akt1s1	proline-rich AKT1 substrate 1 isoform X2;proline-rich AKT1 substrate 1 isoform X3;proline-rich AKT1 substrate 1 isoform X1	3.59882	9.01865e-09
		A0A1U7QU53;A0A1U8C1B0		Cd74	HLA class II histocompatibility antigen gamma chain isoform X2;HLA class II histocompatibility antigen gamma chain isoform X1	3.59029	2.28436e-12
		A0A1U7R2N1;A0A1U7RD21		Mau2	Cohesin loading complex subunit SCC4 homolog	3.57829	1.11026e-07
		A0A1U7QZ98		Myadm	myeloid-associated differentiation marker	3.57378	5.51355e-09
		A0A3Q0CWA6		LOC110341553	glutathione S-transferase alpha-1-like	3.57298	9.85785e-12
		A0A1U7Q8L7;A0A1U8BLE6		LOC101829234;LOC101829502	Histone H2B	3.57254	1.11754e-11
		A0A3Q0D2P2		Naa15	LOW QUALITY PROTEIN: N-alpha-acetyltransferase 15, NatA auxiliary subunit	3.57029	3.65865e-09
		A0A1U8BYT1;A0A3Q0CQK5;A0A3Q0CQL0;A0A3Q0CW01;A0A3Q0CW04;A0A3Q0CX61		Ptprc	Protein-tyrosine-phosphatase	3.57014	9.18319e-13
		A0A1U8BQK4		LOC106020791	interferon-induced protein with tetratricopeptide repeats 1-like	3.55053	1.91517e-15
		A0A1U8C678		A1bg	alpha-1B-glycoprotein	3.53492	1.42932e-13
		A0A1U7QGE3		Dtx3l	E3 ubiquitin-protein ligase	3.52205	1.9103e-15
		A0A1U8BYI1		Napg	gamma-soluble NSF attachment protein	3.5083	6.45305e-05
		A0A1U8BMI8;A0A1U8BR86;A0A3Q0DB99		Acbd4;Acbd4;Acbd5	acyl-CoA-binding domain-containing protein 4 isoform X1;acyl-CoA-binding domain-containing protein 4 isoform X2;Acyl-CoA-binding domain-containing protein 5	3.49798	3.11486e-09
		A0A1U8CAL6		Rps27l	40S ribosomal protein S27	3.48866	0.00112069
		A0A3Q0CSF3		Cacybp	Calcyclin-binding protein	3.48066	2.52313e-08
		A0A1U7QB70		Fth1	Ferritin	3.47456	2.84671e-15
		A0A1U7QTG4		Rpl30	60S ribosomal protein L30	3.47253	2.23598e-11
		A0A1U7QKR9;A0A1U8BJW2;A0A1U8BV83		Nup54	nucleoporin p54 isoform X3;nucleoporin p54 isoform X1;nucleoporin p54 isoform X2	3.47064	5.71251e-09
		A0A1U8BIZ9;A0A1U8BLZ9;A0A1U8BUJ5		Fam114a2	protein FAM114A2 isoform X1;protein FAM114A2 isoform X3;protein FAM114A2 isoform X2	3.46952	8.45868e-07
		A0A1U7RBJ6		LOC101836572	CD209 antigen-like protein A	3.46553	0.000424148
		A0A1U8BN84		Prkar1a	cAMP-dependent protein kinase type I-alpha regulatory subunit	3.45926	3.19718e-17
		A0A1U7R1W8		Hmox1	Heme oxygenase	3.44763	6.08824e-11
		A0A3Q0D8A8		LOC110342923	eukaryotic translation initiation factor 1	3.44321	6.00985e-16
		A0A1U7QJQ7		LOC101844828	granzyme C-like	3.43624	0.000159501
		A0A1U7QKQ3;A0A1U8BVC1		Hnrnpdl	heterogeneous nuclear ribonucleoprotein D-like isoform X2;heterogeneous nuclear ribonucleoprotein D-like isoform X1	3.4168	7.71713e-11
		A0A1U7Q209;Q6R0J2		Hsd11b1;HSD11B1	corticosteroid 11-beta-dehydrogenase isozyme 1;Corticosteroid 11-beta-dehydrogenase isozyme 1	3.40369	1.73821e-10
		A0A1U8CH25		Nup93	Nuclear pore complex protein Nup93	3.39855	2.09359e-11
		A0A1U7QLC5		Vav1	proto-oncogene vav	3.39754	1.71427e-07
		A0A3Q0CM90;A0A3Q0CP92		Slc3a2	4F2 cell-surface antigen heavy chain isoform X2;4F2 cell-surface antigen heavy chain isoform X1	3.3975	8.78998e-11
		A0A1U7QDT7		Naglu	alpha-N-acetylglucosaminidase	3.39532	6.67612e-06
		A0A1U7QTT6		Srpra	signal recognition particle receptor subunit alpha	3.39508	6.50471e-05
		A0A1U7QM94		Ndufa2	NADH dehydrogenase [ubiquinone] 1 alpha subcomplex subunit 2	3.39093	0.000123847
		A0A1U8BJQ7		Ifit2	interferon-induced protein with tetratricopeptide repeats 2	3.38792	2.63071e-10
		A0A1U7R4Z4		Dnajb1	dnaJ homolog subfamily B member 1	3.38486	0.000665237
		A0A1U7QSA7;A0A1U7R0M4;A0A1U7R3I5;A0A1U7R3J0;A0A1U7RB30;A0A1U7RDP8;A0A1U8CK66;A0A1U8CK71;A0A1U8CK76;A0A1U8CKG0;A0A1U8CMU4;A0A1U8CMU9;A0A1U8CMV4;A0A1U8CVN1;A0A1U8CWN4;A0A1U8CWN9;A0A3Q0DAW7;A0A3Q0DAX3;A0A3Q0DER5;A0A3Q0DES5;A0A3Q0DFH9;A0A3Q0DFI8;A0A3Q0DFJ8;A0		Zmynd8	protein kinase C-binding protein 1 isoform X20;protein kinase C-binding protein 1 isoform X21;protein kinase C-binding protein 1 isoform X14;protein kinase C-binding protein 1 isoform X28;protein kinase C-binding protein 1 isoform X26;protein kinase C-bin	3.38404	3.32807e-09
		A0A1U7QDZ4		Poldip2	polymerase delta-interacting protein 2	3.37008	0.0110155
		A0A1U7QJA2		Camp	cathelicidin antimicrobial peptide	3.3652	3.45402e-10
		A0A3Q0CUY5		Hspa2	heat shock-related 70 kDa protein 2	3.35442	4.57957e-23
		A0A1U8CKN4		Rbm3	RNA-binding protein 3 isoform X2	3.34662	6.95169e-14
		A0A1U8CIN2		Vamp3	Vesicle-associated membrane protein 3	3.34642	1.13755e-14
		A0A1U7Q4N7		Acta2	actin, aortic smooth muscle	3.34323	9.18319e-13
		A0A3Q0D7E0		Sec24b	protein transport protein Sec24B	3.34309	6.55946e-08
		A0A3Q0D4J2		Rcc2	protein RCC2	3.34133	1.96608e-08
		A0A1U8C8X4		Ugdh	UDP-glucose 6-dehydrogenase	3.32262	4.07478e-18
		A0A1U8D0C0;A0A3Q0CEV6;A0A3Q0CH29		LOC101823352;LOC106022651;LOC101823081	tripartite motif-containing protein 30A-like	3.3217	0.000299327
		A0A1U7QSI3		Toe1	target of EGR1 protein 1	3.3205	2.75971e-08
		A0A1U7Q231;A0A1U8CMQ1;O09181		Ube2i;Ube2i;UBE2I	SUMO-conjugating enzyme UBC9;SUMO-conjugating enzyme UBC9 isoform X1;SUMO-conjugating enzyme UBC9	3.30717	1.14194e-08
		A0A1U7QDV0		Cmbl	Carboxymethylenebutenolidase homolog	3.295	4.0081e-14
		A0A1U7R184		LOC101833858	caspase-1-like	3.29434	1.91648e-10
		A0A1U8CLZ3		Uba1	Ubiquitin-activating enzyme E1	3.29034	8.71265e-23
		A0A1U7QUG7		Plod1	Procollagen-lysine 5-dioxygenase	3.28539	4.67087e-06
		A0A1U7RDI0		Ap2s1	AP complex subunit sigma	3.27822	7.78394e-06
		A0A1U7QWN9		Tpp1	Tripeptidyl aminopeptidase	3.27501	1.27965e-14
		A0A1U7RE48		Abhd16a	Alpha/beta hydrolase domain-containing protein 16A	3.27197	0.000514069
		A0A3Q0CU76		Parp9	poly [ADP-ribose] polymerase 9	3.27058	6.99526e-13
		A0A1U7R0N9		Ctsa	Carboxypeptidase	3.26657	2.92368e-14
		A0A3Q0CF71		LOC101825710	LOW QUALITY PROTEIN: baculoviral IAP repeat-containing protein 1b-like	3.26623	2.97114e-08
		A0A1U7QHJ7		Rpl26	60S ribosomal protein L26	3.25875	3.50471e-10
		A0A1U7R3G6		Tapbp	tapasin	3.24996	1.86836e-15
		A0A1U7QH68		Sod1	Superoxide dismutase [Cu-Zn]	3.24622	4.93671e-10
		A0A1U7QR52		Idua	alpha-L-iduronidase isoform X1	3.24592	1.93057e-07
		A0A1U7RAW3		Pfdn6	prefoldin subunit 6	3.23659	0.00398424
		A0A3Q0CQ94		LOC101842510	signal transducer and activator of transcription 5A	3.23469	0.000127357
		A0A1U8BUR8		LOC101843260	RNA-binding protein 14 isoform X1	3.23217	6.01088e-08
		A0A1U7RG94		LOC101839900	immunity-related GTPase family M protein 1-like	3.21856	1.88572e-07
		A0A1U7QUU5		LOC101825672	alpha-1-acid glycoprotein 1	3.2106	2.04793e-07
		A0A1U7R024		Dusp23	dual specificity protein phosphatase 23	3.20965	0.00010996
		A0A1U7QWV8;A0A3Q0DBW5		Ctnnbl1	beta-catenin-like protein 1 isoform X2;beta-catenin-like protein 1 isoform X1	3.2039	1.74133e-11
		A0A1U7RC96;A0A1U8CHZ3;A0A1U8CUG9;A0A3Q0DDQ4		Tspan9	Tetraspanin	3.19864	0.000120554
		A0A1U7QLQ1		LOC101841064	60S ribosomal protein L38	3.19652	1.52394e-13
		A0A3Q0CMP2;A0A3Q0CP81		Ppp2r5c	Serine/threonine-protein phosphatase 2A 56 kDa regulatory subunit	3.19193	4.92083e-09
		A0A3Q0D281		Smarcc2	SWI/SNF complex subunit SMARCC2	3.18856	1.1846e-09
		A0A1U8CSH8		Rps19	40S ribosomal protein S19	3.17968	7.85244e-14
		A0A1U7Q9Y3;A0A1U7QKM6		Prps2	Ribose-phosphate diphosphokinase	3.17754	1.93694e-11
		A0A1U7QH71		Rpl32	60S ribosomal protein L32	3.17045	1.68479e-08
		A0A3Q0D3D6;A0A3Q0D6Z8;A0A3Q0D7G5;A0A3Q0D7Z8;A0A3Q0D8G6		Cask	peripheral plasma membrane protein CASK isoform X3;peripheral plasma membrane protein CASK isoform X5;peripheral plasma membrane protein CASK isoform X1;peripheral plasma membrane protein CASK isoform X4;peripheral plasma membrane protein CASK isoform X2	3.14063	1.78094e-07
		A0A1U7QB75;D2K179		Dusp3;	Dual specificity protein phosphatase;Dual specificity protein phosphatase (Fragment)	3.14016	1.90132e-08
		A0A3Q0D8V4		Cda	Cytidine deaminase	3.13989	0.00268867
		A0A1U7R1B9		Gltp	glycolipid transfer protein	3.13169	5.19151e-08
		A0A1U7Q2P0;A0A1U8C3J0		Cpn1	carboxypeptidase N catalytic chain isoform X1;carboxypeptidase N catalytic chain isoform X2	3.12549	1.09471e-13
		P01966			SWISS-PROT:P01966 (Bos taurus) Hemoglobin subunit alpha	3.12361	9.05121e-12
		A0A1U7RD92;Q0QEW7		Rpl18;RPL18	60S ribosomal protein L18;Ribosomal protein L18 (Fragment)	3.11453	1.65889e-06
		A0A1U7QV29;A0A1U7R5E2;A0A3Q0D6W2		Myl6	myosin light polypeptide 6 isoform X2;myosin light polypeptide 6 isoform X3;myosin light polypeptide 6 isoform X1	3.11204	6.72839e-19
		A0A1U7QH12;A0A1U7QSH0;A0A1U8C3S8;A0A1U8C4B2		Cdv3	protein CDV3 homolog isoform X3;protein CDV3 homolog isoform X2;protein CDV3 homolog isoform X1;protein CDV3 homolog isoform X4	3.10644	0.00145251
		A0A1U7QS17		Nek7	serine/threonine-protein kinase Nek7 isoform X1	3.10167	2.82064e-05
		A0A1U7Q692		LOC101841676	granzyme A-like	3.09884	1.01874e-08
		A0A3Q0CT70;A0A3Q0CUV8		Ctbp2	C-terminal-binding protein 2 isoform X2;C-terminal-binding protein 2 isoform X1	3.09513	0.00104304
		A0A1U7Q449		Slc25a11	LOW QUALITY PROTEIN: mitochondrial 2-oxoglutarate/malate carrier protein	3.08922	4.82879e-12
		A0A3Q0DHA7		LOC106022424	inter-alpha-trypsin inhibitor heavy chain H1-like	3.08772	1.08327e-08
		A0A1U7QV10;A0A1U7R5M0		Tbc1d15	TBC1 domain family member 15 isoform X1;TBC1 domain family member 15 isoform X2	3.0754	0.000859459
		A0A3Q0CXQ4		Mbd2	methyl-CpG-binding domain protein 2	3.06606	2.03871e-07
		A0A1U7Q5C6;A0A1U8BM61		Hexa	Beta-hexosaminidase	3.05753	3.435e-07
		A0A1U7QNR6		Grb2	growth factor receptor-bound protein 2	3.05678	8.71626e-13
		A0A1U7RGV1		LOC101830584	DNA topoisomerase 2-alpha	3.04695	2.38543e-06
		A0A1U7R562		Lcn2	neutrophil gelatinase-associated lipocalin	3.02518	8.08903e-07
		A0A1U7R990		Cd180	CD180 antigen	3.02247	0.00386474
		A0A1U8CFU7		LOC101825087	guanylate-binding protein 4-like	3.02154	1.8986e-11
		A0A1U7QP52		Vps25	ESCRT-II complex subunit VPS25	3.01159	1.75083e-08
		A0A1U7R4T2		Hibadh	3-hydroxyisobutyrate dehydrogenase	3.01098	1.36434e-10
		A0A1U7QPU5;A0A1U7R144;A0A1U8CGH9;A0A1U8CGI0;A0A3Q0DCQ0		Srsf11	serine/arginine-rich splicing factor 11 isoform X4;serine/arginine-rich splicing factor 11 isoform X3;serine/arginine-rich splicing factor 11 isoform X1;serine/arginine-rich splicing factor 11 isoform X2;serine/arginine-rich splicing factor 11 isoform X5	3.00507	2.71682e-07
		A0A3Q0CUL4		Rpl4	60S ribosomal protein L4	2.98999	1.5547e-17
		A0A1U8D0V2;O08895;O08897;Q31090		Tap2;TAP2;TAP2;Tap2	antigen peptide transporter 2 isoform X1;TAP2 (Fragment);TAP2 (Fragment);Major histocompatibility complex class I	2.98407	7.12251e-16
		A0A1U7QB38		LOC101831799	Macrophage-expressed gene 1 protein	2.98276	4.1068e-06
		A0A1U7QP95		Hrg	histidine-rich glycoprotein	2.97789	2.60544e-09
		A0A1U7Q9P6;A0A3Q0CHS9		Lrpap1	alpha-2-macroglobulin receptor-associated protein isoform X1;alpha-2-macroglobulin receptor-associated protein isoform X2	2.9743	3.36251e-05
		A0A1U7QH60		Sod2	Superoxide dismutase	2.97217	2.64451e-15
		A0A3Q0CM14		Eef1g	Elongation factor 1-gamma	2.95344	8.92106e-17
		A0A1U7R9F9		LOC101829375	metalloreductase STEAP4 isoform X1	2.93813	6.26054e-13
		A0A3Q0CP35		Pacs2	phosphofurin acidic cluster sorting protein 2	2.93565	5.28697e-05
		A0A1U7QTU5		Emp1	Epithelial membrane protein 1	2.93136	1.1083e-13
		A0A3Q0DCP7		Itgb1	Integrin beta	2.92424	3.26212e-08
		A0A1U7Q334		Exoc8	Exocyst complex component 8	2.91169	1.77216e-05
		A0A1U7QRN5		Lsm6	U6 snRNA-associated Sm-like protein LSm6	2.90956	0.0364599
		A0A1U7QDP0		Fau	40S ribosomal protein S30	2.90862	3.23148e-10
		A0A1U8C2B7		Npl	N-acetylneuraminate lyase	2.90177	0.00022047
		A0A1U8CH65;A0A3Q0DCY6		C8g	complement component C8 gamma chain isoform X1;complement component C8 gamma chain isoform X2	2.89168	2.87251e-09
		A0A1U7RAB5		LOC101838199	sterile alpha motif domain-containing protein 9-like	2.88948	1.80916e-15
		A0A1U8CHN3		Vipas39	Spermatogenesis-defective protein 39 homolog	2.88844	4.7895e-07
		A0A1U8BTW3		Hint1	histidine triad nucleotide-binding protein 1	2.88405	1.78065e-06
		A0A1U7QVC7		Ykt6	synaptobrevin homolog YKT6	2.88368	6.07374e-09
		A0A1U7Q2D0;Q64682		Adrbk1;GRK2	G protein-coupled receptor kinase;Beta-adrenergic receptor kinase 1	2.87831	2.21611e-06
		A0A1U7Q434		Blmh	Bleomycin hydrolase	2.8779	1.26443e-08
		A0A1U7QUM6		Apoc1	apolipoprotein C-I	2.87697	7.63139e-07
		A0A1U7QN23;A0A1U8C3B7		Anp32a	acidic leucine-rich nuclear phosphoprotein 32 family member A isoform X2;acidic leucine-rich nuclear phosphoprotein 32 family member A isoform X1	2.86768	1.99056e-14
		A0A1U7QZ75		Tecr	Very-long-chain enoyl-CoA reductase	2.86684	4.04156e-11
		A0A1U7QG18		Tmem173	Stimulator of interferon genes protein	2.86004	2.13791e-09
		A0A1U7Q573		Itgal	integrin alpha-L	2.85348	8.29096e-06
		A0A3Q0D4E5		Nup155	nuclear pore complex protein Nup155	2.8494	0.000188651
		A0A3Q0CTN9		LOC101843221	LOW QUALITY PROTEIN: glyceraldehyde-3-phosphate dehydrogenase-like	2.84495	3.55743e-08
		A0A1U7RHE5		Prdx2	peroxiredoxin-2	2.83701	6.2059e-15
		A0A3Q0CMJ1		Bin2	bridging integrator 2	2.83469	3.35467e-09
		A0A1U8BU52		Alg12	Mannosyltransferase	2.83375	1.28914e-06
		A0A3Q0CKW5		Nup153	nuclear pore complex protein Nup153	2.82849	0.00484964
		A0A1U8CAQ3		H6pd	GDH/6PGL endoplasmic bifunctional protein	2.81713	4.21119e-07
		A0A3Q0D8R7		LOC101835350	pulmonary surfactant-associated protein A	2.81593	4.84083e-11
		A0A1U7RIS9		LOC101828355	H-2 class II histocompatibility antigen, E-U alpha chain	2.81499	1.58968e-05
		A0A3Q0D155		Rpl19	Ribosomal protein L19	2.80716	0.00183188
		A0A1U7Q957		Wars	T1-TrpRS	2.8002	1.82219e-20
		A0A1U7QKY4		Serbp1	plasminogen activator inhibitor 1 RNA-binding protein	2.79661	2.64508e-09
		A0A1U7QBI0		Dbi	acyl-CoA-binding protein	2.79501	2.13259e-09
		A0A1U7QA00		Tax1bp3	Tax1-binding protein 3	2.79485	0.00168154
		A0A1U7QI23;A0A1U8BH98		Atox1	copper transport protein ATOX1 isoform X2;copper transport protein ATOX1 isoform X1	2.78723	4.67536e-16
		A0A1U7Q3K0;A0A1U8BS86;A0A3Q0CI59		Armt1;LOC106020851;Armt1	Sugar phosphate phosphatase	2.78228	4.94646e-07
		A0A3Q0CPR4;A0A3Q0CRM1		Rnf213	E3 ubiquitin-protein ligase RNF213 isoform X1;E3 ubiquitin-protein ligase RNF213 isoform X2	2.78	1.00151e-14
		A0A3Q0D5G7		Ankrd13a	ankyrin repeat domain-containing protein 13A	2.77013	1.41595e-10
		A0A1U7QAE1		LOC101822731	Complex III subunit 8	2.76697	5.64483e-06
		A0A1U8CNV8		LOC101823517	Glutathione peroxidase	2.75519	8.34735e-07
		A0A1U7RGK5		Lsm2	U6 snRNA-associated Sm-like protein LSm2	2.75309	9.57315e-07
		A0A1U8CRK3		Gar1	H/ACA ribonucleoprotein complex subunit	2.75154	0.000118642
		A0A3Q0DET6		Samhd1	Deoxynucleoside triphosphate triphosphohydrolase SAMHD1	2.75106	3.61937e-15
		A0A1U7QRA1		Ufd1	ubiquitin recognition factor in ER-associated degradation protein 1 isoform X1	2.74833	0.00012377
		A0A1U7QM01;A0A1U7R573;A0A1U8BTM1;A0A3Q0D8R3		Rps27a;Uba52;Ubb;Ubc	40S ribosomal protein S27a;60S ribosomal protein L40;polyubiquitin-B;polyubiquitin-C	2.74703	1.12077e-15
		A0A3Q0CMD9		Afm	afamin	2.74629	1.37758e-10
		A0A1U7Q8M6		Larp1	la-related protein 1	2.74415	1.41478e-07
		A0A3Q0D557		Hdac1	Histone deacetylase	2.73933	1.47176e-08
		A0A1U7QPX8		Nop58	nucleolar protein 58	2.73433	3.40056e-13
		A0A3Q0CJ34		LOC110340293	Phosphoglycerate kinase	2.72965	2.17546e-18
		A0A1U7R645		Aif1	allograft inflammatory factor 1	2.72773	4.01844e-08
		A0A1U8CAL9		Ociad2	OCIA domain-containing protein 2	2.70645	6.79841e-06
		A0A1U7QRS0;A0A3Q0DFZ6		Raly	RNA-binding protein Raly isoform X2;RNA-binding protein Raly isoform X1	2.70236	0.00168335
		A0A1U7QBT3		Rps15a	40S ribosomal protein S15a	2.6987	4.72675e-12
		A0A1U7R8N1		Tbcb	tubulin-folding cofactor B	2.6917	3.2254e-08
		A0A1U7QW77		Vkorc1l1	Vitamin-K-epoxide reductase (warfarin-sensitive)	2.68857	2.84479e-05
		A0A3Q0D684		LOC110343115	complement C5-like	2.67579	5.20318e-05
		A0A1U8BUK7		LOC101837226	immunity-related GTPase family M protein 1-like isoform X2	2.67361	4.88143e-15
		A0A3Q0DCV8		Slc25a5	ADP/ATP translocase	2.67163	9.87374e-13
		A0A1U7QMT6		Ptma	prothymosin alpha	2.66822	7.31358e-07
		A0A1U7QJZ2		Anxa2	Annexin	2.66669	1.78867e-18
		A0A1U7QQA5;A0A1U7QYL0;A0A3Q0D8Q8		Il1rn	Interleukin-1	2.65768	0.000171199
		A0A1U7QI05		LOC101835419	ubiquitin-conjugating enzyme E2 N-like	2.65501	2.89623e-07
		A0A3Q0CD98		Sirt2	NAD-dependent protein deacetylase sirtuin-2	2.65358	0.00145245
		A0A1U7RIX6		LOC101822549	Proteasome subunit alpha type	2.65108	1.22262e-11
		A0A1U8BSW4		LOC101828182	serotransferrin	2.64298	1.8082e-08
		A0A1U7QS13;A0A1U7R2F2;A0A1U8C881;A0A1U8CJ11		Srrm1	serine/arginine repetitive matrix protein 1 isoform X1;serine/arginine repetitive matrix protein 1 isoform X4;serine/arginine repetitive matrix protein 1 isoform X2;serine/arginine repetitive matrix protein 1 isoform X3	2.63573	6.09011e-05
		A0A1U7Q8W7;A0A3Q0CVB9		LOC101836613	RNA helicase	2.63437	2.41041e-08
		A0A1U7QV54		Shmt2	Serine hydroxymethyltransferase	2.63357	2.95608e-15
		A0A1U7QKJ7		Ndufa12	NADH dehydrogenase [ubiquinone] 1 alpha subcomplex subunit 12	2.60662	0.00505624
		P06337			Ig mu chain C region	2.6045	2.92474e-09
		A0A1U8CAY9		Ccdc25	Coiled-coil domain-containing protein 25	2.60402	0.000360217
		A0A3Q0D874		Gusb	Beta-glucuronidase	2.59782	2.51941e-11
		A0A1U7QH16		Rps8	40S ribosomal protein S8	2.59587	4.96539e-11
		A0A3Q0CKH3		Psat1	Phosphoserine aminotransferase	2.59464	0.00185367
		A0A1U8CIK9		Acot7	cytosolic acyl coenzyme A thioester hydrolase	2.59374	2.57725e-05
		A0A1U7RB44		Eef2	elongation factor 2	2.59123	9.30049e-21
		A0A1U7QDE4		Hat1	Histone acetyltransferase type B catalytic subunit	2.58868	0.000410193
		A0A1U7QTX0		Plbd2	Phospholipase B-like	2.57932	4.24229e-07
		A0A1U7QC12		Aldoa	Fructose-bisphosphate aldolase	2.57751	2.0119e-20
		A0A3Q0D956		Cmpk2	UMP-CMP kinase 2, mitochondrial	2.57326	1.15718e-06
		A0A1U7QVS9		Eif3f	Eukaryotic translation initiation factor 3 subunit F	2.57194	4.61464e-15
		A0A1U7QVU3		Hnrnpc	heterogeneous nuclear ribonucleoproteins C1/C2 isoform X4	2.56763	2.36918e-10
		A0A1U8BZY7		LOC101838491	Ribosomal protein L15	2.56179	1.07164e-12
		A0A1U7R2Z3		Arpc1b	Actin-related protein 2/3 complex subunit	2.55911	6.57974e-16
		A0A1U7R3J7		Mmp9	92 kDa gelatinase	2.55721	9.12195e-05
		A0A3Q0DAZ4		LOC101840310	nuclear autoantigen Sp-100-like	2.55215	3.24982e-07
		A0A3Q0DGH0		Ptges	Glutathione transferase	2.54869	0.00251331
		A0A3Q0DA31		Metap1	Methionine aminopeptidase	2.54486	0.00617669
		A0A1U7QVT6		LOC101841383	60S ribosomal protein L7a	2.54201	4.51001e-09
		A0A1U7QIT6		Cotl1	coactosin-like protein	2.5386	5.25254e-14
		A0A1U7QFC8		F2	Prothrombin	2.53349	6.22002e-08
		A0A1U7QGJ8;A0A1U8BKU3		Arfgap3	ADP-ribosylation factor GTPase-activating protein 3 isoform X2;ADP-ribosylation factor GTPase-activating protein 3 isoform X1	2.53097	7.30905e-08
		A0A3Q0D9K8		Inpp5d	Phosphatidylinositol-3,4,5-trisphosphate 5-phosphatase	2.52579	1.14731e-05
		A0A1U8CCZ4		LOC106022099	guanylate-binding protein 5	2.52314	1.02581e-10
		A0A3Q0D509		Rplp0	60S acidic ribosomal protein P0	2.51943	1.3509e-21
		A0A1U7R9S7		Rps9	40S ribosomal protein S9	2.51541	8.48069e-11
		A0A1U8C639		F3	Coagulation factor III	2.5073	0.000520391
		A0A1U7R1H4;A0A3Q0DBQ3		Urm1	Ubiquitin-related modifier 1	2.49597	1.81573e-05
		A0A3Q0D770		LOC110342738	methionine--tRNA ligase, cytoplasmic-like	2.49532	2.4836e-06
		A0A3Q0CH57		Ndufb1	Complex I-MNLL	2.49353	4.31345e-05
		A0A1U7R5Q6;A0A1U7RD87;A0A1U8BRW6;A0A1U8BZ63;A0A1U8BZU5;A0A1U8CJW6;A0A1U8CMG3		Cyth3;Cyth2;Cyth1;Cyth1;Cyth1;Cyth3;Cyth2	cytohesin-3 isoform X1;cytohesin-2 isoform X1;cytohesin-1 isoform X3;cytohesin-1 isoform X1;cytohesin-1 isoform X2;cytohesin-3 isoform X2;cytohesin-2 isoform X2	2.4919	4.24082e-05
		A0A3Q0CLE6		Taldo1	Transaldolase	2.48997	2.80792e-17
		A0A3Q0D7K9		LOC101843965	MOB-like protein phocein	2.48549	0.00399715
		A0A1U7RG56		LOC101838193	interferon-inducible GTPase 1-like	2.482	5.9001e-15
		A0A1U7QIM4;A0A1U8CJD0		Sarnp	SAP domain-containing ribonucleoprotein isoform X2;SAP domain-containing ribonucleoprotein isoform X1	2.48031	1.01852e-10
		A0A1U7QB41		Apoh	Apolipoprotein H	2.4787	4.5748e-07
		A0A3Q0D5J5		Gyg1	glycogenin-1	2.47498	5.41498e-09
		A0A1U7QYE3;A0A3Q0CZ50		Usp47	ubiquitin carboxyl-terminal hydrolase 47 isoform X2;ubiquitin carboxyl-terminal hydrolase 47 isoform X1	2.47182	1.66626e-06
		A0A1U7R001		Eif6	Eukaryotic translation initiation factor 6	2.46923	0.000678515
		A0A1U7Q4B3;A0A1U8BVN7;A0A3Q0CLS9		Nap1l1	nucleosome assembly protein 1-like 1 isoform X2;nucleosome assembly protein 1-like 1 isoform X1;nucleosome assembly protein 1-like 1 isoform X4	2.4683	3.72405e-13
		A0A1U8BNG9;A0A3Q0CMU9		Siglec1	sialoadhesin isoform X2;sialoadhesin isoform X1	2.46756	2.26193e-05
		A0A1U7QUA9		Rpl24	60S ribosomal protein L24	2.46504	1.08327e-08
		A0A1U7QJM6;A0A1U8CA37;A0A3Q0CU14		Rnaseh2b	Ribonuclease H2 subunit B	2.46262	0.00145798
		Q8VD96		SCGB1A1	Uteroglobin	2.4621	0.00297773
		A0A1U7R9K9;A0A1U8CEC2		Acsl4	long-chain-fatty-acid--CoA ligase 4 isoform X1;long-chain-fatty-acid--CoA ligase 4 isoform X2	2.4592	5.95182e-08
		A0A1U7QAL4		LOC101834989	interferon-inducible GTPase 1-like	2.45814	0.000198818
		A0A1U7Q273;Q711N9		Actb;ACTB	actin, cytoplasmic 1;Actin, cytoplasmic 1	2.45659	1.20979e-17
		A0A1U8D295		Cul1	cullin-1	2.45582	2.16809e-07
		A0A1U7QC34		LOC101838863	Nucleoside diphosphate kinase	2.45377	6.94607e-15
		A0A1U8CSW7		F9	Christmas factor	2.45143	0.00649013
		A0A1U7R6L4		Azgp1	zinc-alpha-2-glycoprotein	2.44844	5.69718e-09
		A0A1U7QS20		Heatr1	HEAT repeat-containing protein 1	2.44667	2.26527e-05
		A0A1U7Q5Z8		Ak3	GTP:AMP phosphotransferase AK3, mitochondrial	2.44551	4.9088e-11
		A0A1U7R049		Ftl	Ferritin	2.444	5.03347e-09
		A0A1U7Q7V1		Txndc12	Thioredoxin domain-containing protein 12	2.443	1.16092e-07
		A0A3Q0CEZ5		Pgam1	Phosphoglycerate mutase	2.4424	4.93348e-15
		A0A3Q0CH40		LOC110340613	serine protease inhibitor A3N-like	2.44127	1.11423e-10
		A0A1U7QYP9		Srsf1	Serine/arginine-rich splicing factor 1	2.43975	3.61504e-09
		A0A1U7QFE8		Gmds	GDP-D-mannose dehydratase	2.43522	0.0120163
		A0A1U7Q5J1		Eif3m	Eukaryotic translation initiation factor 3 subunit M	2.43045	2.64707e-16
		A0A1U7QBN0		Ctsd	Cathepsin D	2.42953	6.38222e-11
		A0A1U7QA51		Rpl9	60S ribosomal protein L9	2.41078	1.82081e-09
		A0A1U7QPJ0;A0A1U7QXX1;A0A1U7R0U2;A0A1U7RAY2		Dazap1	DAZ-associated protein 1 isoform X3;DAZ-associated protein 1 isoform X4;DAZ-associated protein 1 isoform X2;DAZ-associated protein 1 isoform X1	2.41056	3.76421e-08
		E7CXR7		Arg1	Arginase	2.4078	9.128e-07
		A0A1U7RJX1;A0A3Q0CNG8		LOC101833993;Tial1	nucleolysin TIAR	2.40681	0.000184603
		A0A1U7R5E3		Eif2s3	Protein-synthesizing GTPase	2.40634	2.05432e-08
		A0A1U7R695		S100a11	Protein S100	2.40468	1.02997e-14
		A0A1U8C0M6;A0A3Q0CHU9;A0A3Q0D0V7		CUNH11orf58;LOC110340020;CUNH11orf58	Small acidic protein	2.4029	1.44315e-05
		A0A1U8BV28		Eif4a1	RNA helicase	2.39983	2.28292e-13
		A0A1U7QMM1		LOC101844297	granzyme B(G,H)-like	2.39839	2.30256e-06
		A0A1U7Q4T2		Nelfa	negative elongation factor A	2.39619	2.01905e-05
		A0A3Q0CJU5		Tsn	Component 3 of promoter of RISC	2.39583	8.04733e-09
		A0A3Q0D4M8		Ogt	O-GlcNAc transferase subunit p110	2.39494	7.46877e-08
		A0A3Q0CSJ1		Osbpl11	Oxysterol-binding protein	2.39366	0.00392534
		A0A1U7QIR7		Atg3	ubiquitin-like-conjugating enzyme ATG3	2.39335	9.13612e-16
		A0A1U7Q999;A0A3Q0CN45		Usp8	ubiquitin carboxyl-terminal hydrolase 8 isoform X1;ubiquitin carboxyl-terminal hydrolase 8 isoform X2	2.38816	1.55665e-05
		A0A3Q0CPZ4		Jpt1	hematological and neurological expressed 1 protein	2.38772	0.00153462
		A0A1U7QWF3		LOC101841361	immunoglobulin lambda-1 light chain-like	2.38478	1.32384e-05
		A0A1U7RCP6		Rragc	Ras-related GTP-binding protein	2.38156	1.36434e-10
		A0A1U7RK86;A0A3Q0CMC3		LOC101844728;Golga5	Golgin subfamily A member 5	2.3757	2.78746e-05
		A0A1U8CBW0;A0A3Q0D0R7		Nampt	nicotinamide phosphoribosyltransferase isoform X1;Nicotinamide phosphoribosyltransferase	2.36266	1.64839e-11
		A0A1U7QDI7		Mzb1	marginal zone B- and B1-cell-specific protein	2.36256	0.000953093
		Q4R4G1		STAT1 alpha	Signal transducer and activator of transcription	2.3606	1.97342e-16
		A0A1U8CI56		Upp1	Uridine phosphorylase	2.35398	0.000355842
		A0A3Q0CSH2		Pdia5	protein disulfide-isomerase A5	2.3513	2.39908e-05
		A0A0G2YHW0		Ifih1	RNA helicase	2.34799	6.40939e-13
		A0A1U7QQU4;A0A1U8BU47		Cpq	Carboxypeptidase Q	2.34756	4.65122e-07
		A0A1U7R142;A0A1U7RBL3		Pgam5	serine/threonine-protein phosphatase PGAM5, mitochondrial isoform X1;serine/threonine-protein phosphatase PGAM5, mitochondrial isoform X2	2.34649	1.8958e-05
		A0A1U7Q9Y5		Serpinf1	pigment epithelium-derived factor	2.3387	1.97904e-06
		A0A1U8BYK1		Lipa	Lipase	2.33803	0.0062122
		A0A1U7QNC1;A0A3Q0DBU6		Rasa3	ras GTPase-activating protein 3 isoform X1;ras GTPase-activating protein 3 isoform X2	2.33686	0.00147898
		A0A1U7Q2I1;A6YF56		Alb;ALB	serum albumin precursor;Albumin	2.33627	6.1621e-08
		A0A1U8BRY4		Kng1	kininogen-1 isoform X2	2.3359	1.24849e-08
		A0A3Q0DAY1		LOC101837460	complement C5	2.33162	1.63206e-06
		A0A1U7QP17		Fga	Fibrinogen alpha chain	2.3313	1.32329e-08
		A0A3Q0DF55		Napsa	napsin-A	2.32958	7.00103e-08
		A0A1U8CGN5		Acaa1	3-ketoacyl-CoA thiolase, peroxisomal	2.3293	1.94525e-11
		A0A1U8CE32		Rpl5	60S ribosomal protein L5 isoform X1	2.32814	9.73213e-17
		A0A1U7R6K7		Cisd2	CDGSH iron-sulfur domain-containing protein 2	2.32679	0.0163477
		A0A1U7Q7U4		Rbx1	E3 ubiquitin-protein ligase RBX1	2.32244	0.0012199
		A0A1U7Q7K7;A0A1U7QL10;A0A1U8BGQ6;A0A3Q0CXL5		Arfgef1;Arfgef2;Arfgef1;Arfgef2	brefeldin A-inhibited guanine nucleotide-exchange protein 1 isoform X1;brefeldin A-inhibited guanine nucleotide-exchange protein 2 isoform X1;brefeldin A-inhibited guanine nucleotide-exchange protein 1 isoform X2;brefeldin A-inhibited guanine nucleotide-e	2.31895	7.16931e-06
		A0A1U8C1L9		Me2	Malic enzyme	2.31855	0.000101075
		A0A1U7Q3H3		Tmem167a	Protein kish	2.31678	0.000196834
		A0A3Q0CTG2		Prdx1	peroxiredoxin-1	2.31238	3.37604e-15
		A0A1U7Q9G9;A0A3Q0CKE3		Eif3l	Eukaryotic translation initiation factor 3 subunit L	2.30369	2.73179e-08
		A0A1U7QIL2		Akt1	RAC-PK-alpha	2.30163	2.17808e-05
		A0A1U7QQ59		Edf1	endothelial differentiation-related factor 1	2.29814	7.51437e-08
		A0A1U7QQ34;A0A1U8C4A3;A0A3Q0CNA3;A0A3Q0CV96		C8b	Complement component 8 subunit beta	2.29756	0.0154596
		A0A1U7QV28		Ctsb	Cathepsin B	2.29661	7.37372e-13
		A0A3Q0DA51		Kidins220	kinase D-interacting substrate of 220 kDa	2.29472	0.00012936
		A0A1U7Q2G1;A0A1U8C7F2;Q7TQ35		Park7;Park7;PARK7	Maillard deglycase;Maillard deglycase;Parkinson disease protein 7 homolog	2.29122	5.94649e-12
		A0A1U7Q2J3;A0A1U8BK25;P97277		Serpina1;Serpina1;	alpha-1-antitrypsin precursor;alpha-1-antitrypsin isoform X1;Alpha-1-antitrypsin	2.28398	1.33092e-09
		A0A1U8BU27		Pabpc1	Polyadenylate-binding protein	2.28094	2.33328e-14
		A0A3Q0CF47		Map4k1	Non-specific serine/threonine protein kinase	2.2793	0.00502729
		A0A1U7QQZ1		Atp6v1d	V-type proton ATPase subunit D	2.27791	1.64193e-06
		A0A1U7QYJ5;A0A3Q0D4H9		LOC101839541;LOC106021798	28S ribosomal protein S29, mitochondrial;28S ribosomal protein S29, mitochondrial	2.27385	0.000110394
		A0A3Q0D3Y2		Paics	AIR carboxylase	2.26961	2.13922e-05
		A0A1U7QWP7		Smchd1	structural maintenance of chromosomes flexible hinge domain-containing protein 1	2.26096	1.20817e-07
		A0A1U8BNV8;A0A1U8BS18;A0A1U8BZB7		Fmnl1	formin-like protein 1 isoform X1;formin-like protein 1 isoform X4;formin-like protein 1 isoform X2	2.24696	2.43458e-12
		A0A1U7QS82		Srsf3	serine/arginine-rich splicing factor 3	2.24384	3.46271e-05
		A0A1U7QWL6		Bzw2	basic leucine zipper and W2 domain-containing protein 2	2.24184	0.0106588
		A0A1U7QVQ2		LOC101824821	guanylate-binding protein 2-like	2.23808	6.53603e-12
		Q9QWX4;Q9Z264			N-acetylglucosaminyltransferase I mutant;N-acetylglucosaminyltransferase I	2.2298	4.08355e-08
		A0A3Q0CEQ3		Pld3	phospholipase D3	2.2234	3.74899e-09
		A0A3Q0CQ71		Nmt1	Glycylpeptide N-tetradecanoyltransferase	2.21281	2.15608e-09
		A0A3Q0CQ00		Glg1	Golgi apparatus protein 1	2.21266	0.000197059
		A0A1U7R6B7;A0A1U7RGQ3;A0A1U7RKL2		Naa10;Naa10;Naa11	N-alpha-acetyltransferase 10 isoform X2;N-alpha-acetyltransferase 10 isoform X1;N-alpha-acetyltransferase 11	2.21111	0.00976473
		A0A1U7QAF0		Gid8	glucose-induced degradation protein 8 homolog	2.20845	0.000223354
		A0A1U7QM71		Atp6v1g1	V-type proton ATPase subunit G	2.19897	0.00582328
		A0A3Q0CUG4		Bysl	bystin	2.19886	0.00097097
		A0A1U7QMV7;A0A1U7QY44;A0A3Q0CYX2;A0A3Q0CZK7;A0A3Q0CZN9		Bnip2	BCL2/adenovirus E1B 19 kDa protein-interacting protein 2 isoform X5;BCL2/adenovirus E1B 19 kDa protein-interacting protein 2 isoform X4;BCL2/adenovirus E1B 19 kDa protein-interacting protein 2 isoform X2;BCL2/adenovirus E1B 19 kDa protein-interacting prot	2.18706	0.0295489
		A0A1U7Q9Q4		Rps3	40S ribosomal protein S3	2.18266	3.36655e-13
		A0A3Q0CI66		Scaf8	protein SCAF8	2.18054	4.97626e-06
		A0A1U8BZW0		Gart	Trifunctional purine biosynthetic protein adenosine-3	2.17984	0.000768786
		A0A3Q0D514;A0A3Q0D521		Itga6	integrin alpha-6 isoform X1;integrin alpha-6 isoform X2	2.17759	5.11407e-05
		A0A3Q0D994		C3	C3-beta-c	2.1775	1.15172e-09
		A0A1U7R0S7		Timm13	Mitochondrial import inner membrane translocase subunit	2.17473	0.000723144
		A0A1U7QS22		Prdx4	peroxiredoxin-4	2.16463	1.33875e-10
		A0A1U8BSZ6;A0A1U8BWA0		Scp2	non-specific lipid-transfer protein isoform X2;non-specific lipid-transfer protein isoform X1	2.16395	1.99557e-07
		A0A1U8BWR9		Pcna	Proliferating cell nuclear antigen	2.16333	7.09605e-12
		A0A1U7QM44		Cnrip1	CB1 cannabinoid receptor-interacting protein 1	2.16068	3.66306e-06
		A0A1U7Q653		Tuba4a	Tubulin alpha chain	2.15821	8.17394e-12
		A0A1U8C9R8		LOC101829188	2'-5' oligoadenylate synthase	2.15763	1.51956e-05
		A0A1U7QGQ1;A0A1U8BVV8;A0A1U8C3T5;A0A3Q0CMT7		Hnrnph1	heterogeneous nuclear ribonucleoprotein H isoform X5;heterogeneous nuclear ribonucleoprotein H isoform X2;heterogeneous nuclear ribonucleoprotein H isoform X1;heterogeneous nuclear ribonucleoprotein H isoform X3	2.1569	1.67574e-06
		A0A1U7QZ82		Scly	selenocysteine lyase isoform X1	2.15591	0.00017897
		A0A1U7QF88;A0A3Q0D2M7		Caprin1	caprin-1 isoform X1;caprin-1 isoform X2	2.15564	2.86361e-11
		Q812A7		Ctsv	Cathepsin L	2.15477	4.07254e-09
		A0A1U7QUG8		Rps16	40S ribosomal protein S16	2.14669	6.85821e-09
		A0A1U8BIB5;A0A1U8BRR1		Camk1	calcium/calmodulin-dependent protein kinase type 1 isoform X2;calcium/calmodulin-dependent protein kinase type 1 isoform X1	2.14355	8.81187e-07
		A0A1U7R2T5		Fhl1	four and a half LIM domains protein 1 isoform X4	2.13486	1.14368e-05
		A0A1U7QCJ6		Rps25	40S ribosomal protein S25	2.13399	1.12077e-15
		A0A1U8C3U1		LOC101838418	uncharacterized protein LOC101838418	2.12889	0.0335505
		A0A1U8CQJ3;A0A1U8CQQ6;A0A1U8CTJ3;A0A1U8D0X5		Adgre5	CD97 antigen isoform X2;CD97 antigen isoform X3;CD97 antigen isoform X1;CD97 antigen isoform X4	2.12763	0.000119775
		A0A1U7R7A0		CUNH11orf96	LOW QUALITY PROTEIN: uncharacterized protein C11orf96 homolog	2.12331	0.0217529
		A0A3Q0CNZ7		Sec23b	Protein transport protein SEC23	2.12088	3.28556e-12
		A0A1U7R496		Ctsh	pro-cathepsin H	2.11951	2.76624e-12
		A0A1U7QBQ6;A0A1U8C3T2		Rnh1	Ribonuclease inhibitor	2.11758	3.7147e-12
		Q60552		HPP	Pregnancy protein 60 kDa	2.10826	0.000622529
		A0A1U7RGH9;A0A1U8CNQ3		LOC101837114;LOC106022112	Histone H2A	2.1019	1.2582e-06
		A0A1U7QC21;A0A1U7QME2;A0A1U8BY19;A0A3Q0CP32		Ap3s1	AP complex subunit sigma;AP-3 complex subunit sigma-1 isoform X1;AP complex subunit sigma;AP complex subunit sigma	2.10142	6.24835e-05
		A0A1U7QD01;A0A3Q0D123		LOC101844671	ATP-binding cassette sub-family G member 3-like isoform X1;ATP-binding cassette sub-family G member 3-like isoform X2	2.09827	0.00237963
		A0A3Q0CS45		Mtap	S-methyl-5'-thioadenosine phosphorylase	2.09526	0.0102946
		A0A3Q0D2R1		LOC101842449	pyrin and HIN domain-containing protein 1-like	2.0943	0.000627229
		A0A3Q0CY08		Usp19	ubiquitin carboxyl-terminal hydrolase 19	2.09333	0.00168205
		A0A1U7QGQ7		Rps23	40S ribosomal protein S23	2.0926	4.57582e-07
		A0A1U7QPC1		LOC101841267	prostaglandin-E(2) 9-reductase-like isoform X2	2.08755	1.32646e-09
		A0A1U7QUP1;A0A1U8BVK5;A0A1U8C6S7		Chi3l1	Chitinase-3-like protein 1	2.08252	9.98364e-05
		A0A1U7R1H6;A0A1U8C771;A0A1U8CA63;A0A1U8CI25;A0A1U8CI35		Nbas	neuroblastoma-amplified sequence isoform X5;neuroblastoma-amplified sequence isoform X4;neuroblastoma-amplified sequence isoform X3;neuroblastoma-amplified sequence isoform X1;neuroblastoma-amplified sequence isoform X2	2.07822	0.000983591
		A0A1U8CGJ7		Sec24c	protein transport protein Sec24C	2.07579	6.29798e-05
		A0A1U7R1I8		Slc25a1	tricarboxylate transport protein, mitochondrial	2.07336	0.000261898
		A0A1U7QNS9		Mgst3	microsomal glutathione S-transferase 3	2.07224	3.94999e-05
		A0A3Q0D3G5		Fam49b	protein FAM49B	2.072	2.70722e-13
		A0A1U8CAN2		Coro1b	Coronin	2.06477	6.99945e-09
		A0A1U8D291		Capn1	Calcium-activated neutral proteinase 1	2.06308	2.88072e-06
		A0A1U7QXC9		Stt3b	Dolichyl-diphosphooligosaccharide--protein glycotransferase	2.05727	6.08833e-08
		A0A1U7QYC6		Rps13	40S ribosomal protein S13	2.05533	9.05744e-07
		A0A3Q0CDV3		Plg	Plasminogen	2.04364	2.37462e-07
		A0A1U7R262		Skap2	src kinase-associated phosphoprotein 2	2.04218	0.00805146
		A0A1U7Q8Z8;A0A3Q0D5Z9		Kpna5;Kpna6	Importin subunit alpha	2.03898	0.000120033
		A0A1U7Q833;Q60550		Gstp1;GSTP1	GST class-pi;Glutathione S-transferase P	2.03841	2.87663e-13
		A0A3Q0CKY4		LOC101839449	C-type lectin domain family 10 member A-like	2.03669	0.00113135
		A0A1U7RGL4;A0A1U8CS54		LOC101830930	C4a anaphylatoxin	2.0294	1.45297e-10
		A0A1U7QNL4		Chmp6	charged multivesicular body protein 6	2.0291	0.00119212
		A0A1U7Q9V2		Pfdn5	prefoldin subunit 5	2.02562	2.0659e-05
		A0A1U7R570;P62704		Rps4x;RPS4X	40S ribosomal protein S4;40S ribosomal protein S4, X isoform	2.02501	4.28453e-11
		A0A3Q0CVK0		Aprt	Adenine phosphoribosyltransferase	2.02495	3.07565e-08
		A0A1U7Q896		Pitpna	phosphatidylinositol transfer protein alpha isoform	2.02209	5.84452e-06
		A0A1U8CAL0		Ddx60	probable ATP-dependent RNA helicase DDX60	2.02199	0.00178635
		A0A3Q0CHY6		LOC110339964	Pyridoxine kinase	2.01404	0.0130721
		A0A1U7QM66		Gars	Diadenosine tetraphosphate synthetase	2.01375	5.94712e-10
		A0A1U7QHA4;A0A1U8BI41		Mybbp1a	myb-binding protein 1A isoform X2;myb-binding protein 1A isoform X1	2.01344	3.55406e-13
		A0A1U7QLD5		Clpp	ATP-dependent Clp protease proteolytic subunit	2.00813	0.000299827
		A0A1U7QVF6		C4bpa	C4b-binding protein alpha chain	2.00548	1.08371e-06
		A0A1U7QEC4		Urod	Uroporphyrinogen decarboxylase	2.00527	0.00139389
		A0A1U8BEQ4		Hnrnpf	heterogeneous nuclear ribonucleoprotein F	2.00464	1.75332e-13
		A0A3Q0CWJ5		Sf3b3	splicing factor 3B subunit 3	2.00403	4.0358e-07
		A0A1U7R3Y5		Ctsc	Cathepsin C	2.00195	3.33299e-14
		A0A1U8CF62		Cfi	complement factor I	1.99995	1.1985e-07
		Q4R4F9		STAT2	Signal transducer and activator of transcription	1.99936	3.17739e-06
		A0A3Q0CX72		LOC110341505	complement factor H-like	1.9985	0.00229041
		A0A1U7QWH6		Pnn	Pinin	1.99818	0.00112008
		A0A1U7QDA2;A0A1U8C582;A0A3Q0D3N9		Ahcyl1;Ahcyl1;Ahcyl2	Adenosylhomocysteinase	-2.00444	0.004958
		A0A1U7QKW3		Cxadr	coxsackievirus and adenovirus receptor isoform X1	-2.00551	0.000124241
		A0A1U7R2R4		Gulp1	PTB domain-containing engulfment adapter protein 1	-2.00718	0.0106881
		A0A1U7QDQ3		Opa1	Dynamin-like 120 kDa protein, form S1	-2.00738	0.000360835
		A0A3Q0DBB3		Nebl	nebulette	-2.0097	1.75083e-08
		A0A3Q0D9M8		Itga8	integrin alpha-8	-2.01279	1.30511e-05
		A0A1U8D3Q7		LOC106022852	sulfide:quinone oxidoreductase, mitochondrial-like	-2.01519	8.99871e-12
		A0A1U7Q6F7;A0A3Q0CKU1		Specc1l	Cytospin-A	-2.02325	1.25396e-07
		A0A1U7QY23;A0A1U8C2W7;A0A1U8C2X5		Flot2	Flotillin	-2.02544	0.0448012
		A0A1U7R109		Tmod1	tropomodulin-1	-2.02785	2.16182e-09
		A0A1U7QE52;A0A1U7QPH1		Rtn4	Reticulon	-2.03153	5.25254e-14
		A0A1U7QJG9;A0A1U7QLW5		Crmp1	dihydropyrimidinase-related protein 1 isoform X1;dihydropyrimidinase-related protein 1 isoform X2	-2.03634	0.0119642
		A0A3Q0D255		Eml4	echinoderm microtubule-associated protein-like 4	-2.0373	5.33501e-08
		A0A1U8C2Y9		Ptrh2	Aminoacyl-tRNA hydrolase	-2.04957	4.60973e-05
		A0A1U8BPF1		Pc	Pyruvate carboxylase	-2.05022	0.0384162
		A0A1U7QL73;A0A1U8BK44;A0A3Q0CMT8;A0A3Q0CPD2		Fbln5	Fibulin-5	-2.05418	3.51004e-06
		A0A3Q0CJ01		Sec62	Translocation protein SEC62	-2.05659	7.48786e-08
		A0A1U7QBI9;A0A3Q0CZN0		Myzap	myocardial zonula adherens protein isoform X1;myocardial zonula adherens protein isoform X2	-2.05818	2.92922e-06
		A0A1U8CYQ4		Podxl	Podocalyxin	-2.05844	0.000397249
		A0A1U7R5L8;A0A1U8CJH0		CUNH1orf116	specifically androgen-regulated gene protein isoform X1;specifically androgen-regulated gene protein isoform X2	-2.06021	0.018583
		A0A1U7RH08;A0A1U8CHW8		LOC101835922;LOC106022314	tapasin-related protein-like;tapasin-related protein	-2.06317	0.00311313
		A0A3Q0CYM2		Alad	Delta-aminolevulinic acid dehydratase	-2.07052	1.67574e-06
		A0A1U8BQ56		Echdc1	ethylmalonyl-CoA decarboxylase isoform X1	-2.08416	0.000139447
		A0A1U7QWP1		Sypl1	synaptophysin-like protein 1	-2.08436	7.41735e-05
		A0A1U7QN00;A0A3Q0DBD8		Chchd3	MICOS complex subunit MIC19 isoform X2;MICOS complex subunit MIC19 isoform X1	-2.08441	1.58805e-05
		A0A1U8CJK3;A0A1U8CS93;A0A1U8CTB2;A0A3Q0D8L5;A0A3Q0DC18;A0A3Q0DC22;A0A3Q0DCR8;A0A3Q0DCV9		Nexn	nexilin isoform X5;nexilin isoform X1;nexilin isoform X4;nexilin isoform X7;nexilin isoform X2;nexilin isoform X9;nexilin isoform X8;nexilin isoform X3	-2.08622	1.38127e-06
		A0A3Q0CNL7		Clic5	Chloride intracellular channel protein	-2.08627	2.04212e-08
		A0A1U7Q6T1		Nagk	GlcNAc kinase	-2.0892	1.0471e-07
		A0A1U7QW04		Pdha1	Pyruvate dehydrogenase E1 component subunit alpha	-2.09491	1.4926e-12
		A0A3Q0CS01		Pir	pirin	-2.10195	0.0308366
		A0A3Q0D9P9		Itga9	integrin alpha-9	-2.10203	0.0024223
		A0A1U7QP22		LOC101841093	Carboxylic ester hydrolase	-2.10444	5.14536e-13
		A0A1U7QLH7;A0A3Q0CQ39		Gosr2	Golgi SNAP receptor complex member 2 isoform X1;Golgi SNAP receptor complex member 2 isoform X2	-2.11257	6.46593e-06
		A0A1U8BZP1		Cryl1	lambda-crystallin homolog	-2.11361	0.00137458
		A0A3Q0D458		Flnc	filamin-C	-2.1158	0.000681942
		A0A1U7R9D1		Plcd1	Phosphoinositide phospholipase C	-2.11853	1.87669e-06
		A0A1U7QE34		Ddx18	RNA helicase	-2.11919	0.000187993
		A0A1U7QRG9;A0A3Q0CVH1		Cdh13	Cadherin-13	-2.1273	6.33986e-06
		A0A3Q0CPE4		Gphn	Molybdopterin molybdenumtransferase	-2.12973	2.2305e-07
		A0A1U7QVZ7;A0A1U7QYQ4;A0A1U8C0V8;A0A1U8C3W2;A0A1U8CBD1		Msi2	RNA-binding protein Musashi homolog 2 isoform X3;RNA-binding protein Musashi homolog 2 isoform X5;RNA-binding protein Musashi homolog 2 isoform X2;RNA-binding protein Musashi homolog 2 isoform X1;RNA-binding protein Musashi homolog 2 isoform X4	-2.13551	0.00147717
		A0A1U8C2Z7		Elmo1	engulfment and cell motility protein 1 isoform X1	-2.13606	5.11252e-14
		A0A1U8CML8		Tspan8	tetraspanin-8	-2.14317	2.48736e-07
		A0A1U7QNH2		Fn3krp	Protein-ribulosamine 3-kinase	-2.14513	0.00168825
		A0A1U7R5W4;A0A1U8CCC9		Nme3	Nucleoside diphosphate kinase	-2.14769	1.78791e-12
		A0A3Q0DDU7		Esyt2	extended synaptotagmin-2	-2.15118	2.16182e-09
		A0A1U8CDQ2		Ccdc141	coiled-coil domain-containing protein 141	-2.16663	0.000230801
		A0A1U7QUE5;A0A1U8CQG5;A0A3Q0CF04		Homer3	homer protein homolog 3 isoform X1;homer protein homolog 3 isoform X3;homer protein homolog 3 isoform X2	-2.17483	7.12488e-10
		A0A1U7QDP6;A0A3Q0CQI3		Itga2b	integrin alpha-IIb isoform X1;integrin alpha-IIb isoform X2	-2.1753	0.000609997
		A0A1U8CP78		Mecp2	Methyl-CpG-binding protein 2	-2.17767	6.94137e-11
		A0A1U7QV09		Ephx2	bifunctional epoxide hydrolase 2	-2.1822	1.76481e-05
		A0A3Q0CJX0		Triobp	TRIO and F-actin-binding protein isoform X1	-2.18271	1.972e-08
		A0A1U8D3U0		Sfr1	Meiosis protein 5 homolog	-2.18992	2.73974e-05
		A0A1U8BDX2;A0A1U8BHK5		Akap12	A-kinase anchor protein 12 isoform X2;A-kinase anchor protein 12 isoform X1	-2.19122	2.13831e-11
		A0A3Q0D9V4;A0A3Q0D9V7;A0A3Q0DDN2;A0A3Q0DEF3;A0A3Q0DEG3;A0A3Q0DFF7		Macf1	microtubule-actin cross-linking factor 1 isoform X1;microtubule-actin cross-linking factor 1 isoform X6;microtubule-actin cross-linking factor 1 isoform X3;microtubule-actin cross-linking factor 1 isoform X4;microtubule-actin cross-linking factor 1 isofor	-2.19256	5.26038e-11
		A0A1U7Q2U8;A0A1U7Q4X9		Efemp2	EGF-containing fibulin-like extracellular matrix protein 2 isoform X1;EGF-containing fibulin-like extracellular matrix protein 2 isoform X2	-2.19751	0.0479885
		A0A1U7QEV0;A0A3Q0D4I4		Mtx2	metaxin-2 isoform X1;metaxin-2 isoform X2	-2.20214	0.00584854
		A0A3Q0D567		Epb41	Band 4.1	-2.20575	1.15561e-08
		A0A1U8BWM0		Klc4	Kinesin light chain	-2.21664	1.57951e-05
		A0A3Q0DFE5		Prune1	exopolyphosphatase PRUNE1	-2.21975	4.30202e-08
		A0A3Q0CYM9		Ube2k	E2 ubiquitin-conjugating enzyme	-2.2261	0.000684794
		A0A1U7QWR4		Ripor1	protein FAM65A	-2.23305	0.0219952
		A0A1U8C0F4		Tmem109	transmembrane protein 109	-2.23498	1.32557e-10
		A0A1U7Q8K2;A0A1U7QHQ9;A0A1U8BHX9;A0A1U8BIN0;A0A1U8BU71;A0A1U8BUX4		Tom1l2	TOM1-like protein 2 isoform X3;TOM1-like protein 2 isoform X5;TOM1-like protein 2 isoform X4;TOM1-like protein 2 isoform X6;TOM1-like protein 2 isoform X1;TOM1-like protein 2 isoform X2	-2.23704	0.000818851
		A0A1U7QBE7;A0A1U8BYX9		Sart1	U4/U6.U5 tri-snRNP-associated protein 1 isoform X1;U4/U6.U5 tri-snRNP-associated protein 1 isoform X2	-2.24239	5.81796e-06
		A0A1U7QHW5		Thbd	Thrombomodulin	-2.25247	0.000299161
		A0A1U7R5V5		LOC101825629	cytochrome P450 2F2	-2.25912	0.00341437
		A0A1U7Q6G4		Ckmt2	Creatine kinase	-2.26782	0.000780203
		A0A1U7QU96;A0A1U8BV58		Zc3h18	zinc finger CCCH domain-containing protein 18 isoform X1;zinc finger CCCH domain-containing protein 18 isoform X2	-2.26858	1.37758e-10
		A0A1U7Q9X0;A0A3Q0CL24		Tpp2	Tripeptidyl-peptidase 2	-2.28238	1.82586e-06
		A0A1U7QPD1		Wdr37	WD repeat-containing protein 37	-2.28466	0.00369713
		A0A3Q0CXC7		Arhgap29	rho GTPase-activating protein 29	-2.28997	0.000488996
		A0A3Q0CRD8		Pbld	phenazine biosynthesis-like domain-containing protein	-2.29027	0.0138575
		A0A1U8BTE8;A0A1U8C422;A0A1U8C4M5		Mocs1	Cyclic pyranopterin monophosphate synthase;Cyclic pyranopterin monophosphate synthase;Molybdenum cofactor biosynthesis protein C	-2.29266	0.00473035
		A0A1U7Q4J1		LOC101843100	Glutathione-dependent dehydroascorbate reductase	-2.29491	1.6685e-06
		A0A1U8C822;A0A1U8CIV0;P23800		Rcc1;Rcc1;RCC1	regulator of chromosome condensation isoform X1;regulator of chromosome condensation isoform X2;Regulator of chromosome condensation	-2.29991	2.14388e-07
		A0A1U8CQA4		Gcdh	glutaryl-CoA dehydrogenase, mitochondrial	-2.3013	0.000315478
		A0A3Q0D7Q4		Capza2	F-actin-capping protein subunit alpha	-2.31721	1.86598e-10
		A0A1U7QJY8;A0A1U8BIU4;A0A1U8BUE3;A0A3Q0CLK4		Gas7	growth arrest-specific protein 7 isoform X1;growth arrest-specific protein 7 isoform X3;growth arrest-specific protein 7 isoform X2;growth arrest-specific protein 7 isoform X4	-2.32055	0.000148596
		A0A1U7QN89;A0A1U8BLI5		Islr	immunoglobulin superfamily containing leucine-rich repeat protein isoform X1;immunoglobulin superfamily containing leucine-rich repeat protein isoform X2	-2.32632	0.00295658
		A0A1U8BPM1;A0A3Q0CQS3;A0A3Q0CQS6;A0A3Q0CQS7;A0A3Q0CR46;A0A3Q0CSP0		Tns1	tensin-1 isoform X5;tensin-1 isoform X1;tensin-1 isoform X6;tensin-1 isoform X2;tensin-1 isoform X3;tensin-1 isoform X4	-2.32903	4.56115e-10
		A0A3Q0D9L7		Plxdc2	plexin domain-containing protein 2	-2.3294	1.93988e-09
		A0A1U8BZL0		Atp6v0a1	V-type proton ATPase subunit a	-2.33248	0.000109756
		A0A1U7Q6I6;A0A1U8BHM5		Arhgap18	rho GTPase-activating protein 18 isoform X2;rho GTPase-activating protein 18 isoform X1	-2.34737	0.0120507
		A0A1U7QZI8;A0A3Q0CVV1		Cdh1	Cadherin-1	-2.3479	0.000228269
		A0A1U8BTZ3		Oxr1	oxidation resistance protein 1	-2.34904	2.48955e-11
		A0A1U7QHU5		Smim13	small integral membrane protein 13	-2.35109	1.25408e-05
		A0A1U7QZ27;A0A1U7R1S7;A0A1U8C486;A0A1U8C4A0;A0A1U8C779;A0A1U8C788;A0A1U8CEL4;A0A1U8CFA0;A0A3Q0CYH2;A0A3Q0D306;A0A3Q0D3X0		Slmap	sarcolemmal membrane-associated protein isoform X5;sarcolemmal membrane-associated protein isoform X9;sarcolemmal membrane-associated protein isoform X4;sarcolemmal membrane-associated protein isoform X6;sarcolemmal membrane-associated protein isoform X3;	-2.36683	3.55694e-07
		A0A1U7R2V8;A0A3Q0D5Q8		Pigr	polymeric immunoglobulin receptor isoform X1;polymeric immunoglobulin receptor isoform X2	-2.37107	1.96946e-08
		A0A1U8CNA6		LOC106022428	inter-alpha-trypsin inhibitor heavy chain H1-like	-2.37278	0.000378413
		A0A1U7QTX8		Prpf6	PRP6 homolog	-2.37489	0.00190855
		A0A1U7QGC5;A0A1U8BUS7		Polr2h	DNA-directed RNA polymerases I, II, and III subunit RPABC3;DNA-directed RNA polymerases I, II, and III subunit RPABC3 isoform X2	-2.37528	1.24579e-07
		A0A1U7QB39		Epb42	erythrocyte membrane protein band 4.2	-2.37571	6.84302e-06
		A0A1U7QQ91		Dhrs11	dehydrogenase/reductase SDR family member 11	-2.3773	2.80652e-06
		A0A1U7QRT5		Marcksl1	MARCKS-related protein	-2.37898	2.81575e-05
		A0A1U7R5X2		Jak1	Tyrosine-protein kinase	-2.3879	1.44856e-07
		A0A3Q0D2L9;A0A3Q0D3T0;A0A3Q0D3T5;A0A3Q0D488;A0A3Q0D4P8		Enah	protein enabled homolog isoform X4;protein enabled homolog isoform X1;protein enabled homolog isoform X5;protein enabled homolog isoform X3;protein enabled homolog isoform X2	-2.3881	2.28323e-09
		A0A3Q0CFQ0		Qki	Protein quaking	-2.39071	0.0137102
		A0A1U7Q4I3;A0A1U8C827		Vti1a	vesicle transport through interaction with t-SNAREs homolog 1A isoform X2;vesicle transport through interaction with t-SNAREs homolog 1A isoform X4	-2.40526	4.30592e-05
		A0A1U7QHH2		Mpdu1	Mannose-P-dolichol utilization defect 1 protein	-2.41166	1.59716e-05
		A0A1U8CSA7		LOC106022968	FERM, RhoGEF and pleckstrin domain-containing protein 1-like	-2.41188	1.84969e-07
		A0A1U7Q329		LOC101837645	Cytochrome b reductase 1	-2.41247	0.0184927
		A0A1U7QH56		Dynlt1	dynein light chain Tctex-type 1	-2.41961	0.003618
		A0A1U7Q976		Fkbp3	Peptidylprolyl isomerase	-2.42429	1.29924e-11
		A0A1U8C954;A0A1U8C9T1		Alcam	Activated leukocyte cell adhesion molecule	-2.4243	8.55429e-08
		A0A1U7QDL6		LOC101830505	ADP-ribosylation factor 2	-2.42527	0.0171153
		A0A1U7RD08		Pmm2	Phosphomannomutase	-2.42911	1.68297e-09
		A0A1U7QAR6		Abhd14b	protein ABHD14B	-2.43339	2.45693e-06
		A0A1U8D230		A0A1U8D230	Junction plakoglobin	-2.4334	1.98806e-14
		A0A1U7QXG7		Qdpr	dihydropteridine reductase	-2.43903	0.000244529
		A0A1U8BQ37		Pdlim2	PDZ and LIM domain protein 2 isoform X1	-2.43963	1.27739e-06
		A0A1U7Q7E8		LOC101828273	lipoma-preferred partner homolog	-2.44198	6.21158e-10
		A0A1U8CDC7		Ptgs1	Cyclooxygenase-1	-2.4453	0.00258435
		A0A1U7R0K2		Myo1d	unconventional myosin-Id isoform X1	-2.44986	2.81912e-11
		A0A1U7QPM9		Magi3	Membrane-associated guanylate kinase inverted 3	-2.45945	8.81187e-07
		A0A1U7QFY7;A0A1U7QPH7;A0A1U7QSB9;A0A1U8C598;A0A1U8C5A0;A0A1U8C5A4;A0A1U8C886;A0A1U8CFN3		Cdc42bpa	Non-specific serine/threonine protein kinase	-2.46185	0.000235575
		A0A1U7Q3A1;A0A1U7Q7K2		Nckap1	nck-associated protein 1 isoform X2;nck-associated protein 1 isoform X1	-2.47124	1.6686e-13
		A0A3Q0CFT2		Osbp	Oxysterol-binding protein	-2.47509	0.00027764
		A0A1U7R2D9		Vps28	Vacuolar protein sorting-associated protein 28 homolog	-2.47564	1.64193e-06
		A0A1U7R961		LOC101841486	UDP-glucuronosyltransferase	-2.47708	4.1589e-05
		A0A1U8D1C5		Ergic1	endoplasmic reticulum-Golgi intermediate compartment protein 1	-2.47782	0.000989827
		A0A3Q0CQG8		Ppp1r12b	Protein phosphatase 1 regulatory subunit	-2.48049	3.47136e-10
		A0A3Q0DDN3		Cryz	quinone oxidoreductase	-2.48357	2.94353e-05
		A0A3Q0CEA8		Vasp	vasodilator-stimulated phosphoprotein isoform X2	-2.49658	4.37885e-10
		A0A1U8C3N5;A0A1U8C6P2;A0A1U8CER2		Pdxdc1	pyridoxal-dependent decarboxylase domain-containing protein 1 isoform X3;pyridoxal-dependent decarboxylase domain-containing protein 1 isoform X2;pyridoxal-dependent decarboxylase domain-containing protein 1 isoform X1	-2.50607	0.0149066
		A0A1U8BZR7		LOC101829788	ATP-binding cassette sub-family A member 8-A-like	-2.50686	6.88494e-06
		A0A1U8CH48		Galt	Galactose-1-phosphate uridylyltransferase	-2.51056	0.000403996
		A0A1U8BW40		Spn	leukosialin	-2.51677	8.92364e-06
		A0A1U7QHK8		Treml1	trem-like transcript 1 protein isoform X1	-2.52273	8.73244e-06
		A0A3Q0CN90		Add1	alpha-adducin	-2.52543	1.2502e-13
		A0A1U7QLX6		Ccdc93	Coiled-coil domain-containing protein 93	-2.52939	1.38204e-07
		A0A1U8D196		Cgn	cingulin	-2.52994	6.00985e-16
		A0A1U7R5M6;A0A1U7RG15		Strn4	striatin-4 isoform X2;striatin-4 isoform X1	-2.53191	0.0012346
		A0A1U7Q4M9;A0A1U7QAV8;A0A3Q0CII5;A0A3Q0CIW7		Myof	myoferlin isoform X3;myoferlin isoform X4;myoferlin isoform X1;myoferlin isoform X2	-2.53303	9.08327e-10
		A0A1U8C8V1		Kank2	KN motif and ankyrin repeat domain-containing protein 2	-2.53645	8.25011e-12
		A0A1U8CRU6		LOC106022839	spectrin alpha chain, erythrocytic 1-like	-2.53937	4.14858e-07
		A0A1U7Q3J7;A0A1U8CTC8;A0A1U8D555;A0A3Q0CHG6		Utrn	utrophin isoform X2;utrophin isoform X4;utrophin isoform X1;utrophin isoform X3	-2.54326	2.73917e-11
		A0A1U8CLX3;A0A3Q0D8X4		LOC101843704	protein DDI1 homolog 2 isoform X2;regulatory solute carrier protein family 1 member 1 isoform X1	-2.54441	1.33257e-06
		A0A3Q0CYX1		Hpgd	15-hydroxyprostaglandin dehydrogenase [NAD(+)]	-2.54735	0.00505859
		A0A1U7QJI3;A0A3Q0CN61;A0A3Q0CNK4		Acox3	Acyl-coenzyme A oxidase	-2.55198	7.13902e-05
		A0A1U7RGJ9		LOC101836685	PRKC apoptosis WT1 regulator protein-like	-2.55626	3.67178e-12
		A0A1U7QCR1		Dnaja4	dnaJ homolog subfamily A member 4	-2.55822	2.86071e-08
		A0A1U7QJY3		Mindy2	Ubiquitin carboxyl-terminal hydrolase	-2.56383	1.16531e-05
		A0A3Q0CEK0		Scamp1	Secretory carrier-associated membrane protein	-2.5664	0.0017865
		A0A1U7QQ66		LOC101842364	actin, alpha skeletal muscle	-2.56982	0.000364859
		A0A1U7Q8K6		Gprc5a	retinoic acid-induced protein 3	-2.57158	7.49535e-09
		A0A1U8C8H3		Pdcd4	Programmed cell death protein 4	-2.57982	0.000790754
		A0A1U7R422		Tspan7	Tetraspanin	-2.58423	6.08833e-08
		A0A1U7QS39;A0A1U8BSA6;A0A3Q0CMQ0;A0A3Q0CUR5		Amph	amphiphysin isoform X3;amphiphysin isoform X4;amphiphysin isoform X2;amphiphysin isoform X1	-2.58827	2.29462e-06
		A0A1U7QKT3;A0A1U7QU90;A0A1U7R4T6;A0A1U8CMP9		Kdm1a	Lysine-specific histone demethylase	-2.59387	0.0270042
		A0A1U7R5G9		Ckm	Creatine kinase	-2.59604	0.000228541
		A0A1U8BU64		Add2	beta-adducin	-2.59682	0.000433523
		A0A1U7QV79;A0A3Q0CR74;A0A3Q0CXN1		Col12a1	collagen alpha-1(XII) chain isoform X3;collagen alpha-1(XII) chain isoform X2;collagen alpha-1(XII) chain isoform X1	-2.60081	3.19412e-07
		A0A3Q0CSB4;A0A3Q0CX86;A0A3Q0CXD0;A0A3Q0CYJ8		Limch1	LIM and calponin homology domains-containing protein 1 isoform X2;LIM and calponin homology domains-containing protein 1 isoform X4;LIM and calponin homology domains-containing protein 1 isoform X5;LIM and calponin homology domains-containing protein 1 is	-2.60497	0.00770463
		A0A3Q0CF55		Ppp1r14a	protein phosphatase 1 regulatory subunit 14A	-2.60672	6.59676e-05
		A0A1U7QCH5		Vamp8	vesicle-associated membrane protein 8	-2.61451	1.5392e-06
		A0A1U7QW60;A0A1U8BVW3;A0A3Q0CIQ0;A0A3Q0CP79;A0A3Q0CP91;A0A3Q0CR41;A0A3Q0CR45		Ube2q1;LOC106021421;Ube2q2;Ube2q2;Ube2q2;Ube2q2;Ube2q2	ubiquitin-conjugating enzyme E2 Q1;ubiquitin-conjugating enzyme E2 Q2-like;ubiquitin-conjugating enzyme E2 Q2 isoform X2;ubiquitin-conjugating enzyme E2 Q2 isoform X4;ubiquitin-conjugating enzyme E2 Q2 isoform X3;ubiquitin-conjugating enzyme E2 Q2 isoform	-2.61482	0.00409436
		A0A1U8BNT2		Slc1a4	neutral amino acid transporter A	-2.61963	1.08025e-06
		A0A1U8BU98;A0A1U8C4X9		Add3	gamma-adducin isoform X1;gamma-adducin isoform X2	-2.62084	8.83766e-12
		A0A3Q0CFQ5		Cast	Calpain inhibitor	-2.62656	6.20631e-12
		A0A3Q0D8Y6		U2surp	U2 snRNP-associated SURP motif-containing protein	-2.62983	0.00143506
		A0A1U7QAS5		Ppbp	platelet basic protein	-2.63124	2.42288e-05
		A0A1U7QDT8		Ndufs6	NADH dehydrogenase [ubiquinone] iron-sulfur protein 6, mitochondrial	-2.63392	1.77336e-05
		A0A3Q0CRM2		Sftpc	Pulmonary surfactant-associated protein C	-2.6362	2.72255e-05
		A0A1U7QB03;A0A1U8BNG8;A0A3Q0CPX6		Caskin2	caskin-2 isoform X2;caskin-2 isoform X3;caskin-2 isoform X1	-2.64667	5.85518e-05
		A0A1U8BW63		Yy1	transcriptional repressor protein YY1	-2.6468	2.99663e-06
		A0A1U7QWX6;A0A1U8CHM3;A0A1U8CQC1;A0A1U8CRC3;A0A1U8CRC6;A0A3Q0D753		Arhgap21	rho GTPase-activating protein 21 isoform X6;rho GTPase-activating protein 21 isoform X2;rho GTPase-activating protein 21 isoform X3;rho GTPase-activating protein 21 isoform X1;rho GTPase-activating protein 21 isoform X5;rho GTPase-activating protein 21 is	-2.65033	8.13379e-14
		A0A3Q0CK75		Parvb	beta-parvin	-2.65671	9.33495e-14
		A0A1U7QB77		Mfap1	microfibrillar-associated protein 1	-2.65703	0.0090596
		A0A1U7QN56		Rras2	ras-related protein R-Ras2	-2.6576	4.49395e-08
		A0A1U7Q8G1		Mlf2	myeloid leukemia factor 2	-2.65784	6.78028e-05
		A0A3Q0DFF9		Rock2	Rho-associated protein kinase	-2.65835	4.9195e-08
		A0A3Q0CEI8		LOC101834332	LOW QUALITY PROTEIN: uncharacterized protein LOC101834332	-2.66094	2.00733e-11
		A0A1U7QNY3		Ndufb4	Complex I-B15	-2.66615	6.28553e-08
		A0A3Q0CMK9		Klc1	Kinesin light chain	-2.66814	0.000324709
		A0A1U7R807;A0A1U8CES8		Ranbp3	ran-binding protein 3 isoform X2;ran-binding protein 3 isoform X1	-2.66967	2.72066e-06
		A0A1U7R3C0;A0A1U7R603		Lamtor2	ragulator complex protein LAMTOR2 isoform X1;ragulator complex protein LAMTOR2 isoform X2	-2.67225	0.0131029
		A0A3Q0CR59;A0A3Q0CWG0		Myo6	Unconventional myosin-6	-2.67461	8.32911e-13
		A0A3Q0CI06		LOC101825465	transmembrane emp24 domain-containing protein 4	-2.6763	0.000312539
		A0A1U7QVY8;A0A1U7R6K6		Cherp	calcium homeostasis endoplasmic reticulum protein isoform X2;calcium homeostasis endoplasmic reticulum protein isoform X1	-2.67883	0.00310515
		A0A1U7QQ61		Vps26b	vacuolar protein sorting-associated protein 26B	-2.6812	0.000213701
		A0A3Q0D073		Msra	Peptide-methionine (S)-S-oxide reductase	-2.69444	0.00963463
		A0A1U7R3A7		Rab3d	Ras-related protein Rab-3	-2.69888	9.95532e-05
		A0A1U7QJ62		Ddrgk1	DDRGK domain-containing protein 1	-2.71223	2.55389e-05
		A0A1U8CIY8		Inpp1	inositol polyphosphate 1-phosphatase	-2.72069	3.20184e-07
		A0A1U7QEA5		Abraxas2	BRISC complex subunit Abro1	-2.7216	2.61743e-07
		A0A1U7QJ81		Gpd1l	Glycerol-3-phosphate dehydrogenase [NAD(+)]	-2.7252	0.000713223
		A0A3Q0CNE4;A0A3Q0CTS5;A0A3Q0CTX0;A0A3Q0CTY6;A0A3Q0CU48;A0A3Q0CU62;A0A3Q0CVD1		Ate1	Arginyl-tRNA--protein transferase 1	-2.72651	3.17363e-05
		A0A1U7QD47;A0A1U8BQY1;A0A1U8BRB4;A0A1U8BUG5;A0A1U8C2F7;A0A3Q0CLV9;A0A3Q0CLW4;A0A3Q0CS81;A0A3Q0CS92;A0A3Q0CSH3;A0A3Q0CTZ7;A0A3Q0CU00		Prrc2c	protein PRRC2C isoform X11;protein PRRC2C isoform X6;protein PRRC2C isoform X9;protein PRRC2C isoform X4;protein PRRC2C isoform X12;protein PRRC2C isoform X2;protein PRRC2C isoform X10;protein PRRC2C isoform X5;protein PRRC2C isoform X3;protein PRRC2C iso	-2.72873	9.26418e-09
		A0A1U8BR78;A0A1U8BUR3		Rcsd1	capZ-interacting protein isoform X2;capZ-interacting protein isoform X1	-2.73304	1.90744e-10
		A0A1U7QY89		Pde5a	Phosphodiesterase	-2.7406	1.19703e-07
		A0A3Q0CRL8;A0A3Q0CRZ4		Dmtn	dematin isoform X2;dematin isoform X4	-2.75024	0.000105255
		A0A1U8CFS8		LOC101844759	Unspecific monooxygenase	-2.75155	0.000355842
		A0A1U7R6U2		Diablo	Diablo homolog, mitochondrial	-2.75368	0.00923743
		A0A1U8BPZ7;A0A3Q0CIA7;A0A3Q0CNS6;A0A3Q0CQN8		Pcdh1	protocadherin-1 isoform X2;protocadherin-1 isoform X3;protocadherin-1 isoform X4;protocadherin-1 isoform X1	-2.75729	1.8361e-07
		A0A1U7R6S0		LOC101839719	splicing factor 3B subunit 2-like	-2.75816	6.54607e-05
		A0A1U7QST4;A0A1U7R2Z8		Dbn1	drebrin isoform X2;drebrin isoform X1	-2.76636	0.00194465
		A0A3Q0DE10		Nelfb	negative elongation factor B	-2.76651	0.000530502
		A0A3Q0CPV9;A0A3Q0CPX0		Evpl	envoplakin isoform X1;envoplakin isoform X2	-2.77367	0.00257502
		A0A1U7QFR6		Tnks1bp1	182 kDa tankyrase-1-binding protein	-2.77725	8.1817e-12
		A0A1U8CNW1		Hmox2	Heme oxygenase (biliverdin-producing)	-2.77856	1.21865e-05
		A0A1U8BP17;A0A1U8BPG4;A0A1U8BZW6;A0A3Q0CK59;A0A3Q0CSH5		Creb1	cyclic AMP-responsive element-binding protein 1 isoform X1;cyclic AMP-responsive element-binding protein 1 isoform X2;cyclic AMP-responsive element-binding protein 1 isoform X3;cyclic AMP-responsive element-binding protein 1 isoform X5;cyclic AMP-responsi	-2.79624	0.000168398
		A0A3Q0DCP2		Afdn	afadin	-2.80157	1.42157e-10
		P13717			SWISS-PROT:P13717 Nuclease - Serratia marcescens.	-2.80267	1.15823e-10
		A0A1U7RCP9		LOC101829663	cytochrome c oxidase subunit 7B, mitochondrial	-2.80317	5.9057e-09
		A0A1U7QP81;A0A3Q0D1N7		Fhod1	FH1/FH2 domain-containing protein 1 isoform X1;FH1/FH2 domain-containing protein 1 isoform X2	-2.80844	1.34256e-10
		A0A1U7R7I4		Aldh4a1	Multifunctional fusion protein	-2.82288	0.00632039
		A0A1U7Q8J2;A0A3Q0CIY2		Rassf4	ras association domain-containing protein 4 isoform X1;ras association domain-containing protein 4 isoform X2	-2.82428	3.7993e-07
		A0A1U8CZL7		Bcap31	B-cell receptor-associated protein	-2.82733	6.77772e-16
		A0A1U7R419		Pafah1b3	platelet-activating factor acetylhydrolase IB subunit gamma	-2.82892	2.0048e-13
		A0A1U7QI83		Rdh11	retinol dehydrogenase 11	-2.831	2.77749e-07
		A0A1U7QTY6;A0A3Q0CSK7;A0A3Q0CXN8		Zbp1	Z-DNA-binding protein 1 isoform X1;Z-DNA-binding protein 1 isoform X2;Z-DNA-binding protein 1 isoform X3	-2.8327	0.0389924
		A0A1U8BRN3		Gsk3b	Glycogen synthase kinase-3 beta	-2.83299	2.40686e-07
		A0A1U8CKI6		Akap2	A-kinase anchor protein 2 isoform X3	-2.83872	5.87714e-10
		E2JDR2		OCLN	Occludin	-2.83919	2.47003e-05
		A0A1U8D1E4;A0A3Q0CF31		Ndrg2	Protein NDRG2	-2.85327	2.75317e-11
		A0A1U7Q7X8		Map1b	microtubule-associated protein 1B	-2.85681	1.78867e-18
		A0A1U7QEF9		Abracl	ABRA C-terminal-like protein	-2.86157	8.51165e-05
		A0A1U7QC11;A0A1U7QNE4;A0A1U7QVY1;A0A1U7QYP1;A0A1U8CC26;A0A3Q0CZ85		Sept4	Septin;septin-4 isoform X2;septin-4 isoform X1;septin-4 isoform X3;Septin;Septin	-2.86697	2.39757e-09
		A0A1U7RAW2		Lmnb2	lamin-B2 isoform X1	-2.87627	1.29916e-08
		A0A3Q0CLK7		Pawr	PRKC apoptosis WT1 regulator protein	-2.89219	3.24351e-07
		A0A3Q0CMH7		Mark2	Non-specific serine/threonine protein kinase	-2.89516	0.00934765
		A0A1U7R3I9;A0A1U8CH06		Dync1li2	Dynein light intermediate chain	-2.896	1.20863e-08
		A0A1U7QXX6		Gpx4	Glutathione peroxidase	-2.89817	1.36799e-06
		A0A1U7QSW2;A0A1U8CKE2		Hdgf	hepatoma-derived growth factor isoform X1;hepatoma-derived growth factor isoform X2	-2.89827	9.64625e-10
		A0A1U7R9Q3;A0A1U8CIH0		Epn1	epsin-1 isoform X2;epsin-1 isoform X1	-2.89985	8.1606e-08
		A0A1U7QTN5		Pard6b	partitioning defective 6 homolog beta	-2.91224	4.52603e-06
		A0A1U8BJM9		CUNH14orf159	UPF0317 protein C14orf159 homolog, mitochondrial	-2.91285	2.04012e-06
		A0A1U8C8E9		Tsfm	Elongation factor Ts, mitochondrial	-2.92091	3.73214e-08
		A0A1U7QYG0		Ubac1	E3 ubiquitin-protein ligase subunit KPC2	-2.92992	0.0137426
		A0A1U7QRM9;A0A1U8BRM0		Mylk	Myosin light chain kinase, smooth muscle;Myosin light chain kinase, smooth muscle	-2.93048	1.63028e-13
		A0A1U7R6D7		LOC101839320	Claudin	-2.93543	2.2405e-08
		A0A1U8CLV4		Acss2	Propionate--CoA ligase	-2.93607	0.000230252
		P13540		MYH7	Myosin-7	-2.94675	0.0273588
		A0A1U7Q8F2		Tuba8	Tubulin alpha chain	-2.95489	7.52519e-10
		A0A1U7QCR4		Smc3	Structural maintenance of chromosomes protein	-2.95887	1.10943e-11
		A0A1U8CAA6;A0A3Q0D127		LOC101832654	Carboxylic ester hydrolase	-2.96551	2.75971e-08
		A0A1U8D3J7		LOC106023250	eukaryotic peptide chain release factor GTP-binding subunit ERF3A-like	-2.96663	6.23548e-05
		A0A1U8C9A1		Aldh1b1	aldehyde dehydrogenase X, mitochondrial	-2.96774	6.77071e-13
		A0A1U7Q963		Glrx5	glutaredoxin-related protein 5, mitochondrial	-2.98032	0.016414
		A0A1U7QW95		Clec3b	tetranectin	-2.98069	4.32729e-11
		A0A1U8CGL2		LOC101835605	Fructose-bisphosphatase	-2.98817	0.00914711
		A0A1U8CTB4;A0A1U8D0R3;A0A1U8D270		Trim3	tripartite motif-containing protein 3 isoform X1;tripartite motif-containing protein 3 isoform X2;tripartite motif-containing protein 3 isoform X3	-2.9914	3.25017e-07
		A0A1U7QZN3		Rab12	ras-related protein Rab-12	-2.99292	1.65414e-07
		A0A1U7R7C1		LOC101835615	mannose-binding protein A-like	-2.99908	0.000624671
		A0A1U7QB05		Pgm5	phosphoglucomutase-like protein 5	-3.02519	5.77097e-12
		A0A3Q0CDF1		Ethe1	persulfide dioxygenase ETHE1, mitochondrial	-3.03055	0.00216087
		A0A1U8CZB0		Purb	transcriptional activator protein Pur-beta	-3.03161	9.30175e-18
		A0A3Q0DAQ0		Lemd2	LEM domain-containing protein 2	-3.04445	1.22303e-08
		A0A1U7QS83		Arf5	ADP-ribosylation factor 5	-3.04842	2.16621e-05
		A0A3Q0CZC1		Micu2	calcium uptake protein 2, mitochondrial	-3.04897	6.53979e-15
		A0A1U8C7E3		Hikeshi	Protein Hikeshi	-3.04954	5.57657e-09
		A0A1U7Q6K1		Hint3	histidine triad nucleotide-binding protein 3	-3.05726	3.87241e-07
		A0A1U7RC03;A0A1U8CLA4;A0A1U8CLK0;A0A1U8CWT2		Fubp3	far upstream element-binding protein 3 isoform X1;far upstream element-binding protein 3 isoform X2;far upstream element-binding protein 3 isoform X3;far upstream element-binding protein 3 isoform X4	-3.0653	0.000105625
		A0A1U7RDB8		Clptm1	cleft lip and palate transmembrane protein 1	-3.07259	3.14374e-07
		A0A3Q0CQQ5		Dnajb2	dnaJ homolog subfamily B member 2	-3.08136	1.16427e-08
		A0A1U7QX07		Ptpn12	Tyrosine-protein phosphatase non-receptor type 12	-3.08846	2.44608e-15
		A0A1U7QZY3		Acbd3	Golgi resident protein GCP60	-3.10767	0.000776652
		A0A1U8C299		Cttnbp2nl	CTTNBP2 N-terminal-like protein	-3.10905	2.59099e-09
		A0A1U7QLE0		Ndufa11	Complex I-B14.7	-3.11047	0.00164271
		A0A1U7QTE3;A0A1U7R3V7;A0A1U8CKL9;A0A1U8CL29		Srrt	Arsenite-resistance protein 2	-3.11107	4.36935e-18
		A0A1U7RI72		F11r	Junctional adhesion molecule 1	-3.11854	2.9082e-07
		A0A1U7QC47;A0A3Q0CWM5		Acsm3	acyl-coenzyme A synthetase ACSM3, mitochondrial isoform X2;acyl-coenzyme A synthetase ACSM3, mitochondrial isoform X1	-3.14177	4.31724e-06
		A0A1U7QDT3		Ca4	Carbonic anhydrase	-3.14373	4.23323e-10
		A0A3Q0CL92		Pafah1b1	Platelet-activating factor acetylhydrolase IB subunit alpha	-3.14909	4.84083e-11
		A0A1U7QN53;A0A1U7QYJ4;A0A1U8C6M7		Naxd	ATP-dependent (S)-NAD(P)H-hydrate dehydratase	-3.15055	3.95318e-12
		A0A1U7R0T9		Plp2	proteolipid protein 2	-3.15128	0.000419806
		A0A1U7Q4F3		Ms4a3	membrane-spanning 4-domains subfamily A member 3 isoform X2	-3.16381	0.00011487
		A0A1U7RDW6		Pqbp1	Polyglutamine tract-binding protein 1	-3.16498	0.00313925
		A0A1U7QK07;A0A3Q0CYX7		Tpm1	tropomyosin alpha-1 chain isoform X16;tropomyosin alpha-1 chain isoform X15	-3.18085	2.24166e-05
		A0A1U8BXH9;A0A1U8C835;A0A3Q0CNF2;A0A3Q0CNH0;A0A3Q0CQD2		Cdc42bpg	Non-specific serine/threonine protein kinase	-3.18188	1.342e-12
		A0A3Q0D8P8		Lama3	laminin subunit alpha-3	-3.18999	0.000118654
		A0A1U7QE97		Dpyd	Dihydropyrimidine dehydrogenase [NADP(+)]	-3.1968	6.88136e-09
		A0A3Q0DDK3		Nrp1	Neuropilin	-3.22022	2.80149e-09
		A0A1U7Q7K8;A0A3Q0D5R8		Prkra	interferon-inducible double-stranded RNA-dependent protein kinase activator A isoform X1;interferon-inducible double-stranded RNA-dependent protein kinase activator A isoform X2	-3.22132	2.26821e-09
		A0A1U7Q3J9		Pcmt1	Protein-L-isoaspartate O-methyltransferase	-3.2228	0.000128985
		A0A3Q0CPU2		Ccdc91	coiled-coil domain-containing protein 91	-3.23255	0.000308519
		A0A1U7QAQ9		Antxr2	Anthrax toxin receptor	-3.23496	2.17252e-09
		A0A1U7QAX8;A0A1U7QJ58;A0A1U8BZ27;A0A3Q0CTJ2;A0A3Q0CY63;A0A3Q0CY67;A0A3Q0CYD5;A0A3Q0CYD8;A0A3Q0CYE0;A0A3Q0CYQ1;A0A3Q0CYQ3;A0A3Q0CZD5		Lrrfip2	leucine-rich repeat flightless-interacting protein 2 isoform X9;leucine-rich repeat flightless-interacting protein 2 isoform X11;leucine-rich repeat flightless-interacting protein 2 isoform X10;leucine-rich repeat flightless-interacting protein 2 isoform	-3.23564	3.76421e-08
		A0A1U7Q7V4		Gpx7	Glutathione peroxidase	-3.24861	0.000756438
		A0A1U7R615		Pgp	glycerol-3-phosphate phosphatase	-3.25341	0.00202943
		A0A1U7QEW0;A0A1U7QRA5;A0A3Q0CY69;A0A3Q0D1N2		Txnrd2	Thioredoxin-disulfide reductase	-3.26564	4.34079e-05
		A0A1U7QYW5		Trappc12	trafficking protein particle complex subunit 12	-3.27052	1.08014e-06
		A0A1U7RGM1;A0A1U7RJ41;A0A3Q0CGE8		LOC101844724;LOC101822374;LOC101822374	MAP7 domain-containing protein 1-like;MAP7 domain-containing protein 1-like isoform X2;MAP7 domain-containing protein 1-like isoform X1	-3.27287	5.17578e-15
		A0A1U8CW53		Ush1c	LOW QUALITY PROTEIN: harmonin	-3.28491	1.89657e-09
		A0A1U8D0Y2;A0A1U8D2F7		Misp3	uncharacterized protein MISP3 isoform X1;uncharacterized protein MISP3 isoform X2	-3.29573	7.10458e-06
		A0A1U7RFU3		Snrpd2	Small nuclear ribonucleoprotein Sm D2	-3.30779	6.10219e-13
		A0A1U7QJH9		Grpel1	GrpE protein homolog	-3.31098	4.31728e-05
		A0A1U7QJG5		Lyar	cell growth-regulating nucleolar protein	-3.31246	1.32769e-16
		A0A1U7QJW5;A0A1U7QWX5;A0A1U8C218;A0A3Q0CRB3;A0A3Q0CW62;A0A3Q0D1C7;A0A3Q0D208		Myo5c;Myo5b;Myo5b;Myo5a;Myo5b;Myo5b;Myo5b	unconventional myosin-Vc;unconventional myosin-Vb isoform X5;unconventional myosin-Vb isoform X2;unconventional myosin-Va;unconventional myosin-Vb isoform X3;unconventional myosin-Vb isoform X4;unconventional myosin-Vb isoform X1	-3.33708	0.0010065
		A0A1U7QBV8		Lancl1	lanC-like protein 1	-3.34803	0.000513755
		A0A1U8D2D8		LOC106022877	lanC-like protein 2	-3.36956	0.000445047
		A0A3Q0D1L1		Farp1	FERM, RhoGEF and pleckstrin domain-containing protein 1	-3.37978	3.63848e-13
		A0A1U7Q425;A0A1U7Q855;A0A1U7Q9U6		Tns2	tensin-2 isoform X3;tensin-2 isoform X1;tensin-2 isoform X2	-3.39693	8.92179e-10
		A0A1U7QWN3		Hip1r	huntingtin-interacting protein 1-related protein	-3.39982	5.17909e-12
		A0A3Q0CPA9		Ablim1	actin-binding LIM protein 1	-3.40039	4.6824e-08
		A0A1U7QYK2		Olfml1	olfactomedin-like protein 1	-3.40795	3.81952e-06
		A0A1U7QEP7		Ndufv3	Complex I-9kD	-3.4121	2.74249e-06
		K9RY96		Mapt	Microtubule-associated protein	-3.41468	1.17889e-12
		A0A1U8BXL4;A0A1U8C877;A0A3Q0CSB9;A0A3Q0CXF7		Limch1	LIM and calponin homology domains-containing protein 1 isoform X7;LIM and calponin homology domains-containing protein 1 isoform X10;LIM and calponin homology domains-containing protein 1 isoform X9;LIM and calponin homology domains-containing protein 1 i	-3.43941	1.32557e-10
		A0A1U7R2X8;A0A1U7RDC3		Nectin2	nectin-2 isoform X1;nectin-2 isoform X2	-3.44149	4.64054e-09
		A0A1U7RDD8		Flvcr2	feline leukemia virus subgroup C receptor-related protein 2	-3.44554	1.28553e-14
		A0A3Q0DFH4		Map7d1	MAP7 domain-containing protein 1	-3.45042	0.000343236
		A0A1U7QCB4;A0A1U7QNQ5;A0A3Q0D0C8		Smarce1	SWI/SNF-related matrix-associated actin-dependent regulator of chromatin subfamily E member 1 isoform X3;SWI/SNF-related matrix-associated actin-dependent regulator of chromatin subfamily E member 1 isoform X2;SWI/SNF-related matrix-associated actin-depen	-3.45376	4.65122e-07
		A0A1U7RJT6		LOC101841164	activator of 90 kDa heat shock protein ATPase homolog 1	-3.46224	1.99974e-06
		A0A1U7QHE8		Cd2ap	CD2-associated protein	-3.46415	1.52915e-12
		A0A3Q0CCT9		Scrib	protein scribble homolog	-3.47264	3.18626e-09
		A0A1U7R2U0;A0A1U8CQQ5		Vma21	Vacuolar ATPase assembly integral membrane protein VMA21	-3.4738	0.00168887
		A0A3Q0D5D2		Rhce	blood group Rh(CE) polypeptide	-3.47501	4.80813e-07
		A0A1U7QZ04;A0A3Q0DAA3		Rabgap1	rab GTPase-activating protein 1 isoform X1;rab GTPase-activating protein 1 isoform X2	-3.48217	7.27126e-08
		A0A3Q0DA40		Ppl	periplakin	-3.48986	1.40049e-14
		A0A1U8C5D0		Akap5	A-kinase anchor protein 5	-3.4953	9.73314e-11
		A0A3Q0CM93		Enoph1	Enolase-phosphatase E1	-3.49587	3.26212e-08
		A0A1U7R3T7;A0A1U8C6B2		Stoml2	stomatin-like protein 2, mitochondrial isoform X1;stomatin-like protein 2, mitochondrial isoform X2	-3.49675	9.32643e-06
		A0A1U7QHK4;A0A1U8C748		Vsnl1	Visinin-like protein 1	-3.50953	1.84246e-05
		A0A1U7R6P8		Gbe1	1,4-alpha-glucan branching enzyme	-3.53363	6.66015e-07
		A0A1U8C7P3		Pfn2	Profilin	-3.53509	5.16801e-10
		Q9QZ50		LOC101826941	Cytochrome P-450	-3.53869	2.65227e-08
		A0A1U7Q5G0;A0A1U7QD33;A0A1U7QNI1;A0A1U8BN78		Gps1	COP9 signalosome complex subunit 1 isoform X9;COP9 signalosome complex subunit 1 isoform X5;COP9 signalosome complex subunit 1 isoform X3;COP9 signalosome complex subunit 1 isoform X1	-3.54315	7.19209e-19
		A0A1U7QWA8;A0A3Q0D6G6;A0A3Q0D9P6;A0A3Q0DAM1;A0A3Q0DAN5		Ano10	Anoctamin	-3.54543	5.88389e-05
		A0A3Q0DFY3		Ebp	3-beta-hydroxysteroid-Delta(8), Delta(7)-isomerase	-3.55347	0.000398392
		A0A1U7QF74		Rcn1	reticulocalbin-1	-3.56194	3.00827e-08
		A0A1U7RBC4;A0A3Q0DB62		Glod5	glyoxalase domain-containing protein 5 isoform X1;glyoxalase domain-containing protein 5 isoform X2	-3.56498	2.95476e-05
		A0A3Q0CTI4		Exoc6b	Exocyst complex component	-3.56641	2.34198e-08
		A0A1U7QQF2;A0A3Q0D5G3		Cfap20	cilia- and flagella-associated protein 20 isoform X2;cilia- and flagella-associated protein 20 isoform X1	-3.58717	0.000488996
		A0A1U7QKC4		Stard10	PCTP-like protein	-3.58845	2.67271e-10
		A0A1U8CK19;A0A3Q0DFH1		Hmga1	high mobility group protein HMG-I/HMG-Y isoform X1;high mobility group protein HMG-I/HMG-Y isoform X2	-3.59355	7.89018e-10
		A0A1U7R8L4		Mesd	LDLR chaperone MESD	-3.60356	5.26038e-11
		A0A3Q0DC03		Cdc23	cell division cycle protein 23 homolog	-3.61232	0.00195191
		A0A1U8BP14		Cdc42ep4	cdc42 effector protein 4	-3.61495	1.55398e-16
		A0A1U7QN04		Hacd3	Very-long-chain (3R)-3-hydroxyacyl-CoA dehydratase	-3.62006	3.9673e-10
		A0A3Q0CF03		Tst	Sulfurtransferase	-3.6386	1.46116e-07
		A0A1U7Q2D6;P97281		Sgcd;SGCD	delta-sarcoglycan;Delta-sarcoglycan	-3.656	1.16732e-06
		A0A1U7QUG2		Agtrap	type-1 angiotensin II receptor-associated protein	-3.66274	5.85604e-05
		A0A3Q0CXJ1		Bcas1	breast carcinoma-amplified sequence 1	-3.68928	1.01439e-11
		A0A3Q0CWS8		Itsn1	intersectin-1	-3.71388	7.2713e-13
		A0A3Q0CLT5		Bag3	BAG family molecular chaperone regulator 3	-3.71744	6.12736e-10
		A0A1U7R136		Hint2	histidine triad nucleotide-binding protein 2, mitochondrial	-3.71962	1.47274e-09
		A0A1U7QQL9		Apmap	Adipocyte plasma membrane-associated protein	-3.7426	3.30208e-11
		A0A1U7QVE0		Nudt16l1	tudor-interacting repair regulator protein	-3.7444	0.00165347
		A0A1U7QAT9		LOC101822554	UDP-glucuronosyltransferase	-3.74801	0.000671253
		A0A1U7QUS9		Cmtm8	CKLF-like MARVEL transmembrane domain-containing protein 8	-3.75112	1.70529e-05
		A0A1U7QMX8;A0A3Q0CIH0;A0A3Q0CQV2		Hmbs	Hydroxymethylbilane synthase	-3.75778	4.05251e-08
		A0A1U7R690		Slc39a7	zinc transporter SLC39A7	-3.76444	8.31938e-18
		A0A1U7QW23		Ppp1r9b	neurabin-2	-3.76838	6.93974e-16
		A0A1U8BWA3;A0A3Q0CMV1;A0A3Q0CN75		Ptpra	Receptor-type tyrosine-protein phosphatase alpha;Receptor-type tyrosine-protein phosphatase alpha;Receptor-type tyrosine-protein phosphatase	-3.77431	0.00142103
		Q2UVX4			SWISS-PROT:Q2UVX4 (Bos taurus) Complement C3 precursor	-3.77912	5.06985e-05
		A0A1U8CSS4;A0A1U8D1P0		Rarres2	Chemerin	-3.80048	3.52583e-16
		A0A1U7QB93;A0A1U7QLH2;A0A1U8BKV0;A0A1U8BNN6;A0A1U8BW74;A0A1U8BWY3		Myef2	myelin expression factor 2 isoform X4;myelin expression factor 2 isoform X3;myelin expression factor 2 isoform X1;myelin expression factor 2 isoform X6;myelin expression factor 2 isoform X2;myelin expression factor 2 isoform X5	-3.8128	6.3651e-10
		A0A1U7R227		Cwc15	Spliceosome-associated protein CWC15 homolog	-3.82849	4.15251e-09
		A0A1U7QFD2		Pacsin3	protein kinase C and casein kinase substrate in neurons protein 3	-3.83389	6.74883e-07
		P86225		IDH3A	Isocitrate dehydrogenase [NAD] subunit alpha, mitochondrial (Fragments)	-3.84724	0.000120635
		A0A1U7QMV0		Limd1	LIM domain-containing protein 1	-3.85844	1.02997e-14
		A0A1U7QG39;A0A1U8CL01;A0A1U8CNT8;A0A1U8CXV6;A0A3Q0DCJ3		Proc	vitamin K-dependent protein C isoform X2;vitamin K-dependent protein C isoform X1;vitamin K-dependent protein C isoform X5;vitamin K-dependent protein C isoform X4;vitamin K-dependent protein C isoform X3	-3.86869	3.28808e-06
		A0A1U7QM41;A0A1U8CFR9;A0A3Q0D9N9		Fxyd1	FXYD domain-containing ion transport regulator	-3.86957	1.79868e-05
		A0A1U7R1F9;A0A3Q0DE31		Clic3	chloride intracellular channel protein 3 isoform X2;chloride intracellular channel protein 3 isoform X1	-3.88166	2.17188e-13
		A0A1U8BWH0		Ahsp	alpha-hemoglobin-stabilizing protein	-3.89406	1.9459e-05
		A0A3Q0CIX9		Tpmt	Thiopurine S-methyltransferase	-3.93112	0.00392534
		A0A1U7R293		Snrnp40	U5 small nuclear ribonucleoprotein 40 kDa protein	-3.94266	2.36566e-06
		A0A1U7QFW7		Dpt	dermatopontin	-3.94441	0.00302703
		A0A3Q0CZD0;A0A3Q0D4Q2		Wdr26	WD repeat-containing protein 26 isoform X2;WD repeat-containing protein 26 isoform X1	-3.95978	0.00012936
		A0A1U8CGD2;A0A1U8CGD9		Gypc	glycophorin-C isoform X1;glycophorin-C isoform X2	-3.96975	6.94417e-05
		Q80XG6		LOC101844487	Unspecific monooxygenase	-3.99635	0.0012542
		A0A1U7Q8C5		Stx11	syntaxin-11	-4.00319	0.000125567
		A0A1U7QQ18		Pros1	Vitamin K-dependent protein S	-4.00589	1.54026e-09
		A0A3Q0CK41		Zc2hc1a	zinc finger C2HC domain-containing protein 1A	-4.05251	1.12189e-12
		A0A1U7QV84;A0A1U8CCJ2		Hagh	hydroxyacylglutathione hydrolase, mitochondrial isoform X1;hydroxyacylglutathione hydrolase, mitochondrial isoform X2	-4.05632	2.59916e-18
		A0A1U7Q2X3		Chid1	chitinase domain-containing protein 1	-4.16611	0.00032144
		A0A1U7Q829		LOC101823084	Aquaporin-5	-4.18403	1.11529e-10
		A0A1U7Q590;A0A1U7Q592;A0A1U7QAE8;A0A1U7QCM3;A0A1U7QKM1;A0A1U7QN22		Cadm1	cell adhesion molecule 1 isoform X1;cell adhesion molecule 1 isoform X6;cell adhesion molecule 1 isoform X2;cell adhesion molecule 1 isoform X5;cell adhesion molecule 1 isoform X3;cell adhesion molecule 1 isoform X4	-4.18555	9.90352e-17
		A0A1U8CKJ0;A0A1U8CKR4;A0A1U8CVZ9;A0A3Q0DB93;A0A3Q0DF81;A0A3Q0DFX0;A0A3Q0DG24;A0A3Q0DH69;A0A3Q0DH73		Svil	supervillin isoform X7;supervillin isoform X9;supervillin isoform X3;supervillin isoform X5;supervillin isoform X8;supervillin isoform X2;supervillin isoform X6;supervillin isoform X1;supervillin isoform X4	-4.18648	3.0215e-20
		A0A3Q0CFV4		Rad23a	UV excision repair protein RAD23	-4.20311	4.02721e-10
		A0A1U8CHN7;A0A3Q0D0M8		Tmem119	transmembrane protein 119 isoform X2;transmembrane protein 119 isoform X1	-4.21021	4.40723e-10
		A0A3Q0CQJ4		Arhgap27	rho GTPase-activating protein 27	-4.21116	1.24032e-05
		A0A1U7QPV1		Srprb	Signal recognition particle receptor subunit beta	-4.21476	3.71827e-18
		A0A1U8CGS4		Dnajb4	dnaJ homolog subfamily B member 4	-4.23593	2.88222e-07
		A0A1U7QC53;A0A1U8BLC9;A0A1U8BXC7		Arap3	arf-GAP with Rho-GAP domain, ANK repeat and PH domain-containing protein 3 isoform X3;arf-GAP with Rho-GAP domain, ANK repeat and PH domain-containing protein 3 isoform X2;arf-GAP with Rho-GAP domain, ANK repeat and PH domain-containing protein 3 isoform	-4.24942	1.58968e-05
		A0A3Q0CY40		Map6	microtubule-associated protein 6	-4.2675	1.12869e-19
		A0A1U8C3N6		Fam98b	protein FAM98B	-4.30773	0.000335766
		A0A3Q0CFS7		Bckdha	2-oxoisovalerate dehydrogenase subunit alpha	-4.32049	3.43952e-10
		A0A3Q0CJM6		Dock8	dedicator of cytokinesis protein 8	-4.32331	5.46869e-20
		A0A1U7QZJ5;A0A3Q0D3C3;A0A3Q0D492		Eif2a	Eukaryotic translation initiation factor 2A	-4.36711	5.7132e-14
		A0A1U7RFY1;A0A1U8BRM4;A0A1U8BUC9;A0A3Q0DCC4		LOC101831729;LOC101836510;LOC106021224;LOC101822962	40S ribosomal protein S27;40S ribosomal protein S27-like;40S ribosomal protein S27;40S ribosomal protein S27	-4.37308	1.9068e-08
		A0A1U7QHB7		App	Amyloid-beta A4 protein	-4.41133	0.0034454
		A0A1U8CQY6		Mff	Mitochondrial fission factor	-4.41286	3.22728e-05
		A0A1U7QYT6		Lamtor3	Late endosomal/lysosomal adaptor and MAPK and MTOR activator 3	-4.43574	3.20173e-07
		A0A1U7QFQ6;A0A1U7QS40		Rai14	ankycorbin isoform X2;ankycorbin isoform X1	-4.44262	1.45209e-08
		A0A1U7QN15;A0A1U7R1E5;A0A3Q0CZT8;A0A3Q0D1D1;P84022		Smad3;Smad9;Smad3;Smad2;SMAD3	Mothers against decapentaplegic homolog;Mothers against decapentaplegic homolog;Mothers against decapentaplegic homolog;Mothers against decapentaplegic homolog;Mothers against decapentaplegic homolog 3	-4.46152	7.46768e-15
		A0A1U8BTE4;A0A1U8BWP5		Slc29a1	equilibrative nucleoside transporter 1 isoform X1;equilibrative nucleoside transporter 1 isoform X2	-4.53124	5.55795e-13
		A0A1U7QBZ2;A0A1U7QMA6		Slc12a2	solute carrier family 12 member 2 isoform X2;solute carrier family 12 member 2 isoform X1	-4.54901	6.0117e-13
		A0A1U7QPK8		Ptgfrn	prostaglandin F2 receptor negative regulator	-4.56076	7.54927e-15
		A0A3Q0CZY2		Sntb2	beta-2-syntrophin	-4.62086	6.95671e-17
		A0A1U7Q352		Lin7c	Protein lin-7 homolog	-4.62226	2.2899e-10
		A0A1U7QBX6;A0A1U8BVA1		Stx4	syntaxin-4 isoform X2;syntaxin-4 isoform X1	-4.65378	4.09331e-10
		A0A3Q0DER1		Hibch	3-hydroxyisobutyryl-CoA hydrolase, mitochondrial	-4.68127	3.13994e-05
		A0A1U7RE95		Hsd17b8	estradiol 17-beta-dehydrogenase 8	-4.68831	1.89136e-10
		A0A3Q0CW07;A0A3Q0D024;A0A3Q0D0V5;A0A3Q0D135		Fhit	Bis(5'-adenosyl)-triphosphatase;Bis(5'-adenosyl)-triphosphatase;Bis(5'-adenosyl)-triphosphatase;bis(5'-adenosyl)-triphosphatase isoform X2	-4.73436	3.77042e-11
		A0A3Q0CUN6		Ppp2r5e	Serine/threonine-protein phosphatase 2A 56 kDa regulatory subunit	-4.74981	3.33472e-19
		A0A3Q0CDP0		Prkaa1	Acetyl-CoA carboxylase kinase	-4.76256	1.71312e-06
		A0A1U7QSM9;A0A3Q0CTY0		Echdc2	enoyl-CoA hydratase domain-containing protein 2, mitochondrial isoform X1;enoyl-CoA hydratase domain-containing protein 2, mitochondrial isoform X2	-4.80349	5.08458e-10
		A0A1U7QAF3		Gp1ba	platelet glycoprotein Ib alpha chain	-4.82435	8.48116e-05
		A0A1U7R7Q6		Sntb1	beta-1-syntrophin	-4.84014	1.32889e-05
		A0A1U7R540;A0A3Q0CDU3		Pofut1	GDP-fucose protein O-fucosyltransferase 1	-4.85055	1.16792e-05
		A0A1U7QBF4;A0A3Q0CNA5		Lrrn4	leucine-rich repeat neuronal protein 4 isoform X1;leucine-rich repeat neuronal protein 4 isoform X2	-4.85639	0.00176417
		A0A3Q0CHR3		LOC101839899	mesothelin	-4.93423	0.00156896
		A0A1U7QF22;A0A1U8BPL5;A0A1U8BPX1;A0A3Q0CRI5;A0A3Q0CRU6;A0A3Q0CTA3		Lims1	LIM and senescent cell antigen-like-containing domain protein	-4.98346	2.22629e-06
		A0A1U7QK36		Drg2	developmentally-regulated GTP-binding protein 2	-4.99466	1.22241e-08
		A0A1U8C3E5		LOC106021271	cGMP-dependent protein kinase 1-like isoform X2	-4.99467	2.25692e-12
		A0A3Q0D0H5		Myo1h	unconventional myosin-Ih	-5.03031	1.66577e-07
		A0A3Q0CXI6		D2hgdh	D-2-hydroxyglutarate dehydrogenase, mitochondrial	-5.11359	6.49338e-08
		A0A1U7QA03;A0A1U7QJP5;A0A3Q0CFW7		Atp2a3	Calcium-transporting ATPase	-5.13423	1.7364e-08
		A0A1U7QTR6		Vapb	vesicle-associated membrane protein-associated protein B/C isoform X1	-5.18748	1.30967e-07
		A0A1U7QBE8;A0A1U7QBF2;A0A1U7QJS6;A0A1U7QJT2;A0A1U7QMN8;A0A1U7QMP3;A0A1U7QV77;A0A1U7QXY4;A0A1U8BI13;A0A1U8BIR8;A0A1U8BLR4;A0A1U8BUB8;A0A1U8BV14;A0A1U8C005;A0A1U8C015;A0A1U8C016;A0A1U8C021;A0A1U8C026;A0A1U8C332;A0A1U8C337;A0A1U8C342;A0A1U8CAI3;A0A1U8CAI8;A0		Map4k4;Map4k4;Map4k4;Map4k4;Map4k4;Map4k4;Map4k4;Map4k4;Mink1;Mink1;Mink1;Mink1;Mink1;Map4k4;Map4k4;Map4k4;Map4k4;Map4k4;Map4k4;Map4k4;Map4k4;Map4k4;Map4k4;Map4k4;Map4k4;Mink1;Mink1;Mink1;Mink1;Mink1;Mink1;Tnik;Map4k4	mitogen-activated protein kinase kinase kinase kinase 4 isoform X14;mitogen-activated protein kinase kinase kinase kinase 4 isoform X20;mitogen-activated protein kinase kinase kinase kinase 4 isoform X16;mitogen-activated protein kinase kinase kinase kina	-5.18797	8.12949e-05
		A0A1U7Q5R3;A0A1U7QDM7;A0A1U7RH55;A0A1U8CPS5;A0A3Q0CH02		Mpp2;Mpp2;Mpp6;Mpp6;Mpp6	MAGUK p55 subfamily member 2 isoform X2;MAGUK p55 subfamily member 2 isoform X1;MAGUK p55 subfamily member 6 isoform X2;MAGUK p55 subfamily member 6 isoform X3;MAGUK p55 subfamily member 6 isoform X1	-5.20364	2.29322e-09
		A0A1U7R6R5		Psmb7	Proteasome subunit beta	-5.21236	6.66751e-23
		A0A1U7QZK4		LOC101827337	17-beta-hydroxysteroid dehydrogenase 13	-5.22426	1.17217e-07
		A0A3Q0CJ83		LOC106020742	serpin B9	-5.27414	3.19802e-06
		A0A3Q0CXB4		Tek	Receptor protein-tyrosine kinase	-5.31715	8.4049e-11
		A0A3Q0DBH6		Tjp3	tight junction protein ZO-3	-5.33318	5.84593e-24
		A0A1U7QRM4		Csta	cystatin-A	-5.39556	1.82219e-20
		A0A1U8D3W0		LOC106022892	tubulin-specific chaperone D-like	-5.57555	2.0119e-20
		A0A1U7QGE9		Gcat	2-amino-3-ketobutyrate coenzyme A ligase, mitochondrial	-5.58627	3.33472e-19
		A0A1U7QJZ4		Hmgn1	non-histone chromosomal protein HMG-14	-5.62611	3.11759e-23
		A0A1U8C3S4		Cldn5	Claudin	-5.6357	4.10798e-07
		A0A1U7Q4Z1;A0A1U8BUA2		Ccs	copper chaperone for superoxide dismutase isoform X1;Superoxide dismutase [Cu-Zn]	-5.64983	8.97009e-23
		A0A1U7QNR5;Q9D312		Krt20;	keratin, type I cytoskeletal 20;SWISS-PROT:Q9D312 Tax_Id=10090 Gene_Symbol=Krt20 Keratin, type I cytoskeletal 20	-5.67574	7.57651e-05
		A0A1U7QRM5		Ndufb7	Complex I-B18	-5.74017	0.00102125
		A0A1U7R684;A0A3Q0D3T7		LOC101841963;Gmps	Glutamine amidotransferase	-5.75385	1.03376e-08
		A0A1U7QRM3		Lrrc47	leucine-rich repeat-containing protein 47	-5.76285	5.87974e-16
		A0A1U7Q410;A0A1U7Q810		Pfkm	ATP-dependent 6-phosphofructokinase	-5.80253	4.2766e-21
		A0A1U8C2N7		LOC106021252	lipoma-preferred partner-like	-5.92113	1.00778e-17
		A0A1U7QQF4		Rhag	ammonium transporter Rh type A	-6.13448	1.52394e-13
		A0A1U7QBY9		Ndufb3	Complex I-B12	-6.14256	2.74178e-11
		A0A1U7QPH3		Nqo1	NAD(P)H dehydrogenase [quinone] 1	-6.19022	6.13786e-14
		A0A1U7Q9B9;A0A3Q0CMM7		Map1a	microtubule-associated protein 1A isoform X1;microtubule-associated protein 1A isoform X2	-6.20027	6.52465e-07
		A0A1U7QR01		Ppm1a	Protein-serine/threonine phosphatase	-6.26594	2.26848e-21
		A0A1U7QH42		LOC101823194	cytochrome P450 4A12	-6.35208	3.78841e-06
		A0A3Q0CDD9;A0A3Q0CDN1;A0A3Q0CEN2		LOC101836251	plectin isoform X23;plectin isoform X24;plectin isoform X25	-6.71742	5.40127e-14
		A0A1U7Q789;A0A1U7QDG0;A0A1U7QG61;A0A1U7QP03;A0A1U8BRF6;A0A1U8BRG1;A0A1U8BRS0;A0A1U8BRS5;A0A1U8BUZ7;A0A1U8BV02;A0A1U8C2D3;A0A1U8C2X3;A0A1U8C2X8;A0A3Q0CM73;A0A3Q0CSL2;A0A3Q0CSL8;A0A3Q0CSW2;A0A3Q0CU90		Kalrn	Non-specific serine/threonine protein kinase;kalirin isoform X14;Non-specific serine/threonine protein kinase;kalirin isoform X16;Non-specific serine/threonine protein kinase;kalirin isoform X11;Non-specific serine/threonine protein kinase;Non-specific se	-6.75787	7.79177e-06
		A0A1U7QBG9		Snrpb2	U2 small nuclear ribonucleoprotein B''	-7.77839	1.4774e-20
	31	A0A3Q0CIS2	15	LOC101825353	mucin-5B	4.80955	0.00722388
		A0A1U7QRF9		Dynlrb2	Dynein light chain roadblock	3.90014	0.00138791
		A0A1U7R314		Bpifb1	BPI fold-containing family B member 1	3.75382	0.0190565
		A0A1U7QVP8		LOC101822510	calcium-activated chloride channel regulator 1	3.56689	0.0190565
		A0A1U7Q4G3		Muc5ac	mucin-5AC	3.40338	0.0206221
		A0A1U7QRE8;A0A3Q0D3A3		LOC101827344	sperm-associated antigen 6 isoform X1;sperm-associated antigen 6 isoform X2	3.34036	0.029919
		A0A1U8CUK3		LOC106022786	Poly [ADP-ribose] polymerase	3.15272	0.029919
		A0A1U7RFU6		LOC101838992	intelectin-1a-like	2.91233	0.0118052
		A0A1U8CMN2		Pacrg	parkin coregulated gene protein	2.71873	0.0398932
		A0A3Q0CSM2		Apod	Apolipoprotein D	2.69351	0.0190565
		A0A1U7QDN7;A0A1U7QG69;A0A1U8CKI3		Aqp4	aquaporin-4 isoform X1;aquaporin-4 isoform X3;aquaporin-4 isoform X2	2.61686	0.0226916
		Q8VD96		SCGB1A1	Uteroglobin	2.3998	0.026598
		A0A3Q0CM21		Gga1	ADP-ribosylation factor-binding protein GGA1	2.11113	0.00138791
		A0A1U7QN75;A0A1U8BQQ6		Dguok	deoxyguanosine kinase, mitochondrial isoform X1;deoxyguanosine kinase, mitochondrial isoform X2	2.03449	0.029919
		A0A1U7QUI9		Pglyrp1	Peptidoglycan-recognition protein	-2.21601	0.0118052
Male	1	A0A1U7QRX8;A0A3Q0CQF9;A0A3Q0CVX1	2	Chit1	Chitinase;Chitinase;chitotriosidase-1 isoform X3	2.00555	0.0125875
		A0A1U7Q5B4		Cspg4	chondroitin sulfate proteoglycan 4	-3.04426	0.0125875
	3	A0A1U8CGR8	171	LOC101834051	interferon-induced protein 44	6.29712	1.24461e-07
		B2Z890		Mx2	Myxovirus resistance protein 2	6.02283	1.29778e-17
		A0A3Q0D3W2		LOC101842177	interferon-activable protein 203-like	5.86135	0.000110204
		A0A3Q0D8V4		Cda	Cytidine deaminase	5.5616	9.36549e-07
		A0A3Q0CU76		Parp9	poly [ADP-ribose] polymerase 9	5.52079	1.82214e-08
		A0A3Q0DC26		Ifi44l	interferon-induced protein 44-like	5.14896	6.75872e-08
		A0A1U8CAF8		Isg15	ubiquitin-like protein ISG15	4.8128	1.73775e-12
		A0A1U7QUU5		LOC101825672	alpha-1-acid glycoprotein 1	4.76062	4.66508e-06
		E7CXR7		Arg1	Arginase	4.75334	4.55791e-10
		A0A1U8C9R8		LOC101829188	2'-5' oligoadenylate synthase	4.7256	4.82601e-16
		P20726;P20727		SAA1;SAA2	Serum amyloid A-1 protein;Serum amyloid A-2 protein	4.66965	7.48398e-07
		A0A1U7QWN4;A0A1U7R763;A0A1U8D0N6		Nt5c3a	5'-nucleotidase	4.53895	8.75385e-10
		A0A3Q0CWV5		LOC101844121	interferon-induced GTP-binding protein Mx1	4.50231	1.29778e-17
		A0A1U7Q2K5		Ifit3	interferon-induced protein with tetratricopeptide repeats 3 isoform X1	4.43346	2.68673e-15
		A0A1U8BQK4		LOC106020791	interferon-induced protein with tetratricopeptide repeats 1-like	4.42302	1.48287e-14
		A0A1U7Q3T2		Ido1	indoleamine 2,3-dioxygenase 1 isoform X1	4.3702	0.00267733
		A0A1U8BJQ7		Ifit2	interferon-induced protein with tetratricopeptide repeats 2	4.36504	5.78215e-13
		A0A1U7Q3N9;A0A1U8BN12;P70117		Lgals3bp;Lgals3bp;LGALS3BP	Galectin-3-binding protein	4.18873	7.03805e-09
		A0A1U7R9X5;A0A1U8C6U9;A0A3Q0D503		LOC101822825;LOC101824368;LOC101824368	2'-5' oligoadenylate synthase;2'-5' oligoadenylate synthase;2'-5'-oligoadenylate synthase-like protein 1 isoform X2	4.17754	9.85844e-07
		A0A1U7QBD7;A0A1U7QMM1		LOC101844567;LOC101844297	granzyme B(G,H)-like;granzyme B(G,H)-like	4.17726	9.09182e-07
		Q4R4F9		STAT2	Signal transducer and activator of transcription	4.12057	3.99833e-11
		A0A1U8CCZ4		LOC106022099	guanylate-binding protein 5	4.05772	8.75385e-10
		A0A3Q0DAZ4		LOC101840310	nuclear autoantigen Sp-100-like	4.00875	1.38977e-09
		A0A1U8CD91		LOC106021992	2'-5'-oligoadenylate synthase 1A-like	3.97201	1.77807e-12
		A0A3Q0CF47		Map4k1	Non-specific serine/threonine protein kinase	3.81828	1.91845e-05
		A0A3Q0CJD1		LOC101822883	interferon-induced protein with tetratricopeptide repeats 1-like	3.77913	0.000439461
		A0A3Q0D956		Cmpk2	UMP-CMP kinase 2, mitochondrial	3.74699	1.86294e-06
		A0A1U7QCY9		Mcm2	DNA replication licensing factor MCM2	3.64628	0.0262073
		A0A1U7QDL3		Kng1	Bradykinin	3.61717	0.0211679
		P81491			Serum amyloid A-5 protein	3.6153	4.56218e-06
		A0A1U7QIC8		Fgr	Tyrosine-protein kinase	3.61315	1.14029e-05
		A0A1U7QLC5		Vav1	proto-oncogene vav	3.6112	1.34496e-05
		A0A1U7QJQ7		LOC101844828	granzyme C-like	3.58289	0.000204964
		A0A1U7QVW4		Rsad2	radical S-adenosyl methionine domain-containing protein 2	3.57016	0.0082811
		A0A1U7R9F9;A0A3Q0DCM2		LOC101829375	metalloreductase STEAP4 isoform X1;metalloreductase STEAP4 isoform X2	3.56412	0.00401387
		A0A1U8CFU7		LOC101825087	guanylate-binding protein 4-like	3.51428	1.60655e-07
		A0A1U8BNG9;A0A3Q0CMU9		Siglec1	sialoadhesin isoform X2;sialoadhesin isoform X1	3.51093	3.8975e-06
		A0A1U7RAB5		LOC101838199	sterile alpha motif domain-containing protein 9-like	3.42583	2.13076e-12
		A0A3Q0D2X1		LOC101837799	guanylate-binding protein 6	3.40276	3.99287e-11
		A0A1U7QG18		Tmem173	Stimulator of interferon genes protein	3.38147	0.00263235
		A0A3Q0CPR4;A0A3Q0CRM1		Rnf213	E3 ubiquitin-protein ligase RNF213 isoform X1;E3 ubiquitin-protein ligase RNF213 isoform X2	3.37228	5.86306e-13
		A0A1U7QVQ2		LOC101824821	guanylate-binding protein 2-like	3.37161	4.46981e-12
		A0A3Q0CFI0		LOC101826588	CD177 antigen	3.34845	0.000102913
		A0A1U7QD93		Ube2l6	ubiquitin/ISG15-conjugating enzyme E2 L6 isoform X2	3.31895	2.2112e-10
		A0A1U7Q238;O35086		Hp;HP	Haptoglobin	3.30486	1.38977e-09
		A0A3Q0DBM1		LOC106022168	nuclear autoantigen Sp-100-like	3.27773	0.000357225
		A0A3Q0CML7		Ubr1	E3 ubiquitin-protein ligase	3.25779	7.47178e-07
		A0A3Q0CL07		Srgn	serglycin	3.24713	0.00100958
		A0A3Q0CE80		C2	C3/C5 convertase	3.1847	0.00184994
		A0A3Q0CM60		Parp14	poly [ADP-ribose] polymerase 14	3.162	1.02797e-09
		A0A1U8CR03		Fcer1g	Fc receptor gamma-chain	3.08876	0.00114428
		A0A0G2YHW0		Ifih1	RNA helicase	3.04876	2.47934e-06
		A0A1U8BWV2		LOC101840863	interferon-induced transmembrane protein 3 isoform X2	3.02709	3.30661e-11
		A0A1U7QWC4		Pfdn4	Prefoldin subunit 4	2.98664	0.0233011
		A0A1U7Q4F3		Ms4a3	membrane-spanning 4-domains subfamily A member 3 isoform X2	2.9718	0.00232774
		A0A1U7QUI9		Pglyrp1	Peptidoglycan-recognition protein	2.95156	8.1568e-05
		A0A1U7QP95		Hrg	histidine-rich glycoprotein	2.90684	0.000181023
		A0A1U7R645		Aif1	allograft inflammatory factor 1	2.85924	0.00249508
		A0A1U7R8E6		LOC101840620	carboxypeptidase N subunit 2-like	2.85265	1.20469e-06
		A0A1U8C4F8		Gypa	glycophorin-A	2.84336	0.0453533
		A0A1U7QGE3		Dtx3l	E3 ubiquitin-protein ligase	2.83071	2.81508e-06
		A0A1U7R4Y3;A0A3Q0CDG5		Gsdmd	gasdermin-D isoform X1;gasdermin-D isoform X3	2.82459	0.00236567
		A0A3Q0CPZ4		Jpt1	hematological and neurological expressed 1 protein	2.81611	0.0112627
		A0A1U7QW31		LOC101830989	protein S100-A9	2.79939	6.28196e-06
		A0A1U7QV66		LOC101822759	cathepsin G-like	2.76486	7.68762e-07
		A0A1U7QRX8;A0A3Q0CQF9;A0A3Q0CVX1		Chit1	Chitinase;Chitinase;chitotriosidase-1 isoform X3	2.73108	2.07689e-06
		A0A1U8CUK3		LOC106022786	Poly [ADP-ribose] polymerase	2.72394	0.0149471
		A0A1U7QXD1		Padi2	Protein-arginine deiminase	2.72048	0.0034403
		A0A3Q0CYN4;A0A3Q0D359		Isg20	interferon-stimulated gene 20 kDa protein isoform X1;interferon-stimulated gene 20 kDa protein isoform X3	2.66867	6.20221e-07
		A0A3Q0CCA1;A0A3Q0CXY7		LOC110339856;Dctpp1	dCTP pyrophosphatase 1-like;dCTP pyrophosphatase 1	2.6472	7.71574e-05
		A0A3Q0DET6		Samhd1	Deoxynucleoside triphosphate triphosphohydrolase SAMHD1	2.59609	5.27745e-12
		Q1T7E9;Q4JGY3;Q4R4G1		STAT1 beta;;STAT1 alpha	Signal transducer and activator of transcription	2.56163	1.03008e-11
		A0A1U7QR85		Soat1	O-acyltransferase	2.55445	8.26597e-06
		A0A1U7RG56		LOC101838193	interferon-inducible GTPase 1-like	2.48815	9.64856e-09
		A0A1U7R3G6		Tapbp	tapasin	2.48248	2.02616e-08
		A0A3Q0CWJ5		Sf3b3	splicing factor 3B subunit 3	2.46598	1.99719e-05
		A0A1U7Q692		LOC101841676	granzyme A-like	2.46385	2.78977e-06
		A0A1U7R3M2		LOC101828213	Protein S100	2.43382	0.000250505
		A0A1U8BTE8;A0A1U8C422;A0A1U8C4M5		Mocs1	Cyclic pyranopterin monophosphate synthase;Cyclic pyranopterin monophosphate synthase;Molybdenum cofactor biosynthesis protein C	2.41503	0.00720894
		A0A1U8CQH7		Hmgcs1	3-hydroxy-3-methylglutaryl coenzyme A synthase	2.41155	0.00531641
		A0A1U7R235;A0A3Q0D398		Stard5	stAR-related lipid transfer protein 5 isoform X1;stAR-related lipid transfer protein 5 isoform X2	2.40829	6.29416e-05
		A0A1U7Q6R5		C1r	Complement subcomponent C1r	2.38691	0.0100288
		A0A1U8CS63;O08896		Tap1;TAP1	antigen peptide transporter 1;TAP1 (Fragment)	2.37981	1.91845e-05
		A0A1U7QUP1;A0A1U8BVK5;A0A1U8C6S7		Chi3l1	Chitinase-3-like protein 1	2.35483	0.00246693
		A0A1U7QP42		Ifi35	interferon-induced 35 kDa protein isoform X1	2.34144	2.22816e-07
		A0A1U7Q3X9		Ncf4	neutrophil cytosol factor 4	2.32301	1.27598e-05
		A0A1U7R990		Cd180	CD180 antigen	2.29562	0.0335293
		A0A1U8C2B7		Npl	N-acetylneuraminate lyase	2.29385	0.00679738
		F6MF66;Q153F4		eif2ak2;Eif2ak2	Eukaryotic translation initiation factor 2 alpha kinase 2 variant 2;Eukaryotic translation initiation factor 2 alpha kinase 2	2.27577	1.0758e-05
		A0A1U7QAD1;A0A1U7QB38		LOC101842193;LOC101831799	Macrophage-expressed gene 1 protein	2.26206	0.048523
		A0A0G2YNC7		Ddx58	RNA helicase	2.25584	0.0453626
		A0A1U7RF88		Hpx	Hemopexin	2.24854	4.15036e-05
		A0A3Q0CK81		Nup50	nuclear pore complex protein Nup50	2.22611	0.000636182
		A0A1U7R051		Mnda	myeloid cell nuclear differentiation antigen	2.21027	2.10289e-08
		A0A1U7QJA2		Camp	cathelicidin antimicrobial peptide	2.18886	0.00299635
		A0A1U7QFQ4		Ncf2	neutrophil cytosol factor 2	2.18242	3.82726e-07
		A0A1U7RGK9		Cfb	C3/C5 convertase	2.18236	3.03561e-07
		A0A1U7RGL4;A0A1U8CS54		LOC101830930	C4a anaphylatoxin	2.18089	1.17908e-07
		A0A3Q0CFA8		Iqgap2	ras GTPase-activating-like protein IQGAP2	2.17853	0.00371369
		A0A1U7QT14;A0A1U7R3F9;A0A1U8C9E1;A0A1U8CK80		Adar	double-stranded RNA-specific adenosine deaminase isoform X3;double-stranded RNA-specific adenosine deaminase isoform X4;double-stranded RNA-specific adenosine deaminase isoform X1;double-stranded RNA-specific adenosine deaminase isoform X2	2.15879	0.0411435
		A0A1U8CBY9		Mpo	myeloperoxidase	2.11463	1.52656e-05
		A0A1U7RAM8		LOC101829690	neutrophilic granule protein-like	2.11352	0.0172362
		A0A1U7R1F2		Phpt1	14 kDa phosphohistidine phosphatase	2.07632	0.0299277
		A0A1U7R184		LOC101833858	caspase-1-like	2.07437	2.05348e-07
		A0A1U7QV01		Xdh	Xanthine dehydrogenase	2.03522	1.91132e-12
		A0A3Q0D8G1		Ece1	Endothelin-converting enzyme 1	1.99957	0.00075141
		A0A3Q0CY55		Ltf	lactotransferrin	1.9984	0.000130965
		A0A1U7QW77		Vkorc1l1	Vitamin-K-epoxide reductase (warfarin-sensitive)	-2.04596	0.00501054
		A0A1U8CS22		LOC101830673	epidermal growth factor receptor kinase substrate 8-like protein 2	-2.07158	0.0119266
		A0A1U7Q9K8		Slc34a2	Na(+)-dependent phosphate cotransporter 2B	-2.08233	0.00734184
		A0A1U7QC77;A0A1U8BQ50;A0A3Q0CRA2;A0A3Q0CRB6		Ank3	ankyrin-3 isoform X32;ankyrin-3 isoform X33;ankyrin-3 isoform X17;ankyrin-3 isoform X31	-2.08594	0.000650006
		A0A3Q0D5H5		Asap1	arf-GAP with SH3 domain, ANK repeat and PH domain-containing protein 1	-2.0861	0.019195
		A0A3Q0CQG8		Ppp1r12b	Protein phosphatase 1 regulatory subunit	-2.12778	2.90063e-07
		A0A1U7Q2U2		Ppp2r5b	Serine/threonine-protein phosphatase 2A 56 kDa regulatory subunit	-2.13311	0.000240092
		A0A1U7QSJ7		Baiap2l1	brain-specific angiogenesis inhibitor 1-associated protein 2-like protein 1	-2.17606	0.0237963
		A0A3Q0CS01		Pir	pirin	-2.18645	0.00664332
		A0A1U7Q4Y8		Aldh7a1	Aldehyde dehydrogenase (NAD(+))	-2.19259	2.74145e-05
		A0A1U7QDA2;A0A1U8C582;A0A3Q0D3N9		Ahcyl1;Ahcyl1;Ahcyl2	Adenosylhomocysteinase	-2.21693	0.0117307
		A0A1U7QLT7		Ndufb10	Complex I-PDSW	-2.22974	0.0169816
		A0A1U7QJY3		Mindy2	Ubiquitin carboxyl-terminal hydrolase	-2.23644	0.0116302
		A0A1U8CHN7;A0A3Q0D0M8		Tmem119	transmembrane protein 119 isoform X2;transmembrane protein 119 isoform X1	-2.26768	0.00622972
		A0A1U7QP62		Lxn	latexin	-2.26791	0.000245358
		A0A1U7QLH1		Itgb3	Integrin beta	-2.27064	0.007734
		A0A1U8C7E3		Hikeshi	Protein Hikeshi	-2.27204	1.99719e-05
		A0A1U7QHK8		Treml1	trem-like transcript 1 protein isoform X1	-2.31496	0.0130596
		A0A1U7R179		Chmp5	charged multivesicular body protein 5	-2.34722	0.0315338
		A0A1U7QFC3;A0A1U7QHV4		Dsp	desmoplakin isoform X1;desmoplakin isoform X2	-2.35811	0.0481467
		A0A1U7QFD2		Pacsin3	protein kinase C and casein kinase substrate in neurons protein 3	-2.35876	0.00386101
		A0A1U7QG33		Reep5	Receptor expression-enhancing protein	-2.41314	0.0266642
		A0A1U7QB73		Ckmt1a	Creatine kinase	-2.42004	0.0235847
		A0A1U7QMV7;A0A1U7QY44;A0A3Q0CYX2;A0A3Q0CZK7;A0A3Q0CZN9		Bnip2	BCL2/adenovirus E1B 19 kDa protein-interacting protein 2 isoform X5;BCL2/adenovirus E1B 19 kDa protein-interacting protein 2 isoform X4;BCL2/adenovirus E1B 19 kDa protein-interacting protein 2 isoform X2;BCL2/adenovirus E1B 19 kDa protein-interacting prot	-2.43332	0.0451238
		A0A1U8C8E9		Tsfm	Elongation factor Ts, mitochondrial	-2.46448	0.00065554
		A0A1U7QKQ3;A0A1U8BVC1		Hnrnpdl	heterogeneous nuclear ribonucleoprotein D-like isoform X2;heterogeneous nuclear ribonucleoprotein D-like isoform X1	-2.48806	0.00697533
		A0A3Q0CHF6		Dnm1	Dynamin GTPase	-2.5383	0.00153326
		A0A3Q0CE75		Tnxb	tenascin-X	-2.55744	0.0011262
		A0A3Q0D5J5		Gyg1	glycogenin-1	-2.56371	0.0279208
		A0A1U7QN75;A0A1U8BQQ6		Dguok	deoxyguanosine kinase, mitochondrial isoform X1;deoxyguanosine kinase, mitochondrial isoform X2	-2.57099	0.000645687
		A0A3Q0DDS2		Vwf	von Willebrand factor	-2.60938	0.000118862
		A0A1U7R2R4		Gulp1	PTB domain-containing engulfment adapter protein 1	-2.62694	0.00294842
		A0A1U7R0Z8		Erp44	endoplasmic reticulum resident protein 44	-2.65216	0.000970841
		A0A3Q0CE64		Gmfg	Glia maturation factor	-2.70031	0.00622329
		A0A1U8CN21		Ptgr2	15-oxoprostaglandin 13-reductase	-2.71495	0.0175026
		A0A3Q0CSB4;A0A3Q0CX86;A0A3Q0CXD0;A0A3Q0CYJ8		Limch1	LIM and calponin homology domains-containing protein 1 isoform X2;LIM and calponin homology domains-containing protein 1 isoform X4;LIM and calponin homology domains-containing protein 1 isoform X5;LIM and calponin homology domains-containing protein 1 is	-2.72566	0.0353508
		A0A1U8CAL0		Ddx60	probable ATP-dependent RNA helicase DDX60	-2.77452	0.00357005
		A0A1U7QDB7;A0A1U8BZV9		Llgl2	lethal(2) giant larvae protein homolog 2 isoform X2;lethal(2) giant larvae protein homolog 2 isoform X1	-2.7911	5.24661e-06
		A0A1U8CAA6;A0A3Q0D127		LOC101832654	Carboxylic ester hydrolase	-2.79727	0.00012594
		A0A1U7Q5R3;A0A1U7QDM7;A0A1U7RH55;A0A1U8CPS5;A0A3Q0CH02		Mpp2;Mpp2;Mpp6;Mpp6;Mpp6	MAGUK p55 subfamily member 2 isoform X2;MAGUK p55 subfamily member 2 isoform X1;MAGUK p55 subfamily member 6 isoform X2;MAGUK p55 subfamily member 6 isoform X3;MAGUK p55 subfamily member 6 isoform X1	-2.89545	0.00597171
		A0A1U7QS32;A0A1U8CB89		Phactr4	Phosphatase and actin regulator 4	-2.95094	0.000446537
		A0A1U8D0Y2;A0A1U8D2F7		Misp3	uncharacterized protein MISP3 isoform X1;uncharacterized protein MISP3 isoform X2	-2.9904	0.000112094
		A0A1U7QBG8;A0A3Q0CS63		Renbp	GlcNAc 2-epimerase	-2.99306	0.000444215
		A0A1U7QKA5		Spcs2	Microsomal signal peptidase 25 kDa subunit	-3.00456	0.000202745
		A0A3Q0CCT9		Scrib	protein scribble homolog	-3.06634	0.000166808
		A0A1U7R5L8;A0A1U8CJH0		CUNH1orf116	specifically androgen-regulated gene protein isoform X1;specifically androgen-regulated gene protein isoform X2	-3.19324	0.00240943
		A0A1U7Q8F4;A0A1U7QI73		Srsf5	serine/arginine-rich splicing factor 5 isoform X2;serine/arginine-rich splicing factor 5 isoform X1	-3.21163	0.000618756
		A0A1U7QWG6;A0A3Q0CVC9		Etfdh	Electron transfer flavoprotein-ubiquinone oxidoreductase	-3.43351	0.0109137
		Q9QZ50		LOC101826941	Cytochrome P-450	-3.44579	1.99719e-05
		A0A3Q0CHA0		Eng	endoglin	-3.48173	0.0211679
		A0A3Q0CG49		Prkaca	cAMP-dependent protein kinase	-3.49589	8.47718e-05
		A0A1U7QTR6		Vapb	vesicle-associated membrane protein-associated protein B/C isoform X1	-3.58895	0.000204964
		A0A1U7QBJ3		Adam10	Disintegrin and metalloproteinase domain-containing protein 10	-3.5939	0.00488996
		A0A1U7R422		Tspan7	Tetraspanin	-3.63825	4.99243e-06
		ENSEMBL:ENSBTAP00000025008			(Bos taurus) hypothetical protein	-3.79307	0.00265021
		A0A1U8C3S7		Tmem100	transmembrane protein 100	-3.80408	0.00150183
		A0A1U7QV99		LOC101834557	Cytochrome c oxidase polypeptide Vb	-3.86798	0.0401773
		A0A1U7QNS9		Mgst3	microsomal glutathione S-transferase 3	-4.08028	1.14193e-07
		A0A1U7QH42		LOC101823194	cytochrome P450 4A12	-4.45517	0.00642476
		A0A1U7Q2D6;P97281		Sgcd;SGCD	delta-sarcoglycan;Delta-sarcoglycan	-4.52391	0.000346396
		A0A1U8D1N8		LOC106022731	retinal dehydrogenase 1-like	-4.82026	0.00362803
		A0A1U7QZK4		LOC101827337	17-beta-hydroxysteroid dehydrogenase 13	-5.14313	1.34496e-05
		A0A1U7REH9		Rnase2	RNase 1	-5.29751	3.03646e-05
		Q8VD96		SCGB1A1	Uteroglobin	-5.55095	5.28226e-08
	5	A0A1U7QAZ8;A0A1U8BEY3;A0A3Q0CE82;A0A3Q0CEQ0;A0A3Q0CJ92;A0A3Q0CKT3	1148	LOC101840088;LOC101828345;LOC110340246;LOC101825376;LOC101827561;LOC110340207	Histone H3;Histone H3;histone H3-like;LOW QUALITY PROTEIN: uncharacterized protein LOC101825376;Histone H3;uncharacterized protein LOC110340207	8.58065	6.28511e-23
		P00761			SWISS-PROT:P00761|TRYP_PIG Trypsin - Sus scrofa (Pig).	8.37915	1.81038e-05
		A0A1U7QV25		Rps26	40S ribosomal protein S26	8.26073	1.83388e-18
		A0A1U7QJB6		LOC101839373	cytochrome b-c1 complex subunit 9	8.1804	7.40525e-17
		A0A1U8C559;A0A3Q0D4C7		LOC106021785	pyrin domain-containing protein 3-like isoform X1;pyrin domain-containing protein 3-like isoform X2	8.17928	5.0228e-17
		A0A1U7R3I8;A0A1U8C9B2		S100a6	Protein S100	7.92189	1.48751e-17
		A0A1U8C0Q7		LOC101825069	60S ribosomal protein L31	6.91716	3.58118e-12
		A0A1U7QVJ3;A0A3Q0D6L3		Rac1	ras-related C3 botulinum toxin substrate 1 isoform X2;ras-related C3 botulinum toxin substrate 1 isoform X1	6.84746	8.87972e-15
		A0A1U8BYM1;A0A1U8BYM2;A0A1U8C1Q6;A0A1U8C948;A0A1U8C9S6		Cd47	Integrin-associated protein	6.57847	3.54939e-11
		A0A1U7QK56		Rplp1	60S acidic ribosomal protein P1	6.54351	5.40152e-11
		A0A3Q0D4Q7;A0A3Q0D932;A0A3Q0D9K1		Celf2	CUGBP Elav-like family member 2 isoform X2;CUGBP Elav-like family member 2 isoform X3;CUGBP Elav-like family member 2 isoform X1	6.50502	1.71313e-13
		A0A1U7R0N3;A0A1U8CHP1;A0A3Q0D0U2;A0A3Q0D1S6;A0A3Q0D2P4;A0A3Q0D536;A0A3Q0D5Z2		Unc119;Unc119b;Unc119;Unc119;Unc119;LOC110342980;Unc119b	Protein unc-119 homolog A;protein unc-119 homolog B isoform X2;Protein unc-119 homolog A;Protein unc-119 homolog A;Protein unc-119 homolog A;protein unc-119 homolog B;protein unc-119 homolog B isoform X1	6.50322	1.42523e-05
		A0A3Q0CE64		Gmfg	Glia maturation factor	6.48696	4.64585e-18
		A0A1U7Q2G6;Q6EGX7		Ubl5;UBL5	Ubiquitin-like protein 5	6.36593	3.21077e-13
		A0A1U7R614		Rps5	40S ribosomal protein S5	6.35147	2.03195e-21
		A0A3Q0CCM4		LOC110339949	membrane-spanning 4-domains subfamily A member 6B-like	6.33872	7.39061e-13
		A0A1U7QCI4;A0A3Q0CN16		LOC101825174	membrane-spanning 4-domains subfamily A member 4A-like isoform X1;membrane-spanning 4-domains subfamily A member 4A-like isoform X2	6.24366	5.11038e-13
		A0A1U8CU01		Sdhc	Succinate dehydrogenase cytochrome b560 subunit, mitochondrial	6.24257	2.6076e-12
		A0A1U7QAW7		Trex1	three-prime repair exonuclease 1	6.07241	4.1545e-09
		A0A1U7Q9G7		Rac2	ras-related C3 botulinum toxin substrate 2	6.05068	4.81569e-15
		A0A1U7Q3A8;A0A3Q0D6K7		Gorasp2	Golgi reassembly-stacking protein 2 isoform X1;Golgi reassembly-stacking protein 2 isoform X2	6.02063	4.96488e-12
		A0A1U7R3M2		LOC101828213	Protein S100	5.87007	9.05266e-19
		F1SWE8		akr	Aldo-keto reductase like	5.86536	8.82525e-11
		A0A1U7Q743		Tmco1	Calcium load-activated calcium channel	5.86093	7.22334e-12
		A0A1U7QTD5		Rad21	double-strand-break repair protein rad21 homolog	5.79656	4.59743e-13
		A0A1U7QAH5		Sec11c	Signal peptidase complex catalytic subunit SEC11	5.76494	3.41202e-12
		P86231		OGDH	2-oxoglutarate dehydrogenase, mitochondrial (Fragments)	5.70187	4.19189e-15
		A0A1U7Q7Q7;A0A3Q0DB11;A0A3Q0DBV4		Iws1	protein IWS1 homolog isoform X1;protein IWS1 homolog isoform X2;protein IWS1 homolog isoform X3	5.68613	2.75759e-10
		A0A1U7QK94		LOC101843749	Cytochrome c oxidase polypeptide Va	5.67885	1.18909e-17
		A0A1U7Q479;A0A1U7QIH1;A0A1U7R5Y7		LOC101828968;LOC101826184;LOC101841148	Histone H2A	5.67356	2.12068e-17
		B2Z890		Mx2	Myxovirus resistance protein 2	5.64804	5.92623e-24
		A0A3Q0CFI0		LOC101826588	CD177 antigen	5.54581	5.0228e-17
		A0A1U7QDB2;A0A1U7QLV2		Ampd2	AMP deaminase	5.51966	1.27169e-07
		A0A1U7RF88		Hpx	Hemopexin	5.42638	2.46314e-17
		P62848		RPS24	40S ribosomal protein S24	5.41588	7.6069e-18
		A0A1U8CL57		Ntmt1	N-terminal Xaa-Pro-Lys N-methyltransferase 1 isoform X1	5.40714	1.11953e-10
		A0A1U7QY13		LOC101829442	40S ribosomal protein S29	5.3916	8.44439e-11
		A0A1U7Q8R9;A0A3Q0CLE1		LOC101835401	protein RoBo-1-like isoform X3;protein RoBo-1-like isoform X1	5.36978	2.96014e-06
		A0A3Q0CJD1		LOC101822883	interferon-induced protein with tetratricopeptide repeats 1-like	5.35778	1.5306e-12
		A0A1U7QK85		Clns1a	Chloride channel, nucleotide sensitive 1A	5.31243	1.62418e-08
		A0A1U8C044		Glb1l	beta-galactosidase-1-like protein	5.30152	1.91355e-09
		A0A3Q0D839		LOC101843355	transmembrane protease serine 9	5.28959	1.49424e-18
		P62894			SWISS-PROT:P62894 Cytochrome c - Bos taurus (Bovine).	5.26158	6.15524e-18
		A0A1U7Q2Z2;A0A1U7Q6P8		Fus	RNA-binding protein FUS isoform X2;RNA-binding protein FUS isoform X1	5.24295	4.05055e-17
		A0A1U7QLF7;P30442		B2m;B2M	Beta-2-microglobulin;Beta-2-microglobulin (Fragment)	5.19131	6.28511e-23
		A0A1U7QU92		Ints11	Cleavage and polyadenylation-specific factor 3-like protein	5.1809	1.85383e-10
		A0A1U7Q211		Fcgr4	low affinity immunoglobulin gamma Fc region receptor III-like precursor	5.14652	1.31164e-12
		A0A1U8BUA9		Mpc2	Mitochondrial pyruvate carrier	5.12496	9.70123e-07
		A0A1U7Q7A3;A0A3Q0CEP7		LOC101830217;LOC101839356	Histone H2B	5.11942	5.14508e-26
		A0A1U7QF62		Xrn2	5'-3' exoribonuclease	5.11688	2.38154e-18
		A0A1U7Q3T2		Ido1	indoleamine 2,3-dioxygenase 1 isoform X1	5.11368	2.41371e-17
		A0A1U7QIW2		LOC101837891	GTP-binding nuclear protein Ran	5.07115	1.11205e-15
		A0A1U8CKN9		LOC101831620	Tubulin alpha chain	5.05785	2.89329e-26
		A0A1U7R4Z4		Dnajb1	dnaJ homolog subfamily B member 1	5.05467	2.52781e-05
		A0A1U7QS96		Ptges3	prostaglandin E synthase 3	5.03921	7.881e-09
		A0A1U8BPW9;A0A1U8BTF1;A0A1U8C1E6		Psap	prosaposin isoform X3;prosaposin isoform X2;prosaposin isoform X1	5.03869	1.04313e-13
		A0A1U7Q839		Arsb	arylsulfatase B	5.03133	2.08771e-13
		A0A1U7QAY0		Srsf2	Serine/arginine-rich splicing factor 2	4.94401	1.56512e-19
		A0A1U7QZN5;A0A1U7R2A6;A0A3Q0D2B1;A0A3Q0D3H3;A0A3Q0D3X2;A0A3Q0D4C9		Acot9	acyl-coenzyme A thioesterase 9, mitochondrial isoform X6;acyl-coenzyme A thioesterase 9, mitochondrial isoform X5;acyl-coenzyme A thioesterase 9, mitochondrial isoform X1;acyl-coenzyme A thioesterase 9, mitochondrial isoform X2;acyl-coenzyme A thioesteras	4.92696	1.06667e-09
		A0A1U8CDC1;A0A1U8CDE8;A0A3Q0D651;A0A3Q0D665;A0A3Q0DAB6;A0A3Q0DAY9		LOC106022124;LOC106022124;LOC106022126;LOC106022124;LOC106022124;LOC106022124	complement C5-like isoform X3;complement C5-like isoform X1;complement C5-like;complement C5-like isoform X4;complement C5-like isoform X5;complement C5-like isoform X2	4.90276	1.33319e-10
		A0A1U8C6I5		Pdcd5	LOW QUALITY PROTEIN: programmed cell death protein 5	4.88597	4.59974e-07
		A0A1U7QNM0		Ghitm	growth hormone-inducible transmembrane protein	4.86824	0.00839985
		A0A3Q0D7E0		Sec24b	protein transport protein Sec24B	4.84942	4.19519e-10
		A0A1U8CEN3		Atp5i	ATP synthase subunit e, mitochondrial	4.80483	2.33847e-17
		A0A1U7QFP8		Mgp	Matrix Gla protein	4.79254	4.72029e-08
		C1JJG4			Gamma actin cytoplasmic 1 (Fragment)	4.78845	4.45327e-05
		A0A1U7RFQ0;A0A1U7RI27		Snx27	sorting nexin-27 isoform X1;sorting nexin-27 isoform X2	4.76831	8.50501e-05
		A0A3Q0CJL7		Ddx42	RNA helicase	4.76589	4.04048e-10
		A0A3Q0D8V4		Cda	Cytidine deaminase	4.76554	0.00014424
		A0A1U7QSA7;A0A1U7R0M4;A0A1U7R3I5;A0A1U7R3J0;A0A1U7RB30;A0A1U7RDP8;A0A1U8CK66;A0A1U8CK71;A0A1U8CK76;A0A1U8CKG0;A0A1U8CMU4;A0A1U8CMU9;A0A1U8CMV4;A0A1U8CVN1;A0A1U8CWN4;A0A1U8CWN9;A0A3Q0DAW7;A0A3Q0DAX3;A0A3Q0DER5;A0A3Q0DES5;A0A3Q0DFH9;A0A3Q0DFI8;A0A3Q0DFJ8;A0		Zmynd8	protein kinase C-binding protein 1 isoform X20;protein kinase C-binding protein 1 isoform X21;protein kinase C-binding protein 1 isoform X14;protein kinase C-binding protein 1 isoform X28;protein kinase C-binding protein 1 isoform X26;protein kinase C-bin	4.76281	2.93829e-11
		A0A1U8BVC5		Ahsg	Alpha-2-HS-glycoprotein	4.73433	6.96787e-10
		A0A1U7Q4Y4		Slc27a6	long-chain fatty acid transport protein 6	4.72793	1.62418e-08
		A0A3Q0D3Q5		LOC101841371	immunoglobulin lambda-1 light chain-like isoform X2	4.71942	3.63689e-14
		A0A1U7QWA7		Dynll2	Dynein light chain	4.70781	1.60497e-08
		A0A1U8CPT0		LOC106022645	H-2 class I histocompatibility antigen, Q10 alpha chain-like	4.69592	8.46802e-10
		A0A1U8CAE5;A0A3Q0CYC3;A0A3Q0CYJ9		Tnc	tenascin isoform X1;tenascin isoform X2;tenascin isoform X3	4.69022	1.63519e-10
		A0A1U7QUG7		Plod1	Procollagen-lysine 5-dioxygenase	4.68842	9.88114e-08
		A0A1U7RGF4		Plin2	Perilipin	4.6874	5.63385e-11
		A0A1U7QCV5		Nup210	nuclear pore membrane glycoprotein 210	4.68456	1.33319e-10
		A0A1U7QS18;A0A1U7QUX2;A0A1U7R2F7;A0A1U7R583;A0A1U8C8C4		Srsf10	serine/arginine-rich splicing factor 10 isoform X1;serine/arginine-rich splicing factor 10 isoform X4;serine/arginine-rich splicing factor 10 isoform X2;serine/arginine-rich splicing factor 10 isoform X3;serine/arginine-rich splicing factor 10 isoform X5	4.68017	1.40076e-11
		A0A3Q0D3W2		LOC101842177	interferon-activable protein 203-like	4.67	3.65459e-10
		A0A1U7QEV3		Pgc	Gastricsin	4.66549	9.72111e-12
		A0A1U8BYI1		Napg	gamma-soluble NSF attachment protein	4.66426	8.12523e-06
		A0A1U7QWN4;A0A1U7R763;A0A1U8D0N6		Nt5c3a	5'-nucleotidase	4.66098	8.77471e-18
		A0A1U7QDV0		Cmbl	Carboxymethylenebutenolidase homolog	4.65162	1.07145e-16
		A0A1U7QWI4;A0A1U7QZA0		Fgg	fibrinogen gamma chain isoform X1;fibrinogen gamma chain isoform X2	4.64772	1.0706e-15
		A0A1U7Q238;O35086		Hp;HP	Haptoglobin	4.64335	2.87975e-15
		A0A1U8CNI4		LOC101832219	1,4-beta-N-acetylmuramidase C	4.58526	3.88643e-08
		A0A1U7QGW1		Tmbim6	Bax inhibitor 1	4.56581	5.95716e-10
		A0A1U7QSI3		Toe1	target of EGR1 protein 1	4.55308	6.03199e-10
		A0A1U7R2N1;A0A1U7RD21		Mau2	Cohesin loading complex subunit SCC4 homolog	4.55016	1.63916e-08
		A0A1U7QGE3		Dtx3l	E3 ubiquitin-protein ligase	4.53163	7.95176e-17
		A0A1U8CIE5;A0A1U8CS51;A0A3Q0DB74;A0A3Q0DC12		Lamp2	lysosome-associated membrane glycoprotein 2 isoform X3;lysosome-associated membrane glycoprotein 2 isoform X2;lysosome-associated membrane glycoprotein 2 isoform X1;lysosome-associated membrane glycoprotein 2 isoform X4	4.51458	8.52294e-13
		A0A1U8BMI8;A0A1U8BR86;A0A3Q0DB99		Acbd4;Acbd4;Acbd5	acyl-CoA-binding domain-containing protein 4 isoform X1;acyl-CoA-binding domain-containing protein 4 isoform X2;Acyl-CoA-binding domain-containing protein 5	4.49496	2.75759e-10
		A0A1U7QDT7		Naglu	alpha-N-acetylglucosaminidase	4.48039	6.98046e-07
		A0A1U8BQK4		LOC106020791	interferon-induced protein with tetratricopeptide repeats 1-like	4.47914	1.46006e-16
		A0A1U7QJQ7		LOC101844828	granzyme C-like	4.45245	3.45095e-05
		A0A1U7R4T9;A0A3Q0D4X4		Abcc4	multidrug resistance-associated protein 4 isoform X1;multidrug resistance-associated protein 4 isoform X2	4.45063	2.03783e-06
		A0A1U7QZC1		Actr3b	actin-related protein 3B isoform X1	4.44338	4.85566e-20
		A0A1U7R0M5		Rpl21	60S ribosomal protein L21	4.441	9.35921e-17
		A0A1U8CAF8		Isg15	ubiquitin-like protein ISG15	4.43975	6.97183e-16
		A0A1U7RGK5		Lsm2	U6 snRNA-associated Sm-like protein LSm2	4.43715	8.65482e-10
		A0A1U7QTG8		Anp32b	acidic leucine-rich nuclear phosphoprotein 32 family member B	4.43618	3.41911e-15
		A0A1U8CGR8		LOC101834051	interferon-induced protein 44	4.4089	2.79035e-07
		A0A1U8BWT1;A0A1U8BWT6		Aldh18a1	Delta-1-pyrroline-5-carboxylate synthase	4.40321	8.2174e-10
		A0A3Q0CZH6		Rrp12	RRP12-like protein	4.39695	4.11359e-06
		A0A1U7RH39;A0A1U8D4D4		Ppcs	phosphopantothenate--cysteine ligase isoform X1;phosphopantothenate--cysteine ligase isoform X2	4.39093	3.45523e-09
		A0A1U8BMS0		Gc	Gc-globulin	4.37359	5.12013e-18
		A0A3Q0DC26		Ifi44l	interferon-induced protein 44-like	4.3687	4.2714e-13
		A0A1U7RIR0		Rpl13a	60S ribosomal protein L13a	4.35818	3.61256e-15
		A0A1U7QU58;A0A1U7QWS4		Dctn4	dynactin subunit 4 isoform X1;dynactin subunit 4 isoform X2	4.3508	0.000744148
		A0A1U7RK23		LOC101835567	U1 small nuclear ribonucleoprotein C	4.33425	0.000452807
		A0A1U7QLQ1		LOC101841064	60S ribosomal protein L38	4.33026	1.68884e-15
		A0A1U7QTG4		Rpl30	60S ribosomal protein L30	4.33019	3.43097e-12
		A0A1U7Q8L7;A0A1U8BLE6		LOC101829234;LOC101829502	Histone H2B	4.32384	3.74775e-12
		A0A1U7R024		Dusp23	dual specificity protein phosphatase 23	4.30925	1.29508e-05
		A0A1U7R990		Cd180	CD180 antigen	4.2952	0.000531816
		A0A1U7QNI5		Serpind1	heparin cofactor 2	4.29296	1.04727e-16
		A0A3Q0CKZ3		Eif5a	Eukaryotic translation initiation factor 5A	4.27922	3.59508e-17
		A0A3Q0DGK2		Rps18	40S ribosomal protein S18	4.24791	1.2216e-18
		A0A1U7R1X7		Lgals3	Galectin	4.24041	1.08681e-14
		A0A1U7Q3N9;A0A1U8BN12;P70117		Lgals3bp;Lgals3bp;LGALS3BP	Galectin-3-binding protein	4.23409	1.57612e-20
		A0A1U7R9X5		LOC101822825	2'-5' oligoadenylate synthase	4.22349	3.46828e-12
		A0A1U7QN23;A0A1U8C3B7		Anp32a	acidic leucine-rich nuclear phosphoprotein 32 family member A isoform X2;acidic leucine-rich nuclear phosphoprotein 32 family member A isoform X1	4.16397	2.38737e-17
		A0A3Q0D2U7		LOC110342775	40S ribosomal protein S3a	4.15867	4.83208e-20
		A0A1U7QUP1;A0A1U8BVK5;A0A1U8C6S7		Chi3l1	Chitinase-3-like protein 1	4.13575	5.93993e-09
		A0A3Q0DCZ1		Cd9	Tetraspanin	4.1333	1.36071e-14
		A0A1U7QKR0		Psma4	Proteasome subunit alpha type	4.12577	2.32666e-16
		A0A1U8CD91		LOC106021992	2'-5'-oligoadenylate synthase 1A-like	4.11908	1.45249e-15
		A0A3Q0CP35		Pacs2	phosphofurin acidic cluster sorting protein 2	4.11469	2.6564e-06
		A0A1U7RBJ6		LOC101836572	CD209 antigen-like protein A	4.09004	0.000346771
		A0A3Q0CUI3		Tra2b	transformer-2 protein homolog beta	4.08661	2.70441e-06
		A0A3Q0CM90;A0A3Q0CP92		Slc3a2	4F2 cell-surface antigen heavy chain isoform X2;4F2 cell-surface antigen heavy chain isoform X1	4.07311	4.01444e-11
		A0A1U8BG61;A0A3Q0CJW5		Cyth4	cytohesin-4 isoform X1;cytohesin-4 isoform X2	4.05837	2.64237e-08
		A0A1U7R4T2		Hibadh	3-hydroxyisobutyrate dehydrogenase	4.05006	2.89928e-12
		A0A1U8C2B7		Npl	N-acetylneuraminate lyase	4.04318	1.69185e-05
		A0A3Q0CLR6		Rpl7	60S ribosomal protein L7	4.01648	1.35348e-22
		A0A1U7R1B9		Gltp	glycolipid transfer protein	4.01496	5.93993e-09
		A0A3Q0CWV5		LOC101844121	interferon-induced GTP-binding protein Mx1	4.01368	3.90373e-18
		A0A1U7QHF7		Srsf9	serine/arginine-rich splicing factor 9	4.00646	5.43484e-05
		A0A1U8CIN5		Ctss	cathepsin S	4.00069	1.90157e-09
		A0A1U7QZ98		Myadm	myeloid-associated differentiation marker	3.99185	1.33019e-08
		A0A3Q0CKH3		Psat1	Phosphoserine aminotransferase	3.98401	7.27938e-05
		A0A1U7Q209;Q6R0J2		Hsd11b1;HSD11B1	corticosteroid 11-beta-dehydrogenase isozyme 1;Corticosteroid 11-beta-dehydrogenase isozyme 1	3.97639	1.56982e-10
		A0A1U7QWN5;A0A3Q0CPM9		LOC101841957;Dut	Deoxyuridine 5'-triphosphate nucleotidohydrolase	3.97346	6.85848e-07
		A0A1U7R3R6		LOC101834334	H-2 class II histocompatibility antigen, E-Q beta chain-like	3.95489	5.17596e-15
		A0A1U7R0Q7		LOC101840972	Thioredoxin	3.95261	1.07793e-17
		A0A1U7QYR3;A0A1U7R6N6		LOC101823000;LOC101823264	prefoldin subunit 2	3.93895	7.42249e-08
		A0A1U7QVP9		Rhog	rho-related GTP-binding protein RhoG	3.93659	2.16944e-11
		A0A1U7R0N9		Ctsa	Carboxypeptidase	3.92274	1.08681e-14
		A0A1U8CIN2		Vamp3	Vesicle-associated membrane protein 3	3.92203	8.87972e-15
		A0A1U7R082;A0A1U8CUZ6;A0A1U8CW17		Akt1s1	proline-rich AKT1 substrate 1 isoform X2;proline-rich AKT1 substrate 1 isoform X3;proline-rich AKT1 substrate 1 isoform X1	3.91978	3.71867e-08
		A0A1U7RDQ5;A0A1U8CNN2		Akt2	Non-specific serine/threonine protein kinase	3.91877	1.50565e-06
		A0A1U7QKR9;A0A1U8BJW2;A0A1U8BV83		Nup54	nucleoporin p54 isoform X3;nucleoporin p54 isoform X1;nucleoporin p54 isoform X2	3.91464	1.10787e-08
		A0A1U7QDR3		Rpl27	60S ribosomal protein L27	3.91187	5.58499e-13
		A0A1U7QJJ2		Tpm3	tropomyosin alpha-3 chain isoform X3	3.90666	1.38612e-08
		A0A3Q0CU76		Parp9	poly [ADP-ribose] polymerase 9	3.90632	3.40572e-13
		A0A3Q0D013		LOC101823391	guanylate-binding protein 6-like	3.90596	1.31208e-05
		A0A1U7Q573		Itgal	integrin alpha-L	3.87809	5.12786e-07
		A0A1U8CH25		Nup93	Nuclear pore complex protein Nup93	3.85306	4.09793e-11
		A0A1U7QME7		Tmed7	transmembrane emp24 domain-containing protein 7	3.8444	8.18704e-11
		A0A3Q0D5G7		Ankrd13a	ankyrin repeat domain-containing protein 13A	3.83741	1.35208e-12
		A0A1U7QD01;A0A3Q0D123		LOC101844671	ATP-binding cassette sub-family G member 3-like isoform X1;ATP-binding cassette sub-family G member 3-like isoform X2	3.82779	8.06014e-06
		A0A1U7QI90		Csrp2	cysteine and glycine-rich protein 2	3.81062	3.81372e-05
		A0A1U7QV10;A0A1U7R5M0		Tbc1d15	TBC1 domain family member 15 isoform X1;TBC1 domain family member 15 isoform X2	3.80187	0.00042609
		A0A3Q0CH57		Ndufb1	Complex I-MNLL	3.80154	4.36498e-07
		A0A3Q0DBM1		LOC106022168	nuclear autoantigen Sp-100-like	3.79874	1.49112e-07
		A0A1U7QJM6;A0A1U8CA37;A0A3Q0CU14		Rnaseh2b	Ribonuclease H2 subunit B	3.79607	4.88779e-05
		A0A1U7QP95		Hrg	histidine-rich glycoprotein	3.78389	2.98556e-10
		A0A1U7R5K2		LOC101824406	Cap-specific mRNA (nucleoside-2'-O-)-methyltransferase 1	3.78358	8.43026e-10
		A0A1U8BJQ7		Ifit2	interferon-induced protein with tetratricopeptide repeats 2	3.76916	7.67671e-10
		A0A3Q0D8A8		LOC110342923	eukaryotic translation initiation factor 1	3.76715	3.45747e-15
		A0A3Q0D3Y9		Tars	Threonyl-tRNA synthetase	3.76171	7.03643e-13
		A0A1U7QYE3;A0A3Q0CZ50		Usp47	ubiquitin carboxyl-terminal hydrolase 47 isoform X2;ubiquitin carboxyl-terminal hydrolase 47 isoform X1	3.75826	6.89966e-09
		A0A1U8BN84		Prkar1a	cAMP-dependent protein kinase type I-alpha regulatory subunit	3.75739	2.40735e-16
		A0A3Q0D557		Hdac1	Histone deacetylase	3.74194	3.32524e-10
		A0A1U7QTU5		Emp1	Epithelial membrane protein 1	3.71657	8.61546e-15
		A0A1U7QYH2		Cfl1	Cofilin, non-muscle isoform	3.7162	4.68983e-10
		A0A1U7R184		LOC101833858	caspase-1-like	3.70538	4.26563e-10
		A0A1U7QTC0;A0A1U8BX98;A0A1U8C8I9;A0A3Q0CX93		Rps6ka3	Ribosomal protein S6 kinase;Non-specific serine/threonine protein kinase;Non-specific serine/threonine protein kinase;Non-specific serine/threonine protein kinase	3.69106	1.40654e-10
		A0A1U8C8X4		Ugdh	UDP-glucose 6-dehydrogenase	3.69043	1.75907e-17
		A0A1U7QXT6		Rpl36	60S ribosomal protein L36	3.68038	6.47079e-13
		A0A1U7QJA2		Camp	cathelicidin antimicrobial peptide	3.67836	1.49043e-09
		A0A1U7R1H4;A0A3Q0DBQ3		Urm1	Ubiquitin-related modifier 1	3.67367	2.83108e-07
		A0A1U8BNG9;A0A3Q0CMU9		Siglec1	sialoadhesin isoform X2;sialoadhesin isoform X1	3.66865	3.05894e-07
		A0A1U7QU79;A0A1U8C928		Naa50	N-alpha-acetyltransferase 50 isoform X1;N-alpha-acetyltransferase 50 isoform X2	3.6663	8.5402e-08
		A0A1U7RGV1		LOC101830584	DNA topoisomerase 2-alpha	3.63988	1.4456e-06
		A0A1U7QB70		Fth1	Ferritin	3.63195	6.21598e-14
		A0A3Q0CZB8		Tp53bp2	apoptosis-stimulating of p53 protein 2	3.63155	0.00287709
		A0A1U7QKT4		Mob1b	MOB kinase activator 1B	3.62841	9.57275e-07
		A0A1U7QCH3;A0A1U8CEW7		Dnajc17	dnaJ homolog subfamily C member 17 isoform X1;dnaJ homolog subfamily C member 17 isoform X2	3.62434	0.00810121
		A0A1U7R2Z3		Arpc1b	Actin-related protein 2/3 complex subunit	3.61947	1.83617e-18
		A0A3Q0CFG7		Ceacam1	carcinoembryonic antigen-related cell adhesion molecule 1	3.60054	1.12216e-08
		A0A3Q0DAZ4		LOC101840310	nuclear autoantigen Sp-100-like	3.5966	5.43674e-09
		A0A3Q0CK01;A0A3Q0CLP0		Sdcbp	syntenin-1 isoform X1;syntenin-1 isoform X2	3.58551	7.33022e-08
		A0A3Q0D2P2		Naa15	LOW QUALITY PROTEIN: N-alpha-acetyltransferase 15, NatA auxiliary subunit	3.58303	8.94891e-08
		A0A1U7RAB5		LOC101838199	sterile alpha motif domain-containing protein 9-like	3.58297	2.32666e-16
		A0A1U8CLZ3		Uba1	Ubiquitin-activating enzyme E1	3.57838	1.23419e-21
		A0A1U7R985		LOC101823529	60S ribosomal protein L28	3.57053	3.73401e-08
		A0A1U7Q4N7		Acta2	actin, aortic smooth muscle	3.56044	1.03775e-11
		A0A1U7QUU5		LOC101825672	alpha-1-acid glycoprotein 1	3.54096	5.68535e-07
		A0A3Q0CM14		Eef1g	Elongation factor 1-gamma	3.50784	4.17216e-17
		A0A1U7RG94		LOC101839900	immunity-related GTPase family M protein 1-like	3.50521	6.68315e-07
		A0A1U7QWN9		Tpp1	Tripeptidyl aminopeptidase	3.50155	1.53374e-13
		A0A3Q0DAG7		Apbb1ip	amyloid beta A4 precursor protein-binding family B member 1-interacting protein	3.49577	2.05577e-07
		A0A1U7QPX8		Nop58	nucleolar protein 58	3.49192	2.18254e-14
		A0A1U8CFN2		Psmb1	Proteasome subunit beta	3.48948	6.2277e-17
		A0A1U7QYJ5;A0A3Q0D4H9		LOC101839541;LOC106021798	28S ribosomal protein S29, mitochondrial;28S ribosomal protein S29, mitochondrial	3.48439	1.40949e-06
		A0A1U7RA21		Itga2	integrin alpha-2	3.4804	4.00199e-05
		A0A1U7R001		Eif6	Eukaryotic translation initiation factor 6	3.47762	6.12127e-05
		A0A1U7R1W8		Hmox1	Heme oxygenase	3.47266	2.0225e-09
		A0A1U8CCZ4		LOC106022099	guanylate-binding protein 5	3.47236	1.13556e-12
		A0A3Q0DGB7		LOC106022434	CD209 antigen-like protein C	3.4531	1.10872e-07
		A0A1U7QMT6		Ptma	prothymosin alpha	3.45165	8.74609e-08
		A0A1U7R979		Rps11	40S ribosomal protein S11	3.42738	5.7692e-09
		A0A1U7QT93;A0A1U7R3N6		Nipsnap2	protein NipSnap homolog 2 isoform X1;protein NipSnap homolog 2 isoform X3	3.42736	0.000419761
		A0A1U7QV29;A0A1U7R5E2;A0A3Q0D6W2		Myl6	myosin light polypeptide 6 isoform X2;myosin light polypeptide 6 isoform X3;myosin light polypeptide 6 isoform X1	3.42453	4.64585e-18
		A0A3Q0CUY5		Hspa2	heat shock-related 70 kDa protein 2	3.42279	3.70057e-21
		A0A1U7QGJ8;A0A1U8BKU3		Arfgap3	ADP-ribosylation factor GTPase-activating protein 3 isoform X2;ADP-ribosylation factor GTPase-activating protein 3 isoform X1	3.41322	2.69993e-09
		A0A1U7RFT6;A0A1U8D1E5		Nit1	nitrilase homolog 1 isoform X2;nitrilase homolog 1 isoform X1	3.40969	0.0101988
		A0A1U7QBI0		Dbi	acyl-CoA-binding protein	3.40965	6.42747e-10
		A0A1U8BU52		Alg12	Mannosyltransferase	3.40538	6.85848e-07
		A0A1U7Q449		Slc25a11	LOW QUALITY PROTEIN: mitochondrial 2-oxoglutarate/malate carrier protein	3.40255	2.08449e-11
		A0A1U8BYK1		Lipa	Lipase	3.38717	0.000803363
		A0A1U8D0V2;O08895;O08897;Q31090		Tap2;TAP2;TAP2;Tap2	antigen peptide transporter 2 isoform X1;TAP2 (Fragment);TAP2 (Fragment);Major histocompatibility complex class I	3.38519	1.45249e-15
		A0A1U7QTT6		Srpra	signal recognition particle receptor subunit alpha	3.38243	0.000443986
		A0A1U8BSW4		LOC101828182	serotransferrin	3.37808	2.01689e-09
		A0A1U8BFD7		Nqo2	ribosyldihydronicotinamide dehydrogenase [quinone]	3.37187	3.34434e-06
		A0A1U8CTM6;A0A3Q0CHC0		LOC101832695	H-2 class I histocompatibility antigen, D-37 alpha chain-like isoform X1;H-2 class I histocompatibility antigen, D-37 alpha chain-like isoform X2	3.3701	0.000127046
		P0DTC5		M	Membrane protein	3.36904	0.0187956
		A0A1U7R4U0		C1qc	complement C1q subcomponent subunit C	3.36063	1.51066e-07
		A0A1U7Q5Z8		Ak3	GTP:AMP phosphotransferase AK3, mitochondrial	3.35895	5.58499e-13
		A0A1U7QJ08		Bud31	Protein BUD31 homolog	3.33728	2.04491e-07
		A0A1U7R5C2		Mrc1	macrophage mannose receptor 1	3.32744	8.60319e-10
		A0A1U7QI23;A0A1U8BH98		Atox1	copper transport protein ATOX1 isoform X2;copper transport protein ATOX1 isoform X1	3.30408	2.31052e-16
		A0A1U7QWP7		Smchd1	structural maintenance of chromosomes flexible hinge domain-containing protein 1	3.29998	7.45137e-10
		A0A1U7R3V0		Serpine1	plasminogen activator inhibitor 1	3.29476	0.0190726
		A0A1U8CSH8		Rps19	40S ribosomal protein S19	3.29414	2.06615e-12
		A0A1U8BWM8;A0A3Q0CMT5		Lgmn	Asparaginyl endopeptidase;legumain isoform X2	3.27862	4.24925e-09
		A0A1U7QH60		Sod2	Superoxide dismutase	3.27861	1.18812e-14
		A0A1U7QH12;A0A1U7QSH0;A0A1U8C3S8;A0A1U8C4B2		Cdv3	protein CDV3 homolog isoform X3;protein CDV3 homolog isoform X2;protein CDV3 homolog isoform X1;protein CDV3 homolog isoform X4	3.27197	0.00350485
		A0A1U7Q4T2		Nelfa	negative elongation factor A	3.2653	1.37674e-06
		A0A1U7Q7K7;A0A1U7QL10;A0A1U8BGQ6;A0A3Q0CXL5		Arfgef1;Arfgef2;Arfgef1;Arfgef2	brefeldin A-inhibited guanine nucleotide-exchange protein 1 isoform X1;brefeldin A-inhibited guanine nucleotide-exchange protein 2 isoform X1;brefeldin A-inhibited guanine nucleotide-exchange protein 1 isoform X2;brefeldin A-inhibited guanine nucleotide-e	3.25761	2.25601e-07
		A0A1U7QC34		LOC101838863	Nucleoside diphosphate kinase	3.25687	1.17481e-16
		A0A1U7QVU3		Hnrnpc	heterogeneous nuclear ribonucleoproteins C1/C2 isoform X4	3.24339	2.90892e-11
		A0A3Q0CMD9		Afm	afamin	3.22997	1.05716e-10
		A0A1U7Q7U4		Rbx1	E3 ubiquitin-protein ligase RBX1	3.22862	0.000153813
		A0A1U7QCX3;A0A1U8CCB4		Nudt9	ADP-ribose pyrophosphatase, mitochondrial isoform X1;ADP-ribose pyrophosphatase, mitochondrial isoform X2	3.22434	0.0111838
		A0A1U7QCH6		Cpb2	carboxypeptidase B2	3.20205	4.51651e-06
		A0A1U7QDZ4		Poldip2	polymerase delta-interacting protein 2	3.19878	0.0359388
		P06337			Ig mu chain C region	3.1972	7.77377e-10
		A0A1U7QDP0		Fau	40S ribosomal protein S30	3.19609	1.22416e-09
		A0A1U7Q692		LOC101841676	granzyme A-like	3.19591	1.286e-07
		A0A1U8BYT1;A0A3Q0CQK5;A0A3Q0CQL0;A0A3Q0CW01;A0A3Q0CW04;A0A3Q0CX61		Ptprc	Protein-tyrosine-phosphatase	3.18836	8.87996e-10
		A0A3Q0DF55		Napsa	napsin-A	3.18823	1.81204e-09
		A0A1U8BUK7		LOC101837226	immunity-related GTPase family M protein 1-like isoform X2	3.18773	2.20674e-15
		P01966			SWISS-PROT:P01966 (Bos taurus) Hemoglobin subunit alpha	3.18683	2.6772e-10
		A0A1U7QU53;A0A1U8C1B0		Cd74	HLA class II histocompatibility antigen gamma chain isoform X2;HLA class II histocompatibility antigen gamma chain isoform X1	3.18255	2.25733e-09
		A0A1U7RGH9;A0A1U8CNQ3		LOC101837114;LOC106022112	Histone H2A	3.18133	5.39431e-09
		A0A3Q0CJ34		LOC110340293	Phosphoglycerate kinase	3.1756	2.6562e-18
		A0A3Q0CPR4;A0A3Q0CRM1		Rnf213	E3 ubiquitin-protein ligase RNF213 isoform X1;E3 ubiquitin-protein ligase RNF213 isoform X2	3.16651	1.79439e-14
		A0A1U7Q3H3		Tmem167a	Protein kish	3.15478	2.11523e-05
		A0A3Q0DET6		Samhd1	Deoxynucleoside triphosphate triphosphohydrolase SAMHD1	3.15336	5.17596e-15
		A0A1U7RCP6		Rragc	Ras-related GTP-binding protein	3.15234	4.46752e-12
		A0A1U7Q6R5		C1r	Complement subcomponent C1r	3.14641	2.55539e-06
		A0A3Q0D3D6;A0A3Q0D6Z8;A0A3Q0D7G5;A0A3Q0D7Z8;A0A3Q0D8G6		Cask	peripheral plasma membrane protein CASK isoform X3;peripheral plasma membrane protein CASK isoform X5;peripheral plasma membrane protein CASK isoform X1;peripheral plasma membrane protein CASK isoform X4;peripheral plasma membrane protein CASK isoform X2	3.14329	2.90355e-06
		A0A1U8CFG8		Trap1	heat shock protein 75 kDa, mitochondrial	3.12862	6.49977e-07
		A0A1U7QNF9;A0A1U7QNG4;A0A1U7QWW5;A0A1U7QZV2;A0A1U7QZV7;A0A1U7R7N8;A0A1U7R9X3;A0A3Q0DBY8		Abi1	abl interactor 1 isoform X2;abl interactor 1 isoform X8;abl interactor 1 isoform X3;abl interactor 1 isoform X1;abl interactor 1 isoform X6;abl interactor 1 isoform X4;abl interactor 1 isoform X5;abl interactor 1 isoform X7	3.12438	7.28231e-05
		A0A1U8D4A9		LOC106023010	N(4)-(Beta-N-acetylglucosaminyl)-L-asparaginase- like	3.12419	0.000929414
		A0A0G2YHW0		Ifih1	RNA helicase	3.12138	1.306e-14
		A0A1U7QBT3		Rps15a	40S ribosomal protein S15a	3.11528	5.59958e-12
		A0A1U7QZ75		Tecr	Very-long-chain enoyl-CoA reductase	3.11084	2.37099e-10
		A0A1U7QB75;D2K179		Dusp3;	Dual specificity protein phosphatase;Dual specificity protein phosphatase (Fragment)	3.11059	5.01995e-07
		A0A1U7QW31		LOC101830989	protein S100-A9	3.10188	5.21715e-12
		A0A1U8BUR8		LOC101843260	RNA-binding protein 14 isoform X1	3.09756	2.47202e-06
		A0A3Q0D8F0		Padi4	Protein-arginine deiminase	3.08955	9.78192e-05
		A0A1U7QV99		LOC101834557	Cytochrome c oxidase polypeptide Vb	3.08462	9.68234e-06
		A0A1U7RHE5		Prdx2	peroxiredoxin-2	3.05498	5.84588e-14
		A0A1U7QS26;A0A3Q0CZ30		Fyb	FYN-binding protein isoform X2;FYN-binding protein isoform X1	3.0532	2.54034e-05
		A0A1U7Q8M6		Larp1	la-related protein 1	3.0456	3.51933e-07
		A0A3Q0CWJ5		Sf3b3	splicing factor 3B subunit 3	3.04502	1.18801e-09
		A0A1U7QXU0		Mydgf	myeloid-derived growth factor	3.03633	6.96475e-05
		A0A3Q0DCV8		Slc25a5	ADP/ATP translocase	3.03309	1.93808e-12
		A0A3Q0D4J2		Rcc2	protein RCC2	3.02377	2.69006e-06
		A0A1U7QIM4;A0A1U8CJD0		Sarnp	SAP domain-containing ribonucleoprotein isoform X2;SAP domain-containing ribonucleoprotein isoform X1	3.01625	3.19329e-11
		A0A1U7Q957		Wars	T1-TrpRS	3.01001	2.69225e-19
		A0A1U7QM44		Cnrip1	CB1 cannabinoid receptor-interacting protein 1	3.00691	1.23974e-07
		A0A1U7QLD5		Clpp	ATP-dependent Clp protease proteolytic subunit	2.98747	8.9726e-06
		A0A1U7Q2I1;A6YF56		Alb;ALB	serum albumin precursor;Albumin	2.98605	7.70733e-09
		A0A1U7R3G6		Tapbp	tapasin	2.98297	1.72302e-12
		A0A1U7QG18		Tmem173	Stimulator of interferon genes protein	2.97609	2.56263e-08
		A0A3Q0CE36		LOC101840711	unconventional myosin-Ig	2.96631	4.04541e-05
		A0A1U7QC21;A0A1U7QME2;A0A1U8BY19;A0A3Q0CP32		Ap3s1	AP complex subunit sigma;AP-3 complex subunit sigma-1 isoform X1;AP complex subunit sigma;AP complex subunit sigma	2.95901	2.99399e-06
		A0A3Q0CW58		LOC101826526	Protein farnesyltransferase subunit beta	2.95103	0.0169882
		A0A1U7R1I8		Slc25a1	tricarboxylate transport protein, mitochondrial	2.94862	1.53986e-05
		Q812A7		Ctsv	Cathepsin L	2.94367	8.13858e-11
		A0A1U7QH68		Sod1	Superoxide dismutase [Cu-Zn]	2.93976	1.32571e-07
		A0A1U7QBN0		Ctsd	Cathepsin D	2.93199	2.4752e-11
		A0A1U8CKN4		Rbm3	RNA-binding protein 3 isoform X2	2.92588	1.66188e-10
		A0A1U7QI05		LOC101835419	ubiquitin-conjugating enzyme E2 N-like	2.91817	8.44041e-07
		A0A1U7QLC5		Vav1	proto-oncogene vav	2.91813	3.25963e-05
		A0A1U7R496		Ctsh	pro-cathepsin H	2.91549	2.23589e-14
		A0A1U7R4Y3;A0A3Q0CDG5		Gsdmd	gasdermin-D isoform X1;gasdermin-D isoform X3	2.91272	0.0129073
		A0A1U7Q334		Exoc8	Exocyst complex component 8	2.90514	0.000148392
		A0A3Q0D956		Cmpk2	UMP-CMP kinase 2, mitochondrial	2.90445	1.94414e-06
		A0A1U7R7I2		Tubb	Tubulin beta chain	2.89506	1.6795e-08
		A0A3Q0CUL4		Rpl4	60S ribosomal protein L4	2.89251	4.22252e-15
		A0A1U7Q231;A0A1U8CMQ1;O09181		Ube2i;Ube2i;UBE2I	SUMO-conjugating enzyme UBC9;SUMO-conjugating enzyme UBC9 isoform X1;SUMO-conjugating enzyme UBC9	2.88337	3.31681e-06
		A0A1U7QAE1		LOC101822731	Complex III subunit 8	2.88127	3.09248e-05
		A0A1U7QP17		Fga	Fibrinogen alpha chain	2.87855	3.26443e-09
		A0A1U7QKY4		Serbp1	plasminogen activator inhibitor 1 RNA-binding protein	2.87683	3.97177e-08
		A0A1U7R6N4		Trappc6b	trafficking protein particle complex subunit 6B	2.87298	4.30021e-06
		A0A1U7RB44		Eef2	elongation factor 2	2.8728	4.83208e-20
		A0A1U7QKE8;A0A3Q0D8E8		Cep135	centrosomal protein of 135 kDa isoform X1;centrosomal protein of 135 kDa isoform X2	2.8653	0.00427446
		A0A1U7Q8W7;A0A3Q0CVB9		LOC101836613	RNA helicase	2.86209	9.99033e-08
		A0A1U7QH71		Rpl32	60S ribosomal protein L32	2.85996	2.51703e-06
		A0A3Q0D4M8		Ogt	O-GlcNAc transferase subunit p110	2.84984	4.56917e-08
		A0A1U7QGQ7		Rps23	40S ribosomal protein S23	2.84858	1.75542e-08
		A0A1U7QPU5;A0A1U7R144;A0A1U8CGH9;A0A1U8CGI0;A0A3Q0DCQ0		Srsf11	serine/arginine-rich splicing factor 11 isoform X4;serine/arginine-rich splicing factor 11 isoform X3;serine/arginine-rich splicing factor 11 isoform X1;serine/arginine-rich splicing factor 11 isoform X2;serine/arginine-rich splicing factor 11 isoform X5	2.84662	1.02129e-05
		A0A1U7QME4;A0A1U8CNR7		Nfkb1	Nuclear factor NF-kappa-B p105 subunit	2.84276	6.77503e-05
		A0A3Q0D509		Rplp0	60S acidic ribosomal protein P0	2.84224	3.70057e-21
		A0A1U7R751		Rpl14	60S ribosomal protein L14	2.84097	8.22837e-07
		A0A1U7QW77		Vkorc1l1	Vitamin-K-epoxide reductase (warfarin-sensitive)	2.83701	0.000107423
		A0A1U7QPC1		LOC101841267	prostaglandin-E(2) 9-reductase-like isoform X2	2.83211	2.7472e-11
		A0A1U7RG56		LOC101838193	interferon-inducible GTPase 1-like	2.83094	1.02288e-14
		A0A3Q0CYN4;A0A3Q0D359		Isg20	interferon-stimulated gene 20 kDa protein isoform X1;interferon-stimulated gene 20 kDa protein isoform X3	2.82851	1.06419e-06
		A0A1U7QWV8;A0A3Q0DBW5		Ctnnbl1	beta-catenin-like protein 1 isoform X2;beta-catenin-like protein 1 isoform X1	2.82712	1.41523e-08
		A0A1U7Q3K0;A0A1U8BS86;A0A3Q0CI59		Armt1;LOC106020851;Armt1	Sugar phosphate phosphatase	2.82351	5.55163e-06
		A0A1U7QV28		Ctsb	Cathepsin B	2.82323	1.56076e-13
		A0A3Q0CTG2		Prdx1	peroxiredoxin-1	2.82038	7.87653e-16
		A0A1U7QAF0		Gid8	glucose-induced degradation protein 8 homolog	2.818	6.3399e-05
		A0A1U7QQU4;A0A1U8BU47		Cpq	Carboxypeptidase Q	2.81353	2.55183e-07
		A0A3Q0CRW6;A0A3Q0CRX0		Fbln2	fibulin-2 isoform X1;fibulin-2 isoform X2	2.80794	0.0206012
		A0A1U7QB41		Apoh	Apolipoprotein H	2.80758	7.43623e-07
		A0A3Q0CLE6		Taldo1	Transaldolase	2.80731	6.72753e-17
		A0A3Q0CQ71		Nmt1	Glycylpeptide N-tetradecanoyltransferase	2.80683	2.56883e-10
		A0A1U7QYC6		Rps13	40S ribosomal protein S13	2.8009	3.77045e-08
		A0A1U7QM01;A0A1U7R573;A0A1U8BTM1;A0A3Q0D8R3		Rps27a;Uba52;Ubb;Ubc	40S ribosomal protein S27a;60S ribosomal protein L40;polyubiquitin-B;polyubiquitin-C	2.80046	5.37784e-14
		E7CXR7		Arg1	Arginase	2.79607	9.17983e-07
		A0A1U7R9B0		Cfap57	cilia- and flagella-associated protein 57	2.79173	0.00263919
		A0A1U7R3J7		Mmp9	92 kDa gelatinase	2.79102	0.000199908
		Q4R4F9		STAT2	Signal transducer and activator of transcription	2.78634	1.01232e-07
		A0A1U7QVT6		LOC101841383	60S ribosomal protein L7a	2.77968	1.75e-08
		A0A1U7QZR6		Sub1	Activated RNA polymerase II transcriptional coactivator p15	2.77842	4.32395e-06
		A0A1U7Q2W9;P61806		Dad1;DAD1	Dolichyl-diphosphooligosaccharide--protein glycosyltransferase subunit DAD1	2.77647	0.0155267
		A0A3Q0D874		Gusb	Beta-glucuronidase	2.77604	2.25036e-10
		A0A3Q0D684		LOC110343115	complement C5-like	2.77069	0.000233468
		A0A1U8BV28		Eif4a1	RNA helicase	2.76767	2.98908e-13
		A0A1U7RHD6		Cstb	cystatin-B	2.76528	1.45354e-07
		A0A3Q0CMP2;A0A3Q0CP81		Ppp2r5c	Serine/threonine-protein phosphatase 2A 56 kDa regulatory subunit	2.75965	2.03219e-06
		A0A1U8BZY7		LOC101838491	Ribosomal protein L15	2.75843	8.9693e-12
		A0A1U7R9F9		LOC101829375	metalloreductase STEAP4 isoform X1	2.75796	1.94559e-10
		A0A1U7Q273;Q711N9		Actb;ACTB	actin, cytoplasmic 1;Actin, cytoplasmic 1	2.75521	3.59508e-17
		A0A1U7Q9Y3;A0A1U7QKM6		Prps2	Ribose-phosphate diphosphokinase	2.74393	2.51931e-08
		A0A1U8C0M6;A0A3Q0CHU9;A0A3Q0D0V7		CUNH11orf58;LOC110340020;CUNH11orf58	Small acidic protein	2.73965	1.86555e-05
		A0A1U7R049		Ftl	Ferritin	2.73197	1.19769e-08
		A0A3Q0CMJ1		Bin2	bridging integrator 2	2.73158	1.91141e-07
		A0A3Q0CEQ3		Pld3	phospholipase D3	2.73115	9.81529e-10
		A0A1U7QDE4		Hat1	Histone acetyltransferase type B catalytic subunit	2.72648	0.00115357
		A0A1U7QIT6		Cotl1	coactosin-like protein	2.72363	5.41998e-13
		A0A1U8CP91		Rabggta	Geranylgeranyl transferase type-2 subunit alpha	2.71752	0.000339371
		A0A3Q0CEZ5		Pgam1	Phosphoglycerate mutase	2.71302	1.81669e-14
		A0A1U7R0S7		Timm13	Mitochondrial import inner membrane translocase subunit	2.71146	0.000322454
		A0A3Q0CZ82		Qrich1	glutamine-rich protein 1	2.71	0.000235344
		A0A1U7QJZ2		Anxa2	Annexin	2.70671	1.12271e-16
		A0A1U8CAY9		Ccdc25	Coiled-coil domain-containing protein 25	2.70154	0.00119713
		A0A1U7QH45;A0A3Q0D3S0		Glipr2	Golgi-associated plant pathogenesis-related protein 1 isoform X2;Golgi-associated plant pathogenesis-related protein 1 isoform X1	2.69116	0.000185053
		A0A1U7Q288;Q60431		Casp3;CASP3	caspase-3;Caspase-3	2.68788	0.000536897
		A0A1U7QAS0		Manf	mesencephalic astrocyte-derived neurotrophic factor	2.67457	0.000391308
		A0A1U7QNR6		Grb2	growth factor receptor-bound protein 2	2.67172	1.42187e-09
		A0A1U8CAL9		Ociad2	OCIA domain-containing protein 2	2.66805	7.8638e-05
		A0A1U7QH16		Rps8	40S ribosomal protein S8	2.66477	1.07396e-09
		A0A1U8BWR9		Pcna	Proliferating cell nuclear antigen	2.65974	1.5306e-12
		A0A1U7QWN6		Psmd9	26S proteasome non-ATPase regulatory subunit 9	2.6517	0.000610914
		A0A1U7Q3G6		Hexb	Beta-hexosaminidase	2.64511	2.02373e-10
		A0A1U7R142;A0A1U7RBL3		Pgam5	serine/threonine-protein phosphatase PGAM5, mitochondrial isoform X1;serine/threonine-protein phosphatase PGAM5, mitochondrial isoform X2	2.62968	3.18301e-05
		A0A1U7QD10		LOC101829440	60S ribosomal protein L17	2.62409	2.89057e-05
		A0A1U8BTQ1		LOC101837503	T-cell-specific guanine nucleotide triphosphate-binding protein 1-like	2.62381	4.74693e-09
		A0A1U7Q5J1		Eif3m	Eukaryotic translation initiation factor 3 subunit M	2.62358	2.39284e-15
		A0A1U7QS22		Prdx4	peroxiredoxin-4	2.62102	4.76251e-11
		A0A1U7Q2G1;A0A1U8C7F2;Q7TQ35		Park7;Park7;PARK7	Maillard deglycase;Maillard deglycase;Parkinson disease protein 7 homolog	2.60659	1.06039e-11
		A0A1U8BVV5;A0A1U8C6R2		Ndufs8	Complex I-23kD	2.59908	1.66694e-09
		A0A1U7Q2J3;A0A1U8BK25;P97277		Serpina1;Serpina1;	alpha-1-antitrypsin precursor;alpha-1-antitrypsin isoform X1;Alpha-1-antitrypsin	2.59807	2.09569e-09
		Q9QWX4;Q9Z264			N-acetylglucosaminyltransferase I mutant;N-acetylglucosaminyltransferase I	2.59492	3.98003e-08
		A0A1U7Q2P0;A0A1U8C3J0		Cpn1	carboxypeptidase N catalytic chain isoform X1;carboxypeptidase N catalytic chain isoform X2	2.58569	9.06332e-10
		A0A1U7QR52		Idua	alpha-L-iduronidase isoform X1	2.58242	0.000103105
		A0A1U7RGL4;A0A1U8CS54		LOC101830930	C4a anaphylatoxin	2.58155	1.41472e-11
		A0A1U7QNV2;A0A1U7RAA0;A0A1U8BR73;A0A1U8C245;A0A1U8C2P5;A0A3Q0CHG9;A0A3Q0CHI5;A0A3Q0CM11;A0A3Q0CSK9;A0A3Q0CU46		Fcgr2b;LOC101831114;Fcgr2b;Fcgr2b;Fcgr2b;LOC101831114;LOC110340030;Fcgr2b;Fcgr2b;Fcgr2b	low affinity immunoglobulin gamma Fc region receptor II-b isoform X2;low affinity immunoglobulin gamma Fc region receptor III-like isoform X1;low affinity immunoglobulin gamma Fc region receptor II-b isoform X1;low affinity immunoglobulin gamma Fc region	2.57592	8.9726e-06
		A0A1U7Q653		Tuba4a	Tubulin alpha chain	2.57473	4.02318e-12
		A0A3Q0CJU5		Tsn	Component 3 of promoter of RISC	2.57413	4.45313e-08
		A0A1U8CFU7		LOC101825087	guanylate-binding protein 4-like	2.57411	3.31304e-08
		A0A3Q0D882		Rpl6	60S ribosomal protein L6	2.56331	9.16897e-16
		A0A1U8CEA7		Snap29	synaptosomal-associated protein 29	2.56283	0.000144903
		A0A1U7RDQ8;A0A3Q0DFS8		Ncoa5	nuclear receptor coactivator 5 isoform X1;nuclear receptor coactivator 5 isoform X2	2.56274	3.7496e-05
		A0A1U7QG90		Zadh2	prostaglandin reductase 3	2.56106	0.0380917
		A0A3Q0CCH5		LOC101844514	maltase-glucoamylase, intestinal	2.55625	8.04442e-05
		A0A3Q0CV00		Mgst1	Glutathione transferase	2.54451	2.754e-08
		A0A1U7QD94;A0A1U7QNU3;A0A1U7QRG5		Uap1	UDP-N-acetylhexosamine pyrophosphorylase isoform X1;UDP-N-acetylhexosamine pyrophosphorylase isoform X2;UDP-N-acetylhexosamine pyrophosphorylase isoform X3	2.53449	3.20666e-07
		A0A1U7R6B7;A0A1U7RGQ3;A0A1U7RKL2		Naa10;Naa10;Naa11	N-alpha-acetyltransferase 10 isoform X2;N-alpha-acetyltransferase 10 isoform X1;N-alpha-acetyltransferase 11	2.5191	0.0109529
		A0A1U7Q8C2;A0A3Q0CCK8;A0A3Q0CCL3;A0A3Q0CHJ7;A0A3Q0CHL0		Aig1	androgen-induced gene 1 protein isoform X2;androgen-induced gene 1 protein isoform X3;androgen-induced gene 1 protein isoform X5;androgen-induced gene 1 protein isoform X1;androgen-induced gene 1 protein isoform X4	2.51887	0.000611214
		A0A1U7QCJ6		Rps25	40S ribosomal protein S25	2.50551	8.3402e-16
		A0A3Q0CXQ4		Mbd2	methyl-CpG-binding domain protein 2	2.50538	7.46981e-05
		A0A1U8BRY4		Kng1	kininogen-1 isoform X2	2.50465	6.99963e-08
		A0A1U7QLT7		Ndufb10	Complex I-PDSW	2.50261	0.00062558
		A0A1U7QZX6		Derl1	Derlin	2.50033	2.6564e-06
		A0A1U7QC12		Aldoa	Fructose-bisphosphate aldolase	2.49591	7.52016e-18
		A0A1U8CBW0;A0A3Q0D0R7		Nampt	nicotinamide phosphoribosyltransferase isoform X1;Nicotinamide phosphoribosyltransferase	2.49576	1.97622e-10
		Q4R4G1		STAT1 alpha	Signal transducer and activator of transcription	2.49458	3.41911e-15
		A0A1U7QMC7		Snx24	sorting nexin-24	2.494	0.000298342
		A0A1U7QIC8		Fgr	Tyrosine-protein kinase	2.48969	0.000233468
		A0A1U7Q8L5		Dera	2-deoxy-D-ribose 5-phosphate aldolase	2.48488	5.23633e-10
		A0A1U7QKJ7		Ndufa12	NADH dehydrogenase [ubiquinone] 1 alpha subcomplex subunit 12	2.48318	0.0198887
		A0A1U7QIR7		Atg3	ubiquitin-like-conjugating enzyme ATG3	2.4772	2.76719e-14
		A0A3Q0CIN0		Aspn	asporin	2.47238	0.00107838
		A0A1U8CH65;A0A3Q0DCY6		C8g	complement component C8 gamma chain isoform X1;complement component C8 gamma chain isoform X2	2.47011	1.64099e-06
		A0A1U7QYP9		Srsf1	Serine/arginine-rich splicing factor 1	2.4635	7.78509e-08
		A0A1U7Q9Q4		Rps3	40S ribosomal protein S3	2.45493	8.65866e-13
		A0A1U7QBQ6;A0A1U8C3T2		Rnh1	Ribonuclease inhibitor	2.45367	4.02389e-12
		A0A1U7QUG8		Rps16	40S ribosomal protein S16	2.45012	1.01289e-08
		A0A3Q0D6Y9		Ube3a	Ubiquitin-protein ligase E3A	2.44372	0.00800623
		A0A1U7QS20		Heatr1	HEAT repeat-containing protein 1	2.43537	0.000188924
		A0A3Q0CSJ7		Rpl35a	60S ribosomal protein L35a	2.4349	5.21617e-10
		A0A1U7Q9G9;A0A3Q0CKE3		Eif3l	Eukaryotic translation initiation factor 3 subunit L	2.43236	2.01215e-07
		A0A1U7Q8P3		Armc1	Armadillo repeat-containing protein 1	2.43201	0.0417516
		A0A3Q0D371;A0A3Q0D6S3;A0A3Q0D795;A0A3Q0D7U0;A0A3Q0D893		Hip1	huntingtin-interacting protein 1 isoform X3;huntingtin-interacting protein 1 isoform X5;huntingtin-interacting protein 1 isoform X1;huntingtin-interacting protein 1 isoform X4;huntingtin-interacting protein 1 isoform X2	2.41429	0.000112389
		A0A1U7Q434		Blmh	Bleomycin hydrolase	2.41337	6.83941e-06
		A0A1U7QUM6		Apoc1	apolipoprotein C-I	2.4122	0.000131119
		A0A3Q0D994		C3	C3-beta-c	2.40788	3.58068e-09
		A0A1U7R051		Mnda	myeloid cell nuclear differentiation antigen	2.40491	7.28241e-08
		A0A1U7R6L4		Azgp1	zinc-alpha-2-glycoprotein	2.40135	2.12531e-07
		A0A3Q0CNZ7		Sec23b	Protein transport protein SEC23	2.40109	6.59343e-12
		A0A1U7QVQ2		LOC101824821	guanylate-binding protein 2-like	2.39527	5.93052e-11
		A0A3Q0CSF3		Cacybp	Calcyclin-binding protein	2.37556	0.000213023
		A0A1U7Q485		Anxa6	Annexin	2.37421	6.5592e-18
		A0A1U7Q833;Q60550		Gstp1;GSTP1	GST class-pi;Glutathione S-transferase P	2.37022	2.96176e-13
		A0A1U7R7E8		C1qa	Complement C1q subcomponent subunit A	2.36763	0.0395402
		A0A1U7QCY9		Mcm2	DNA replication licensing factor MCM2	2.36604	0.00199334
		A0A1U7R9P7		LOC101835564	L-lactate dehydrogenase	2.35626	5.627e-12
		A0A1U8BU27		Pabpc1	Polyadenylate-binding protein	2.35334	7.57848e-13
		A0A1U8CBY9		Mpo	myeloperoxidase	2.35263	4.15956e-08
		A0A3Q0D4M6		Hnrnpa0	LOW QUALITY PROTEIN: heterogeneous nuclear ribonucleoprotein A0	2.34963	1.40198e-05
		A0A1U7R695		S100a11	Protein S100	2.34913	1.5572e-12
		A0A1U7QF76		Iars	Isoleucyl-tRNA synthetase	2.34822	5.23004e-10
		W6E8V7		Alpl	Alkaline phosphatase	2.34484	2.04106e-05
		A0A1U8BW29;A0A3Q0CV51		Nasp	Nuclear autoantigenic sperm protein	2.34185	1.06419e-06
		A0A1U8CE32		Rpl5	60S ribosomal protein L5 isoform X1	2.33739	7.91075e-15
		A0A3Q0CUQ5		Pygl	Alpha-1,4 glucan phosphorylase	2.33713	4.49666e-14
		A0A1U7Q4T1;A0A1U8BQC2;A0A1U8C1K0		Cpsf7	cleavage and polyadenylation specificity factor subunit 7 isoform X2;cleavage and polyadenylation specificity factor subunit 7 isoform X1;cleavage and polyadenylation specificity factor subunit 7 isoform X3	2.33556	0.0154002
		A0A3Q0CDV3		Plg	Plasminogen	2.33437	3.30943e-07
		A0A1U7Q9Y5		Serpinf1	pigment epithelium-derived factor	2.32721	2.47959e-05
		A0A1U8BJJ1		Cpsf2	Cleavage and polyadenylation specificity factor subunit 2	2.32221	0.00190787
		A0A1U7Q657;A0A1U7QDH7		Ganab	neutral alpha-glucosidase AB isoform X2;neutral alpha-glucosidase AB isoform X1	2.32221	1.12287e-11
		A0A1U7QP52		Vps25	ESCRT-II complex subunit VPS25	2.32166	3.22387e-05
		A0A1U7QCU0		Nutf2	nuclear transport factor 2	2.31886	9.09722e-07
		A0A1U8C1L0		Lcp1	plastin-2	2.31695	1.33504e-13
		A0A1U7QJF6;A0A1U8C9H2;A0A1U8C9I9;A0A1U8CCD9;A0A1U8CKB6		Pklr	Pyruvate kinase	2.30557	0.00243308
		A0A1U7RGM3		LOC101834868	rano class II histocompatibility antigen, A beta chain-like	2.29851	3.33781e-10
		A0A1U7QZZ8		Gnai3	guanine nucleotide-binding protein G(K) subunit alpha	2.29571	7.84027e-05
		A0A3Q0CF07		Rpl10	60S ribosomal protein L10	2.29476	1.7122e-13
		A0A1U8BM70;A0A3Q0CGF5;A0A3Q0CLI4;A0A3Q0CLJ5;A0A3Q0CLJ9;A0A3Q0CLK5;A0A3Q0CLY9;A0A3Q0CNH4;C7FFR4		Igf1	Insulin-like growth factor I	2.29018	0.00558725
		A0A1U7QHJ7		Rpl26	60S ribosomal protein L26	2.28008	1.08583e-05
		A0A3Q0CUV9		Syne2	nesprin-2	2.27795	0.000558504
		P35527			SWISS-PROT:P35527 Tax_Id=9606 Gene_Symbol=KRT9 Keratin, type I cytoskeletal 9	2.27558	0.00776392
		A0A3Q0D1V5		Yars	Tyrosine--tRNA ligase	2.26565	4.18424e-06
		A0A1U7QGQ1;A0A1U8BVV8;A0A1U8C3T5;A0A3Q0CMT7		Hnrnph1	heterogeneous nuclear ribonucleoprotein H isoform X5;heterogeneous nuclear ribonucleoprotein H isoform X2;heterogeneous nuclear ribonucleoprotein H isoform X1;heterogeneous nuclear ribonucleoprotein H isoform X3	2.26461	9.19e-06
		A0A1U8BEQ4		Hnrnpf	heterogeneous nuclear ribonucleoprotein F	2.26212	4.35919e-13
		A0A3Q0D281		Smarcc2	SWI/SNF complex subunit SMARCC2	2.26077	1.91358e-05
		A0A1U7QL74		Adrm1	proteasomal ubiquitin receptor ADRM1	2.26035	2.57873e-06
		A0A1U7R8N1		Tbcb	tubulin-folding cofactor B	2.26021	1.33998e-05
		A0A1U7Q9F2		Eef1a1	Elongation factor 1-alpha	2.25818	2.97493e-14
		A0A1U7QZJ1		Cog8	Conserved oligomeric Golgi complex subunit 8	2.25445	0.00185247
		A0A1U7R9U1		LOC101829505	TATA-binding protein-associated factor 2N	2.25414	1.83927e-11
		A0A3Q0CW18		LOC110341366	uncharacterized protein LOC110341366	2.24123	2.31002e-06
		A0A1U7Q999;A0A3Q0CN45		Usp8	ubiquitin carboxyl-terminal hydrolase 8 isoform X1;ubiquitin carboxyl-terminal hydrolase 8 isoform X2	2.23589	0.000298342
		A0A3Q0CF47		Map4k1	Non-specific serine/threonine protein kinase	2.23533	0.0165922
		A0A1U7QAE4		Pafah1b2	platelet-activating factor acetylhydrolase IB subunit beta	2.22307	2.43455e-06
		A0A3Q0CWA6		LOC110341553	glutathione S-transferase alpha-1-like	2.22293	7.74343e-06
		A0A1U7QVI9		Psmb9	Proteasome subunit beta	2.22287	8.11707e-15
		A0A1U7R8H5;A0A1U7RAV7		Sgta	small glutamine-rich tetratricopeptide repeat-containing protein alpha isoform X1;small glutamine-rich tetratricopeptide repeat-containing protein alpha isoform X2	2.21449	3.33397e-05
		A0A1U7QVP1;A0A3Q0D798		Mcm4	DNA helicase	2.21339	1.21318e-06
		A0A3Q0CFA8		Iqgap2	ras GTPase-activating-like protein IQGAP2	2.21274	4.16888e-06
		A0A3Q0CY55		Ltf	lactotransferrin	2.21235	5.73039e-08
		A0A1U7RA38		Rpl34	60S ribosomal protein L34	2.21075	9.58938e-14
		A0A1U7QDA7		LOC110339199	Glutathione S-transferase	2.21064	0.00206336
		A0A1U7Q546;A0A1U7QXP4		Ppp2r2d;Ppp2r2a	Serine/threonine-protein phosphatase 2A 55 kDa regulatory subunit B	2.20815	0.016474
		A0A1U7RC90		Ndufa9	NADH dehydrogenase [ubiquinone] 1 alpha subcomplex subunit 9, mitochondrial	2.20716	1.21527e-05
		A0A1U7QIB1		Ctsz	Cathepsin X	2.20306	2.06715e-08
		A0A1U7QDI7		Mzb1	marginal zone B- and B1-cell-specific protein	2.20282	0.0067388
		A0A1U7Q4B3;A0A1U8BVN7;A0A3Q0CLS9		Nap1l1	nucleosome assembly protein 1-like 1 isoform X2;nucleosome assembly protein 1-like 1 isoform X1;nucleosome assembly protein 1-like 1 isoform X4	2.20156	4.22069e-10
		A0A1U7R1F2		Phpt1	14 kDa phosphohistidine phosphatase	2.19882	2.06431e-06
		A0A3Q0D7K0		Vps29	Vacuolar protein sorting-associated protein 29	2.19405	3.34114e-07
		A0A3Q0DGT5		Psme1	proteasome activator complex subunit 1	2.19117	1.59858e-15
		A0A1U7QM66		Gars	Diadenosine tetraphosphate synthetase	2.18769	2.88877e-09
		A0A1U8CHN3		Vipas39	Spermatogenesis-defective protein 39 homolog	2.18667	0.000347435
		A0A1U8BSZ6;A0A1U8BWA0		Scp2	non-specific lipid-transfer protein isoform X2;non-specific lipid-transfer protein isoform X1	2.17604	2.94559e-06
		A0A1U8BNV8;A0A1U8BS18;A0A1U8BZB7		Fmnl1	formin-like protein 1 isoform X1;formin-like protein 1 isoform X4;formin-like protein 1 isoform X2	2.17528	2.96319e-10
		A0A1U7Q2K5		Ifit3	interferon-induced protein with tetratricopeptide repeats 3 isoform X1	2.162	4.79285e-06
		A0A1U7RIX6		LOC101822549	Proteasome subunit alpha type	2.15242	6.40131e-08
		A0A1U7QR10		Hmgcs2	3-hydroxy-3-methylglutaryl coenzyme A synthase	2.15081	0.00226613
		A0A1U7QMD6		Idh1	Isocitrate dehydrogenase [NADP]	2.1466	6.36397e-12
		A0A1U7QWL6		Bzw2	basic leucine zipper and W2 domain-containing protein 2	2.14204	0.0338728
		A0A3Q0CHY5;A0A3Q0DA35		LOC110340047;Cpsf3	cleavage and polyadenylation specificity factor subunit 3-like;cleavage and polyadenylation specificity factor subunit 3	2.1413	7.2488e-06
		A0A1U7QHA4;A0A1U8BI41		Mybbp1a	myb-binding protein 1A isoform X2;myb-binding protein 1A isoform X1	2.14005	4.30734e-12
		A0A3Q0CDU7		Hck	Tyrosine-protein kinase	2.13972	8.54315e-06
		A0A3Q0CF71		LOC101825710	LOW QUALITY PROTEIN: baculoviral IAP repeat-containing protein 1b-like	2.13912	0.000382276
		A0A3Q0DAY1		LOC101837460	complement C5	2.13806	6.8964e-05
		A0A3Q0CI87		Lars	Leucyl-tRNA synthetase	2.13164	2.05026e-07
		A0A3Q0D3Y2		Paics	AIR carboxylase	2.13143	0.000363648
		A0A1U8CDJ8		Hspa5	78 kDa glucose-regulated protein	2.12941	1.02522e-15
		A0A1U7Q5C6;A0A1U8BM61		Hexa	Beta-hexosaminidase	2.12799	0.000731365
		A0A1U8C1L9		Me2	Malic enzyme	2.12314	0.0015102
		A0A1U8CD11;A0A3Q0CWQ0		Thoc2	THO complex subunit 2	2.12235	3.88072e-06
		A0A3Q0CH40		LOC110340613	serine protease inhibitor A3N-like	2.12153	9.02137e-08
		A0A1U7QV54		Shmt2	Serine hydroxymethyltransferase	2.11924	8.82525e-11
		A0A3Q0CVM6		Rpf2	Ribosome production factor 2 homolog	2.11846	0.00108433
		A0A1U8BPT3;A0A1U8BQ55;A0A1U8BTB6;A0A1U8C1A8;A0A3Q0CSZ0		Col18a1	collagen alpha-1(XVIII) chain isoform X4;collagen alpha-1(XVIII) chain isoform X5;collagen alpha-1(XVIII) chain isoform X3;collagen alpha-1(XVIII) chain isoform X2;collagen alpha-1(XVIII) chain isoform X1	2.11632	0.00114124
		A0A1U7QEL4		Dctn5	dynactin subunit 5	2.10965	0.000341438
		A0A1U7QPV8		Hk3	Hexokinase	2.106	0.000955935
		A0A3Q0D9T9		LOC101844064	Histone H2A	2.10414	0.00414657
		A0A1U7QCW2		Mtch2	mitochondrial carrier homolog 2 isoform X1	2.10196	0.000463275
		A0A1U8CNV8		LOC101823517	Glutathione peroxidase	2.10194	0.000443986
		A0A1U7R993		Slc2a1	Glucose transporter type 1, erythrocyte/brain	2.10181	1.5623e-05
		A0A1U7R3Y5		Ctsc	Cathepsin C	2.10094	6.52901e-13
		A0A1U7QUA3;A0A3Q0C9K4		Map1s	microtubule-associated protein 1S isoform X2;microtubule-associated protein 1S isoform X1	2.10023	0.000111258
		A0A1U7QRS7		Fam26f	protein FAM26F	2.09703	4.92377e-05
		A0A1U7Q207;P04575		Ucp1;UCP1	Mitochondrial brown fat uncoupling protein 1	2.09668	0.0461926
		A0A1U7R645		Aif1	allograft inflammatory factor 1	2.09407	6.02599e-05
		A0A3Q0CL34		Ankfy1	rabankyrin-5	2.094	2.3194e-09
		A0A1U7QQ59		Edf1	endothelial differentiation-related factor 1	2.08616	7.36592e-06
		A0A1U7R570;P62704		Rps4x;RPS4X	40S ribosomal protein S4;40S ribosomal protein S4, X isoform	2.08509	8.77096e-10
		A0A1U7QS58		Rps10	40S ribosomal protein S10	2.07616	5.93052e-11
		A0A1U7QF78		Sucla2	Succinate--CoA ligase [ADP-forming] subunit beta, mitochondrial	2.07313	9.23979e-06
		A0A3Q0D770		LOC110342738	methionine--tRNA ligase, cytoplasmic-like	2.07172	0.00033698
		A0A1U7QBA3		Blvra	Biliverdin reductase A	2.07116	1.41456e-08
		A0A1U8CAN2		Coro1b	Coronin	2.06607	1.71445e-07
		A0A3Q0CI27		Itgb6	Integrin beta	2.06586	0.000415595
		A0A1U7QD37		Rbp4	Retinol-binding protein	2.0647	0.000615467
		A0A1U7QCK5		Atp5l	ATP synthase subunit	2.062	1.08555e-09
		A0A3Q0CWL9		LOC106021442	carbonyl reductase [NADPH] 3	2.05042	3.18959e-07
		A0A3Q0D7S5		Vps33a	vacuolar protein sorting-associated protein 33A	2.05008	0.00196927
		A0A1U7QQA5;A0A1U7QYL0;A0A3Q0D8Q8		Il1rn	Interleukin-1	2.04685	0.00916953
		A0A3Q0D3G5		Fam49b	protein FAM49B	2.0413	2.58435e-11
		A0A1U8CDV4		Serping1	plasma protease C1 inhibitor	2.03926	3.02203e-08
		A0A1U7Q9P6;A0A3Q0CHS9		Lrpap1	alpha-2-macroglobulin receptor-associated protein isoform X1;alpha-2-macroglobulin receptor-associated protein isoform X2	2.03902	0.00902647
		A0A1U7QGA1		Sfxn1	Sidoreflexin	2.03769	3.73735e-06
		A0A1U7Q8Z8;A0A3Q0D5Z9		Kpna5;Kpna6	Importin subunit alpha	2.03667	0.000708071
		A0A3Q0DB92		Hspa9	75 kDa glucose-regulated protein	2.03474	3.48435e-11
		A0A1U8CBH0		LOC101829818	nascent polypeptide-associated complex subunit alpha	2.02742	0.000296571
		A0A1U8CAQ3		H6pd	GDH/6PGL endoplasmic bifunctional protein	2.0223	0.000589793
		A0A1U7QUW5		Hadhb	trifunctional enzyme subunit beta, mitochondrial	2.0194	1.54802e-05
		A0A1U7R814;A0A1U7RAA6		Slc25a13	calcium-binding mitochondrial carrier protein Aralar2 isoform X1;calcium-binding mitochondrial carrier protein Aralar2 isoform X2	2.01794	0.00596347
		A0A1U7QAL4		LOC101834989	interferon-inducible GTPase 1-like	2.01736	0.00624037
		A0A3Q0DA51		Kidins220	kinase D-interacting substrate of 220 kDa	2.01118	0.00273135
		A0A1U8CUK3		LOC106022786	Poly [ADP-ribose] polymerase	2.0087	2.11398e-06
		A0A3Q0CK73		Farsb	Phenylalanyl-tRNA synthetase beta subunit	2.00859	5.51768e-07
		A0A1U7QV01		Xdh	Xanthine dehydrogenase	2.0079	2.1973e-13
		A0A1U7QCQ5		Prkar2b	cAMP-dependent protein kinase type II-beta regulatory subunit	2.00676	0.00759576
		A0A1U7RC96;A0A1U8CHZ3;A0A1U8CUG9;A0A3Q0DDQ4		Tspan9	Tetraspanin	2.00534	0.0281443
		A0A1U7QQM4		Xpo7	LOW QUALITY PROTEIN: exportin-7	-1.99514	0.00124549
		A0A1U8BG52		LOC101827473	histone H1.0	-1.99632	2.03463e-07
		A0A1U7R109		Tmod1	tropomodulin-1	-1.99674	8.28295e-08
		A0A1U7Q6H6		Vps26a	vacuolar protein sorting-associated protein 26A	-1.99931	2.03463e-07
		A0A1U8C2Z7		Elmo1	engulfment and cell motility protein 1 isoform X1	-2.0124	1.7769e-11
		A0A1U8BDX2;A0A1U8BHK5		Akap12	A-kinase anchor protein 12 isoform X2;A-kinase anchor protein 12 isoform X1	-2.01291	6.86861e-09
		A0A1U7R651		LOC101828166	dehydrogenase/reductase SDR family member 7	-2.01349	2.00941e-05
		A0A1U8C954;A0A1U8C9T1		Alcam	Activated leukocyte cell adhesion molecule	-2.01719	3.18301e-05
		A0A1U8BZA7		Hnrnpll	heterogeneous nuclear ribonucleoprotein L-like	-2.0195	5.97058e-06
		A0A1U7QV91		Slc9a3r2	Na(+)/H(+) exchange regulatory cofactor NHE-RF	-2.02532	2.12531e-07
		A0A1U7Q888;A0A1U7QHV0		Nsfl1c	NSFL1 cofactor p47	-2.02626	4.03813e-16
		A0A1U7QAS5		Ppbp	platelet basic protein	-2.02671	0.00296239
		A0A1U7QWG3;A0A1U8CE60		Wdr91	WD repeat-containing protein 91	-2.0277	2.38783e-08
		A0A3Q0D8M5		Clip1	CAP-Gly domain-containing linker protein 1	-2.02865	0.0047194
		A0A1U7QMU2		Cgnl1	cingulin-like protein 1	-2.02877	0.000196776
		A0A1U8CQP3;A0A3Q0DBP2		Lamb3	laminin subunit beta-3 isoform X2;laminin subunit beta-3 isoform X1	-2.02898	0.000733331
		A0A1U7QP08		Snx4	sorting nexin-4	-2.03212	1.39545e-05
		A0A1U7R334;A0A1U8CN40		Slc1a5	Amino acid transporter	-2.0368	0.00499235
		A0A3Q0D0B8		Rpia	Ribose-5-phosphate isomerase	-2.04305	0.0161073
		A0A1U8CP48		Ager	advanced glycosylation end product-specific receptor	-2.04496	7.93197e-10
		A0A1U7R2D9		Vps28	Vacuolar protein sorting-associated protein 28 homolog	-2.04571	0.000269618
		A0A1U8CBY1;A0A1U8CC17;A0A1U8CEU0		Kank3	KN motif and ankyrin repeat domain-containing protein 3 isoform X3;KN motif and ankyrin repeat domain-containing protein 3 isoform X2;KN motif and ankyrin repeat domain-containing protein 3 isoform X1	-2.04648	2.91894e-07
		A0A1U7QNH2		Fn3krp	Protein-ribulosamine 3-kinase	-2.05843	0.00831968
		A0A1U7QG95;A0A1U7QSQ6;A0A1U8C5F4;A0A1U8C5F5		Dctn1	Dynactin subunit 1	-2.06322	4.7972e-08
		A0A3Q0CXT0		Yap1	transcriptional coactivator YAP1	-2.07329	0.0226857
		A0A1U8C1R3		Lamc2	laminin subunit gamma-2	-2.07839	0.00069552
		A0A1U7QIZ7		Tmem163	Transmembrane protein 163	-2.07858	0.00289355
		A0A1U7RFU3		Snrpd2	Small nuclear ribonucleoprotein Sm D2	-2.08222	1.11386e-06
		A0A3Q0D7W5;A0A3Q0DBZ7;A0A3Q0DC23;A0A3Q0DCW8		Sept6	Septin	-2.08286	0.000975749
		A0A1U7R5W4;A0A1U8CCC9		Nme3	Nucleoside diphosphate kinase	-2.08656	2.09695e-10
		A0A1U7R305;A0A3Q0CDH0;A0A3Q0CEF3		Ltbp2	latent-transforming growth factor beta-binding protein 2 isoform X1;latent-transforming growth factor beta-binding protein 2 isoform X2;latent-transforming growth factor beta-binding protein 2 isoform X3	-2.09016	0.00248911
		A0A1U7QCR1		Dnaja4	dnaJ homolog subfamily A member 4	-2.09074	1.88189e-05
		A0A3Q0D5D2		Rhce	blood group Rh(CE) polypeptide	-2.09141	0.00351401
		A0A3Q0DAQ4		Exoc4	Exocyst complex component Sec8	-2.10069	0.0462496
		A0A1U7QUR9		Srsf4	serine/arginine-rich splicing factor 4	-2.1055	0.00168309
		A0A3Q0D7A4		Itga1	integrin alpha-1	-2.10774	1.44854e-06
		A0A1U7Q6E2		Tnpo1	transportin-1	-2.11247	8.46059e-05
		A0A1U7QGP0;A0A1U7QQ86;A0A1U8C5V2;A0A1U8CGQ2		Dock6	dedicator of cytokinesis protein 6 isoform X1;dedicator of cytokinesis protein 6 isoform X4;dedicator of cytokinesis protein 6 isoform X2;dedicator of cytokinesis protein 6 isoform X3	-2.1125	0.000111984
		A0A1U7QHK4;A0A1U8C748		Vsnl1	Visinin-like protein 1	-2.11382	0.0165449
		A0A1U7RHV7		Psmb5	Proteasome subunit beta	-2.1161	0.00704317
		A0A1U7QJP2		Galm	Aldose 1-epimerase	-2.11892	3.82862e-08
		A0A1U7QI70		Plpbp	Pyridoxal phosphate homeostasis protein	-2.11996	8.18528e-05
		A0A1U7QDT3		Ca4	Carbonic anhydrase	-2.12394	2.12458e-05
		A0A1U8BTH9		Itga5	integrin alpha-5	-2.12784	0.000194585
		A0A3Q0CEI8		LOC101834332	LOW QUALITY PROTEIN: uncharacterized protein LOC101834332	-2.12875	1.2852e-07
		A0A1U7QWN2		Col4a3	collagen alpha-3(IV) chain	-2.12988	0.0237202
		A0A1U7QS39;A0A1U8BSA6;A0A3Q0CMQ0;A0A3Q0CUR5		Amph	amphiphysin isoform X3;amphiphysin isoform X4;amphiphysin isoform X2;amphiphysin isoform X1	-2.13508	0.000343478
		A0A1U8BZP1		Cryl1	lambda-crystallin homolog	-2.13759	0.00469314
		A0A1U7QHU5		Smim13	small integral membrane protein 13	-2.13904	0.00035294
		A0A3Q0CIN3		Nop2	probable 28S rRNA (Cytosine(4447)-C(5))-methyltransferase	-2.14283	0.00205384
		A0A3Q0D458		Flnc	filamin-C	-2.14358	0.00258907
		A0A1U7QQ61		Vps26b	vacuolar protein sorting-associated protein 26B	-2.14531	0.00787903
		A0A1U7RHB1;A0A3Q0CHT2		Gatd1	Parkinson disease 7 domain-containing protein 1 isoform X1;Parkinson disease 7 domain-containing protein 1 isoform X2	-2.14531	0.000585329
		A0A1U7QGV1;A0A1U8BU68;A0A3Q0CMF1		Prkag1	5'-AMP-activated protein kinase subunit gamma-1	-2.14786	0.00350306
		A0A3Q0D567		Epb41	Band 4.1	-2.15012	4.37812e-07
		A0A1U7QP22		LOC101841093	Carboxylic ester hydrolase	-2.15132	1.7769e-11
		A0A1U7QDQ3		Opa1	Dynamin-like 120 kDa protein, form S1	-2.15471	0.000847168
		A0A1U7RJX1;A0A3Q0CNG8		LOC101833993;Tial1	nucleolysin TIAR	-2.15933	0.00281725
		A0A1U7Q8G1		Mlf2	myeloid leukemia factor 2	-2.16096	0.00345283
		A0A3Q0CK83		LOC106020784	DNA helicase	-2.16595	0.0049003
		A0A1U8CZL7		Bcap31	B-cell receptor-associated protein	-2.17221	8.21161e-11
		A0A1U8CRU6		LOC106022839	spectrin alpha chain, erythrocytic 1-like	-2.18133	6.23133e-05
		A0A1U7QLD6		Lama5	laminin subunit alpha-5	-2.18302	0.00582705
		A0A1U7QB61		Plcb1	1-phosphatidylinositol 4,5-bisphosphate phosphodiesterase	-2.18578	1.35424e-06
		A0A1U7QLN9		Tmx4	thioredoxin-related transmembrane protein 4	-2.18673	7.25694e-05
		A0A1U7R419		Pafah1b3	platelet-activating factor acetylhydrolase IB subunit gamma	-2.19686	6.68466e-09
		A0A3Q0CS82;A0A3Q0CS87;A0A3Q0CX57;A0A3Q0CXA7;A0A3Q0CXC6;A0A3Q0CXD5;A0A3Q0CYH8		Dock7	dedicator of cytokinesis protein 7 isoform X1;dedicator of cytokinesis protein 7 isoform X6;dedicator of cytokinesis protein 7 isoform X3;dedicator of cytokinesis protein 7 isoform X4;dedicator of cytokinesis protein 7 isoform X2;dedicator of cytokinesis	-2.19767	0.000192064
		A0A1U8C3L7;A0A1U8C3M1;A0A1U8CE22;A0A3Q0D1I2;A0A3Q0D317		Gak	cyclin-G-associated kinase isoform X2;cyclin-G-associated kinase isoform X1;cyclin-G-associated kinase isoform X3;cyclin-G-associated kinase isoform X5;cyclin-G-associated kinase isoform X4	-2.21311	0.00068225
		A0A3Q0CVC3		Golim4	Golgi integral membrane protein 4	-2.21423	2.84889e-05
		A0A3Q0CN90		Add1	alpha-adducin	-2.21457	2.53971e-10
		A0A1U7Q3R5		LOC101839974	Cytochrome b-c1 complex subunit Rieske, mitochondrial	-2.21458	0.00216414
		A0A3Q0DAJ4		Oxsr1	Non-specific serine/threonine protein kinase	-2.21575	9.8332e-08
		A0A1U7Q8F2		Tuba8	Tubulin alpha chain	-2.21788	5.76174e-06
		A0A1U7QTX8		Prpf6	PRP6 homolog	-2.21855	0.0110339
		A0A1U7RAZ9		Mapk13	Mitogen-activated protein kinase	-2.23163	0.00270735
		A0A3Q0CVQ2		Lama4	laminin subunit alpha-4	-2.23538	6.54528e-06
		A0A1U7QC11;A0A1U7QNE4;A0A1U7QVY1;A0A1U7QYP1;A0A1U8CC26;A0A3Q0CZ85		Sept4	Septin;septin-4 isoform X2;septin-4 isoform X1;septin-4 isoform X3;Septin;Septin	-2.2475	6.2272e-06
		A0A1U8C0F4		Tmem109	transmembrane protein 109	-2.24815	4.26251e-09
		A0A1U8CNA6		LOC106022428	inter-alpha-trypsin inhibitor heavy chain H1-like	-2.25234	0.0028962
		A0A1U7QQ37		Cltb	Clathrin light chain	-2.25876	0.00464448
		A0A1U7QX50;A0A3Q0D985		Tes	Testin	-2.26259	6.38194e-06
		A0A3Q0DBG7		Mia3	melanoma inhibitory activity protein 3	-2.2631	0.00576768
		A0A1U8C7P3		Pfn2	Profilin	-2.26437	5.26716e-05
		A0A3Q0CXA5		Pds5a	sister chromatid cohesion protein PDS5 homolog A isoform X1	-2.26967	1.04738e-05
		A0A1U8BQY9		Actl6a	actin-like protein 6A	-2.27153	2.22797e-06
		A0A3Q0DBA9		Pip4k2a	phosphatidylinositol 5-phosphate 4-kinase type-2 alpha	-2.27215	0.0044811
		A0A1U7R5H5;A0A1U8CBX3		Hdgfl2	hepatoma-derived growth factor-related protein 2 isoform X1;hepatoma-derived growth factor-related protein 2 isoform X2	-2.27296	1.71245e-10
		A0A1U8CIY8		Inpp1	inositol polyphosphate 1-phosphatase	-2.27352	7.51639e-05
		A0A1U7QN56		Rras2	ras-related protein R-Ras2	-2.28004	1.22315e-05
		A0A3Q0D8U4		Eif4g3	eukaryotic translation initiation factor 4 gamma 3	-2.28918	0.047167
		A0A1U8CDQ2		Ccdc141	coiled-coil domain-containing protein 141	-2.2898	0.000671463
		A0A1U8BWH0		Ahsp	alpha-hemoglobin-stabilizing protein	-2.30515	0.0187747
		A0A3Q0CR59;A0A3Q0CWG0		Myo6	Unconventional myosin-6	-2.30742	1.84449e-09
		A0A3Q0CPE4		Gphn	Molybdopterin molybdenumtransferase	-2.31271	8.2571e-07
		A0A1U7QYW5		Trappc12	trafficking protein particle complex subunit 12	-2.31286	0.00115376
		A0A1U8C202		Dag1	Alpha-dystroglycan	-2.31585	1.51276e-07
		A0A1U7QKE3		Hopx	Homeodomain-only protein	-2.31725	0.00274051
		A0A3Q0CEK0		Scamp1	Secretory carrier-associated membrane protein	-2.32709	0.0129231
		A0A1U7QMV5;A0A3Q0CT99		Mcu	Calcium uniporter protein	-2.33916	0.00380697
		A0A3Q0D9L7		Plxdc2	plexin domain-containing protein 2	-2.35006	4.4742e-08
[truncated: 577 more rows]

## Sheet: Supplementary Table 2
Supplementary Table 2. Proteins that were changed in levels at 2 or more timepoints in the infected animals with * = proteins changed in 3 and 5dpi females, #= 3dpi males, and NC = not changed
Sex	Protein	Gene	3dpi	5dpi	31dpi	Opposite sex
Female	Uteroglobin	SCGB1A1	-2.53	2.46	2.4	#
	Poly [ADP-ribose] polymerase	LOC106022786	4.55	NC	3.15	#
	Apolipoprotein D	Apod	2.18	NC	2.69
Male	ADP-dependent glucokinase isoform X1;ADP-dependent glucokinase isoform X2	Adpgk	NC	-4.28	-2.5
	Allograft inflammatory factor 1	Aif1	2.86	2.09	-2.3	*
	protein CDV3 homolog isoform X3;protein CDV3 homolog isoform X2;protein CDV3 homolog isoform X1;protein CDV3 homolog isoform X4	Cdv3	NC	3.27	-2.34
	cold shock domain-containing protein E1 isoform X3;cold shock domain-containing protein E1 isoform X1;cold shock domain-containing protein E1 isoform X2	Csde1	NC	-2.35	-4.02
	Specifically androgen-regulated gene protein isoform X1; X2	CUNH1orf116	-3.19	-4.35	-2.99
	2-deoxy-D-ribose 5-phosphate aldolase	Dera	NC	2.48	-2.85
	endoplasmic reticulum resident protein 44	Erp44	-2.65	NC	-2.05
	Exocyst complex component Sec8	Exoc4	NC	-2.1	-2.78
	fermitin family homolog 2 isoform X5;fermitin family homolog 2 isoform X6;fermitin family homolog 2 isoform X3	Fermt2	NC	-2.53	-2.57
	Flotillin	Flot2	NC	-4.9	-2.72
	glia maturation factor beta	Gmfb	NC	-2.43	-2.18
	Glia maturation factor	Gmfg	-2.7	6.49	-2.24
	glycogenin-1	Gyg1	-2.56	NC	-3.98
	Hexokinase	Hk3	NC	2.11	-2.82
	heterogeneous nuclear ribonucleoprotein D-like isoform X2;heterogeneous nuclear ribonucleoprotein D-like isoform X1	Hnrnpdl	-2.49	NC	-2.27
	interleukin enhancer-binding factor 3 isoform X2;interleukin enhancer-binding factor 3 isoform X1;interleukin enhancer-binding factor 3 isoform X10;interleukin enhancer-binding factor 3 isoform X9;interleukin enhancer-binding factor 3 isoform X5;interleuk	Ilf3	NC	-3.3	-2.41
	LIM and calponin homology domains-containing protein 1 isoform X7; X10; X9;	Limch1	-2.73	NC	-3.3	*
	Complex III subunit 8	LOC101822731	NC	2.88	-2.6
	Epidermal growth factor receptor kinase substrate 8-like protein 2	LOC101830673	-2.07	-2.5	-2.18
	RNA helicase;RNA helicase;ATP-dependent RNA helicase DDX19A isoform X3	LOC101836613	NC	2.86	-3.32
	immunoglobulin lambda-1 light chain-like isoform X2	LOC101841371	NC	4.71	3.35
	myeloid leukemia factor 2	Mlf2	NC	-2.16	2.2
	55 kDa erythrocyte membrane protein	Mpp1	NC	-2.38	-2.88
	membrane-spanning 4-domains subfamily A member 3 isoform X2	Ms4a3	2.97	NC	-2.28
	nuclear pore glycoprotein p62	Nup62	NC	NC	-2.69
	inaD-like protein	Patj	NC	-2.52	-2.04
	Phosphatase and actin regulator 4	Phactr4	-2.95	-2.91	-2.12
	Protein quaking	Qki	NC	-3.17	-3.3
	GlcNAc 2-epimerase	Renbp	-2.99	-3.52	-2.98
	blood group Rh(CE) polypeptide	Rhce	NC	-2.09	2.49
	Protein scribble homolog	Scrib	-3.07	-4.23	-2.06
	Delta-sarcoglycan	Sgcd;SGCD	-4.52	-5.95	-3.26	*
	small glutamine-rich tetratricopeptide repeat-containing protein alpha isoform X1;small glutamine-rich tetratricopeptide repeat-containing protein alpha isoform X2	Sgta	NC	2.21	-2.19
	signal transducing adapter molecule 1	Stam	NC	-2.43	-2.21
	Signal transducer and activator of transcription;Signal transducer and activator of transcription (Fragment)	Stat6	NC	-2.6	-2.49
	tight junction protein ZO-1 isoform X7	Tjp1	NC	-3.79	-2.37
	Transmembrane protein 100	Tmem100	-3.8	-4.65	-2.56
	uveal autoantigen with coiled-coil domains and ankyrin repeats isoform X1	Uaca	NC	-3.81	-2.18
	Vacuolar ATPase assembly integral membrane protein VMA21	Vma21	NC	-2.78	-2.63

## Sheet: Supplementary Table 3
Supplemenatry Table 3. The pathways identified in increased or decreased proteins at different days post-SARS-CoV-2 infection in the males and males (will remove links before submission)
Sex	dpi		#term ID	term description	observed gene count	background gene count	strength	false discovery rate	matching proteins in your network (IDs)	matching proteins in your network (labels)	String link
Female	1	None
	3	Increased	map04610	Complement and coagulation cascades	6	83	1.28	0.00037	10036.XP_005071668.1,10036.XP_005077208.1,10036.XP_005078415.1,10036.XP_005081029.1,10036.XP_005081074.1,10036.XP_005139443.1	Kng1,F3,F12,LOC101835615,C1qa,Serpinf2	https://version-11-5.string-db.org/cgi/network?networkId=bT5m8mnht2cW
			map04650	Natural killer cell mediated cytotoxicity	5	101	1.12	0.0087	10036.XP_005070896.1,10036.XP_005071495.1,10036.XP_005075408.1,10036.XP_005081392.1,10036.XP_005087832.1	Prf1,Fcgr4,LOC101844828,Vav1,Fcer1g
			map04622	RIG-I-like receptor signaling pathway	4	59	1.25	0.0109	10036.XP_005065328.1,10036.XP_005078962.1,10036.XP_005079411.1,10036.XP_005087448.1	Tmem173,Ddx58,Isg15,Dhx58
			map05150	Staphylococcus aureus infection	4	85	1.09	0.0312	10036.XP_005071495.1,10036.XP_005081029.1,10036.XP_005081074.1,10036.XP_005086912.1	Fcgr4,LOC101835615,C1qa,LOC101834334
		Decreased	no significant functional enrichment								https://version-11-5.string-db.org/cgi/network?networkId=blVv1xIPIsRn
	5	Increased	map03010	Ribosome	36	256	0.91	3.64e-18	10036.XP_005064022.1,10036.XP_005064532.1,10036.XP_005065732.1,10036.XP_005067639.1,10036.XP_005067747.1,10036.XP_005068761.1,10036.XP_005069489.1,10036.XP_005070189.1,10036.XP_005072100.1,10036.XP_005072153.1,10036.XP_005072711.1,10036.XP_005074038.1,100	Fau,RPS24,Rps23,Rpl26,LOC101825069,LOC101841064,Rps25,Rpl27,Rps8,Rpl32,Rpl30,Rps3,LOC101838491,Rpl9,Rpl24,Rplp1,Rps27l,Rpl4,Rps15a,Rps13,LOC101829442,Rpl5,Rps26,LOC110342775,Rpl36,LOC101841383,Rpl14,Rpl21,LOC101823529,Rps18,Rps16,Rps5,Rps19,Rpl13a,Rps11,Rps9	https://version-11-5.string-db.org/cgi/network?networkId=bwzbB0cOJytX
			map05020	Prion disease	23	254	0.72	7.69e-08	10036.XP_005067016.1,10036.XP_005067833.1,10036.XP_005068065.1,10036.XP_005068336.1,10036.XP_005068813.1,10036.XP_005069095.1,10036.XP_005069138.1,10036.XP_005069374.1,10036.XP_005069618.1,10036.XP_005070529.1,10036.XP_005072813.1,10036.XP_005073880.1,100	Rac2,LOC101822731,Ndufa12,Ndufb1,LOC101839373,Psmd14,Ndufa2,LOC101843749,Psma4,Tuba4a,Hspa2,Sod1,LOC101834557,Psmd9,C1qc,C1qa,Ndufb10,LOC101837460,Psmb1,LOC101831620,Tubb,Sdhc,LOC101822549
			map04610	Complement and coagulation cascades	13	83	0.96	1.05e-06	10036.XP_005064977.1,10036.XP_005065992.1,10036.XP_005071018.1,10036.XP_005076223.1,10036.XP_005077208.1,10036.XP_005077616.1,10036.XP_005079951.1,10036.XP_005081073.1,10036.XP_005081074.1,10036.XP_005081469.1,10036.XP_005082188.1,10036.XP_005082885.1,100	F2,C1r,Cpb2,Fga,F3,Serpind1,C4bpa,C1qc,C1qa,C3,LOC101837460,Cfi,F9
			map05014	Amyotrophic lateral sclerosis	24	363	0.58	4.99e-06	10036.XP_005066311.1,10036.XP_005067833.1,10036.XP_005068065.1,10036.XP_005068336.1,10036.XP_005068813.1,10036.XP_005069095.1,10036.XP_005069138.1,10036.XP_005069374.1,10036.XP_005069618.1,10036.XP_005070529.1,10036.XP_005071217.1,10036.XP_005073880.1,100	Nup153,LOC101822731,Ndufa12,Ndufb1,LOC101839373,Psmd14,Ndufa2,LOC101843749,Psma4,Tuba4a,Nup210,Sod1,LOC101834557,LOC101833858,Nup93,Psmd9,Ndufb10,Psmb1,LOC101831620,Srsf3,LOC101823517,Tubb,Sdhc,LOC101822549
			map05012	Parkinson disease	19	241	0.66	8.06e-06	10036.XP_005067833.1,10036.XP_005068065.1,10036.XP_005068336.1,10036.XP_005068813.1,10036.XP_005069095.1,10036.XP_005069138.1,10036.XP_005069374.1,10036.XP_005069618.1,10036.XP_005070529.1,10036.XP_005075458.1,10036.XP_005080692.1,10036.XP_005081656.1,100	LOC101822731,Ndufa12,Ndufb1,LOC101839373,Psmd14,Ndufa2,LOC101843749,Psma4,Tuba4a,LOC101834557,Psmd9,Ndufb10,Psmb1,LOC101831620,LOC101840972,Uba1,Tubb,Sdhc,LOC101822549
			map05016	Huntington disease	21	297	0.61	8.06e-06	10036.XP_005065983.1,10036.XP_005067833.1,10036.XP_005068065.1,10036.XP_005068336.1,10036.XP_005068813.1,10036.XP_005069095.1,10036.XP_005069138.1,10036.XP_005069374.1,10036.XP_005069618.1,10036.XP_005070529.1,10036.XP_005073880.1,10036.XP_005075458.1,100	Sod2,LOC101822731,Ndufa12,Ndufb1,LOC101839373,Psmd14,Ndufa2,LOC101843749,Psma4,Tuba4a,Sod1,LOC101834557,Psmd9,Ndufb10,Psmb1,LOC101831620,Ap2s1,LOC101823517,Tubb,Sdhc,LOC101822549
			map05133	Pertussis	11	79	0.91	1.85e-05	10036.XP_005065992.1,10036.XP_005069201.1,10036.XP_005077397.1,10036.XP_005079951.1,10036.XP_005081028.1,10036.XP_005081073.1,10036.XP_005081074.1,10036.XP_005081469.1,10036.XP_005082188.1,10036.XP_005083522.1,10036.XP_005088455.1	C1r,Tmed7,LOC101833858,C4bpa,LOC101835350,C1qc,C1qa,C3,LOC101837460,Itgb1,Cfl1
			map05150	Staphylococcus aureus infection	11	85	0.87	3.13e-05	10036.XP_005064421.1,10036.XP_005065992.1,10036.XP_005071495.1,10036.XP_005075137.1,10036.XP_005081073.1,10036.XP_005081074.1,10036.XP_005081469.1,10036.XP_005082188.1,10036.XP_005082885.1,10036.XP_005086912.1,10036.XP_005088171.1	Itgal,C1r,Fcgr4,Camp,C1qc,C1qa,C3,LOC101837460,Cfi,LOC101834334,LOC101828355
			map04145	Phagosome	16	222	0.62	0.00013	10036.XP_005064133.1,10036.XP_005065992.1,10036.XP_005070529.1,10036.XP_005071495.1,10036.XP_005072804.1,10036.XP_005075168.1,10036.XP_005081028.1,10036.XP_005081353.1,10036.XP_005081469.1,10036.XP_005082831.1,10036.XP_005083522.1,10036.XP_005084109.1,100	Coro1b,C1r,Tuba4a,Fcgr4,Atp6v1d,Atp6v1g1,LOC101835350,Mrc1,C3,Itga2,Itgb1,LOC101831620,LOC101836572,LOC101834334,Tubb,LOC101828355
			map04142	Lysosome	14	175	0.66	0.00016	10036.XP_005063732.1,10036.XP_005064237.1,10036.XP_005065706.1,10036.XP_005070217.1,10036.XP_005070532.1,10036.XP_005075331.1,10036.XP_005077472.1,10036.XP_005078500.1,10036.XP_005080503.1,10036.XP_005080764.1,10036.XP_005084892.1,10036.XP_005085045.1,100	Lipa,Ctsd,Arsb,Naglu,Glb1l,Ctsb,Idua,Ctsv,Gusb,Ctsh,Napsa,Ctsa,Ctsc,Tpp1
			map05010	Alzheimer disease	20	362	0.5	0.00031	10036.XP_005067833.1,10036.XP_005068065.1,10036.XP_005068336.1,10036.XP_005068361.1,10036.XP_005068813.1,10036.XP_005069095.1,10036.XP_005069138.1,10036.XP_005069374.1,10036.XP_005069618.1,10036.XP_005070529.1,10036.XP_005075458.1,10036.XP_005075524.1,100	LOC101822731,Ndufa12,Ndufb1,Akt1,LOC101839373,Psmd14,Ndufa2,LOC101843749,Psma4,Tuba4a,LOC101834557,Adam10,Psmd9,Ndufb10,Psmb1,LOC101831620,Tubb,Sdhc,Capn1,LOC101822549
			map00190	Oxidative phosphorylation	11	151	0.62	0.0031	10036.XP_005067833.1,10036.XP_005068065.1,10036.XP_005068336.1,10036.XP_005068813.1,10036.XP_005069138.1,10036.XP_005069374.1,10036.XP_005072804.1,10036.XP_005075168.1,10036.XP_005075458.1,10036.XP_005081656.1,10036.XP_005087847.1	LOC101822731,Ndufa12,Ndufb1,LOC101839373,Ndufa2,LOC101843749,Atp6v1d,Atp6v1g1,LOC101834557,Ndufb10,Sdhc
			map04210	Apoptosis	10	130	0.65	0.0039	10036.XP_005064237.1,10036.XP_005068361.1,10036.XP_005070529.1,10036.XP_005075331.1,10036.XP_005075406.1,10036.XP_005075408.1,10036.XP_005080764.1,10036.XP_005084109.1,10036.XP_005085427.1,10036.XP_005088193.1	Ctsd,Akt1,Tuba4a,Ctsb,LOC101844297,LOC101844828,Ctsh,LOC101831620,Ctsc,Capn1
			map04932	Non-alcoholic fatty liver disease	10	150	0.59	0.0107	10036.XP_005067833.1,10036.XP_005068065.1,10036.XP_005068336.1,10036.XP_005068361.1,10036.XP_005068813.1,10036.XP_005069138.1,10036.XP_005069374.1,10036.XP_005075458.1,10036.XP_005081656.1,10036.XP_005087847.1	LOC101822731,Ndufa12,Ndufb1,Akt1,LOC101839373,Ndufa2,LOC101843749,LOC101834557,Ndufb10,Sdhc
			map05322	Systemic lupus erythematosus	8	100	0.66	0.0122	10036.XP_005065992.1,10036.XP_005071495.1,10036.XP_005081073.1,10036.XP_005081074.1,10036.XP_005081469.1,10036.XP_005082188.1,10036.XP_005086912.1,10036.XP_005088171.1	C1r,Fcgr4,C1qc,C1qa,C3,LOC101837460,LOC101834334,LOC101828355
			map00531	Glycosaminoglycan degradation	5	38	0.88	0.0172	10036.XP_005065706.1,10036.XP_005070217.1,10036.XP_005070532.1,10036.XP_005077472.1,10036.XP_005080503.1	Arsb,Naglu,Glb1l,Idua,Gusb
			map03008	Ribosome biogenesis in eukaryotes	8	110	0.62	0.0193	10036.XP_005067957.1,10036.XP_005070654.1,10036.XP_005071439.1,10036.XP_005071842.1,10036.XP_005072623.1,10036.XP_005079904.1,10036.XP_005082886.1,10036.XP_005084688.1	Hint1,Nop58,Mpc2,Heatr1,Xrn2,LOC101837891,Gar1,Eif6
			map03013	RNA transport	12	233	0.47	0.0205	10036.XP_005066311.1,10036.XP_005071217.1,10036.XP_005074005.1,10036.XP_005075762.1,10036.XP_005076276.1,10036.XP_005078659.1,10036.XP_005079904.1,10036.XP_005080579.1,10036.XP_005085553.1,10036.XP_005087903.1,10036.XP_005087916.1,10036.XP_005139354.1	Nup153,Nup210,Clns1a,Eif3f,Bzw2,Nup93,LOC101837891,Pnn,Ntmt1,Eif2s3,Prmt5,Pabpc1
			map05152	Tuberculosis	10	182	0.5	0.0317	10036.XP_005064237.1,10036.XP_005068361.1,10036.XP_005071495.1,10036.XP_005075137.1,10036.XP_005081353.1,10036.XP_005081469.1,10036.XP_005084554.1,10036.XP_005085336.1,10036.XP_005086912.1,10036.XP_005088171.1	Ctsd,Akt1,Fcgr4,Camp,Mrc1,C3,STAT1 alpha,LOC101836572,LOC101834334,LOC101828355
			map04650	Natural killer cell mediated cytotoxicity	7	101	0.6	0.0437	10036.XP_005064421.1,10036.XP_005067016.1,10036.XP_005069976.1,10036.XP_005071495.1,10036.XP_005075406.1,10036.XP_005075408.1,10036.XP_005081392.1	Itgal,Rac2,Grb2,Fcgr4,LOC101844297,LOC101844828,Vav1
		Decreased	map01100	Metabolic pathways	61	2398	0.32	9.13e-06	10036.XP_005063538.1,10036.XP_005063790.1,10036.XP_005064115.1,10036.XP_005065504.1,10036.XP_005065547.1,10036.XP_005065722.1,10036.XP_005065830.1,10036.XP_005065835.1,10036.XP_005065936.1,10036.XP_005067030.1,10036.XP_005068245.1,10036.XP_005068410.1,100	LOC101843100,Pgm5,Pc,Ndufs6,Map1b,Ckmt2,Hint3,Echdc1,Pcmt1,Gcat,LOC101822554,Glrx5,CUNH14orf159,Add1,Fn3krp,Atp6v0a1,Ndufb3,Ndufv3,Nagk,Add2,Ndufb4,Nqo1,LOC101823194,Gpx7,Clic5,Apmap,Rdh11,Pdha1,Cmtm8,Ephx2,Hacd3,Ca4,Ptrh2,Pde5a,Dpyd,Ndufb7,LOC101835605,A	https://version-11-5.string-db.org/cgi/network?networkId=bFX79DIOxLYj
			map04530	Tight junction	11	166	0.73	0.0019	10036.XP_005065664.1,10036.XP_005066010.1,10036.XP_005074488.1,10036.XP_005077563.1,10036.XP_005078558.1,10036.XP_005080406.1,10036.XP_005083460.1,10036.XP_005086084.1,10036.XP_005086573.1,10036.XP_005087772.1,10036.XP_005087841.1	OCLN,Tuba8,Pard6b,Cldn5,LOC101842364,LOC101839320,Tjp3,Scrib,Prkaa1,Cgn,F11r
			map05012	Parkinson disease	11	241	0.57	0.0258	10036.XP_005065504.1,10036.XP_005066010.1,10036.XP_005068298.1,10036.XP_005070101.1,10036.XP_005070665.1,10036.XP_005070733.1,10036.XP_005071560.1,10036.XP_005072404.1,10036.XP_005077778.1,10036.XP_005081418.1,10036.XP_005082139.1	Ndufs6,Tuba8,Klc1,Mapt,Ndufb3,Ndufv3,Ndufb4,Klc4,Ndufb7,Ndufa11,Psmb7
			map05014	Amyotrophic lateral sclerosis	14	363	0.5	0.0258	10036.XP_005065504.1,10036.XP_005066010.1,10036.XP_005068298.1,10036.XP_005070665.1,10036.XP_005070733.1,10036.XP_005071560.1,10036.XP_005072193.1,10036.XP_005072404.1,10036.XP_005074533.1,10036.XP_005077778.1,10036.XP_005078014.1,10036.XP_005078558.1,100	Ndufs6,Tuba8,Klc1,Ndufb3,Ndufv3,Ndufb4,Gpx7,Klc4,Vapb,Ndufb7,Pfn2,LOC101842364,Ndufa11,Psmb7
			map00590	Arachidonic acid metabolism	8	139	0.67	0.0289	10036.XP_005068785.1,10036.XP_005071158.1,10036.XP_005072147.1,10036.XP_005072193.1,10036.XP_005075304.1,10036.XP_005081892.1,10036.XP_005082164.1,10036.XP_005084529.1	Add1,Add2,LOC101823194,Gpx7,Ephx2,LOC101844487,Ptgs1,Esyt2
			map05020	Prion disease	11	254	0.55	0.0289	10036.XP_005065504.1,10036.XP_005066010.1,10036.XP_005068298.1,10036.XP_005070665.1,10036.XP_005070733.1,10036.XP_005071560.1,10036.XP_005071715.1,10036.XP_005072404.1,10036.XP_005077778.1,10036.XP_005081418.1,10036.XP_005082139.1	Ndufs6,Tuba8,Klc1,Ndufb3,Ndufv3,Ndufb4,Gsk3b,Klc4,Ndufb7,Ndufa11,Psmb7
			map00010	Glycolysis / Gluconeogenesis	6	84	0.76	0.0352	10036.XP_005063790.1,10036.XP_005068410.1,10036.XP_005074292.1,10036.XP_005078535.1,10036.XP_005078799.1,10036.XP_005084719.1	Pgm5,Glrx5,Pdha1,LOC101835605,Aldh1b1,Acss2
			map00330	Arginine and proline metabolism	6	87	0.75	0.0352	10036.XP_005065722.1,10036.XP_005075159.1,10036.XP_005078799.1,10036.XP_005081123.1,10036.XP_005085149.1,10036.XP_005086364.1	Ckmt2,Cmtm8,Aldh1b1,Aldh4a1,Plp2,Ckm
			map04932	Non-alcoholic fatty liver disease	8	150	0.64	0.0352	10036.XP_005065504.1,10036.XP_005070665.1,10036.XP_005070733.1,10036.XP_005071560.1,10036.XP_005071715.1,10036.XP_005077778.1,10036.XP_005081418.1,10036.XP_005086573.1	Ndufs6,Ndufb3,Ndufv3,Ndufb4,Gsk3b,Ndufb7,Ndufa11,Prkaa1
			map05010	Alzheimer disease	13	362	0.47	0.0352	10036.XP_005065504.1,10036.XP_005066010.1,10036.XP_005068298.1,10036.XP_005070101.1,10036.XP_005070665.1,10036.XP_005070733.1,10036.XP_005071560.1,10036.XP_005071715.1,10036.XP_005072404.1,10036.XP_005073973.1,10036.XP_005077778.1,10036.XP_005081418.1,100	Ndufs6,Tuba8,Klc1,Mapt,Ndufb3,Ndufv3,Ndufb4,Gsk3b,Klc4,App,Ndufb7,Ndufa11,Psmb7
			map05016	Huntington disease	11	297	0.48	0.045	10036.XP_005065504.1,10036.XP_005066010.1,10036.XP_005068298.1,10036.XP_005070665.1,10036.XP_005070733.1,10036.XP_005071560.1,10036.XP_005072193.1,10036.XP_005072404.1,10036.XP_005077778.1,10036.XP_005081418.1,10036.XP_005082139.1	Ndufs6,Tuba8,Klc1,Ndufb3,Ndufv3,Ndufb4,Gpx7,Klc4,Ndufb7,Ndufa11,Psmb7
	31	None	no significant enrichment								https://version-11-5.string-db.org/cgi/network?networkId=bhvgFwF2Hqxp
Male	1	None
	3	Increased	map04621	NOD-like receptor signaling pathway	7	223	0.9	0.0116	10036.XP_005065328.1,10036.XP_005075137.1,10036.XP_005077397.1,10036.XP_005078306.1,10036.XP_005081978.1,10036.XP_005081979.1,10036.XP_005086028.1	Tmem173,Camp,LOC101833858,LOC106021785,LOC101824821,LOC101825087,Gsdmd	https://version-11-5.string-db.org/cgi/network?networkId=bLB7WyIQht8G
			map04623	Cytosolic DNA-sensing pathway	4	51	1.3	0.0116	10036.XP_005065328.1,10036.XP_005077397.1,10036.XP_005078962.1,10036.XP_005080247.1	Tmem173,LOC101833858,Ddx58,Adar
			map04610	Complement and coagulation cascades	4	83	1.09	0.0444	10036.XP_005065992.1,10036.XP_005071668.1,10036.XP_005086893.1,10036.XP_005086898.1	C1r,Kng1,Cfb,LOC101830930
			map05150	Staphylococcus aureus infection	4	85	1.08	0.0444	10036.XP_005065992.1,10036.XP_005075137.1,10036.XP_005086893.1,10036.XP_005086898.1	C1r,Camp,Cfb,LOC101830930
			map05164	Influenza A	5	159	0.9	0.0444	10036.XP_005073924.1,10036.XP_005073925.1,10036.XP_005077397.1,10036.XP_005078962.1,10036.XP_005080247.1	XP_005073924.1,LOC101844121,LOC101833858,Ddx58,Adar
		Decreased	no significant enrichment								https://version-11-5.string-db.org/cgi/network?networkId=bNzAirmQPFHC
	5	Increased	map03010	Ribosome	35	256	0.91	1.48e-17	10036.XP_005064022.1,10036.XP_005064532.1,10036.XP_005065732.1,10036.XP_005067639.1,10036.XP_005067747.1,10036.XP_005068761.1,10036.XP_005069489.1,10036.XP_005070189.1,10036.XP_005072100.1,10036.XP_005072153.1,10036.XP_005072711.1,10036.XP_005074038.1,100	Fau,RPS24,Rps23,Rpl26,LOC101825069,LOC101841064,Rps25,Rpl27,Rps8,Rpl32,Rpl30,Rps3,LOC101838491,Rplp1,Rpl4,Rps15a,Rps13,LOC101829440,LOC101829442,Rpl5,Rps26,LOC110342775,Rpl36,LOC101841383,Rpl14,Rpl34,Rpl21,LOC101823529,Rps18,Rps10,Rps16,Rps5,Rps19,Rpl13a,	https://version-11-5.string-db.org/cgi/network?networkId=b4V96HeA8dWZ
			map05020	Prion disease	23	254	0.73	5.11e-08	10036.XP_005067016.1,10036.XP_005067833.1,10036.XP_005068065.1,10036.XP_005068336.1,10036.XP_005068813.1,10036.XP_005069374.1,10036.XP_005069618.1,10036.XP_005070529.1,10036.XP_005072813.1,10036.XP_005073880.1,10036.XP_005074575.1,10036.XP_005075458.1,100	Rac2,LOC101822731,Ndufa12,Ndufb1,LOC101839373,LOC101843749,Psma4,Tuba4a,Hspa2,Sod1,Adrm1,LOC101834557,Psmd9,C1qc,C1qa,Ndufb10,LOC101837460,Psmb1,LOC101831620,Ndufa9,Tubb,Sdhc,LOC101822549
			map05012	Parkinson disease	21	241	0.71	3.89e-07	10036.XP_005067833.1,10036.XP_005068065.1,10036.XP_005068336.1,10036.XP_005068813.1,10036.XP_005069374.1,10036.XP_005069618.1,10036.XP_005070529.1,10036.XP_005074575.1,10036.XP_005075458.1,10036.XP_005076688.1,10036.XP_005080692.1,10036.XP_005081656.1,100	LOC101822731,Ndufa12,Ndufb1,LOC101839373,LOC101843749,Psma4,Tuba4a,Adrm1,LOC101834557,Gnai3,Psmd9,Ndufb10,Trap1,Psmb1,LOC101831620,Ndufa9,LOC101840972,Uba1,Tubb,Sdhc,LOC101822549
			map05014	Amyotrophic lateral sclerosis	24	363	0.59	3.37e-06	10036.XP_005064515.1,10036.XP_005067833.1,10036.XP_005068065.1,10036.XP_005068336.1,10036.XP_005068813.1,10036.XP_005069374.1,10036.XP_005069618.1,10036.XP_005070529.1,10036.XP_005071217.1,10036.XP_005073880.1,10036.XP_005074575.1,10036.XP_005075458.1,100	Dctn5,LOC101822731,Ndufa12,Ndufb1,LOC101839373,LOC101843749,Psma4,Tuba4a,Nup210,Sod1,Adrm1,LOC101834557,LOC101833858,Nup93,Psmd9,Ndufb10,Derl1,Psmb1,LOC101831620,Ndufa9,LOC101823517,Tubb,Sdhc,LOC101822549
			map05016	Huntington disease	21	297	0.62	6.81e-06	10036.XP_005064515.1,10036.XP_005065983.1,10036.XP_005067833.1,10036.XP_005068065.1,10036.XP_005068336.1,10036.XP_005068813.1,10036.XP_005069374.1,10036.XP_005069618.1,10036.XP_005070529.1,10036.XP_005073880.1,10036.XP_005074575.1,10036.XP_005075458.1,100	Dctn5,Sod2,LOC101822731,Ndufa12,Ndufb1,LOC101839373,LOC101843749,Psma4,Tuba4a,Sod1,Adrm1,LOC101834557,Psmd9,Ndufb10,Psmb1,LOC101831620,Ndufa9,LOC101823517,Tubb,Sdhc,LOC101822549
			map04142	Lysosome	16	175	0.73	8.13e-06	10036.XP_005063732.1,10036.XP_005064237.1,10036.XP_005065683.1,10036.XP_005065706.1,10036.XP_005070217.1,10036.XP_005070532.1,10036.XP_005074552.1,10036.XP_005075331.1,10036.XP_005077472.1,10036.XP_005078500.1,10036.XP_005080503.1,10036.XP_005080764.1,100	Lipa,Ctsd,Hexb,Arsb,Naglu,Glb1l,Ctsz,Ctsb,Idua,Ctsv,Gusb,Ctsh,Napsa,Ctsa,Ctsc,Tpp1
			map05150	Staphylococcus aureus infection	10	85	0.84	0.00021	10036.XP_005064421.1,10036.XP_005065992.1,10036.XP_005071495.1,10036.XP_005075137.1,10036.XP_005081073.1,10036.XP_005081074.1,10036.XP_005081469.1,10036.XP_005082188.1,10036.XP_005086912.1,10036.XP_005086914.1	Itgal,C1r,Fcgr4,Camp,C1qc,C1qa,C3,LOC101837460,LOC101834334,LOC101834868
			map05133	Pertussis	9	79	0.83	0.0007	10036.XP_005065992.1,10036.XP_005069201.1,10036.XP_005076688.1,10036.XP_005077397.1,10036.XP_005081073.1,10036.XP_005081074.1,10036.XP_005081469.1,10036.XP_005082188.1,10036.XP_005088455.1	C1r,Tmed7,Gnai3,LOC101833858,C1qc,C1qa,C3,LOC101837460,Cfl1
			map04610	Complement and coagulation cascades	9	83	0.81	0.00089	10036.XP_005065992.1,10036.XP_005071018.1,10036.XP_005076223.1,10036.XP_005077616.1,10036.XP_005080458.1,10036.XP_005081073.1,10036.XP_005081074.1,10036.XP_005081469.1,10036.XP_005082188.1	C1r,Cpb2,Fga,Serpind1,Serpine1,C1qc,C1qa,C3,LOC101837460
			map00531	Glycosaminoglycan degradation	6	38	0.97	0.003	10036.XP_005065683.1,10036.XP_005065706.1,10036.XP_005070217.1,10036.XP_005070532.1,10036.XP_005077472.1,10036.XP_005080503.1	Hexb,Arsb,Naglu,Glb1l,Idua,Gusb
			map05322	Systemic lupus erythematosus	9	100	0.73	0.003	10036.XP_005065992.1,10036.XP_005071495.1,10036.XP_005081073.1,10036.XP_005081074.1,10036.XP_005081469.1,10036.XP_005082188.1,10036.XP_005084302.1,10036.XP_005086912.1,10036.XP_005086914.1	C1r,Fcgr4,C1qc,C1qa,C3,LOC101837460,LOC101844064,LOC101834334,LOC101834868
			map03050	Proteasome	7	63	0.82	0.0048	10036.XP_005069618.1,10036.XP_005074575.1,10036.XP_005080692.1,10036.XP_005083080.1,10036.XP_005085655.1,10036.XP_005086917.1,10036.XP_005088224.1	Psma4,Adrm1,Psmd9,Psmb1,Psme1,Psmb9,LOC101822549
			map04145	Phagosome	13	222	0.54	0.0048	10036.XP_005064133.1,10036.XP_005065992.1,10036.XP_005070529.1,10036.XP_005071495.1,10036.XP_005075848.1,10036.XP_005081353.1,10036.XP_005081469.1,10036.XP_005082831.1,10036.XP_005084109.1,10036.XP_005085336.1,10036.XP_005086912.1,10036.XP_005086914.1,100	Coro1b,C1r,Tuba4a,Fcgr4,Mpo,Mrc1,C3,Itga2,LOC101831620,LOC101836572,LOC101834334,LOC101834868,Tubb
			map05010	Alzheimer disease	17	362	0.44	0.0057	10036.XP_005067833.1,10036.XP_005068065.1,10036.XP_005068336.1,10036.XP_005068813.1,10036.XP_005069374.1,10036.XP_005069618.1,10036.XP_005070529.1,10036.XP_005074575.1,10036.XP_005075458.1,10036.XP_005080692.1,10036.XP_005081656.1,10036.XP_005083080.1,100	LOC101822731,Ndufa12,Ndufb1,LOC101839373,LOC101843749,Psma4,Tuba4a,Adrm1,LOC101834557,Psmd9,Ndufb10,Psmb1,LOC101831620,Ndufa9,Tubb,Sdhc,LOC101822549
			map00190	Oxidative phosphorylation	10	151	0.59	0.0089	10036.XP_005067833.1,10036.XP_005068065.1,10036.XP_005068336.1,10036.XP_005068813.1,10036.XP_005069374.1,10036.XP_005069508.1,10036.XP_005075458.1,10036.XP_005081656.1,10036.XP_005084120.1,10036.XP_005087847.1	LOC101822731,Ndufa12,Ndufb1,LOC101839373,LOC101843749,Atp5l,LOC101834557,Ndufb10,Ndufa9,Sdhc
			map04066	HIF-1 signaling pathway	8	115	0.61	0.0234	10036.XP_005067069.1,10036.XP_005072266.1,10036.XP_005075151.1,10036.XP_005077805.1,10036.XP_005078404.1,10036.XP_005080458.1,10036.XP_005083916.1,10036.XP_005088340.1	Rbx1,LOC101828182,Ltf,Hmox1,Hk3,Serpine1,Slc2a1,LOC101835564
			map04216	Ferroptosis	5	44	0.83	0.0269	10036.XP_005063914.1,10036.XP_005072266.1,10036.XP_005075151.1,10036.XP_005077805.1,10036.XP_005084771.1	Fth1,LOC101828182,Ltf,Hmox1,Ftl
			map04932	Non-alcoholic fatty liver disease	9	150	0.55	0.0277	10036.XP_005067833.1,10036.XP_005068065.1,10036.XP_005068336.1,10036.XP_005068813.1,10036.XP_005069374.1,10036.XP_005075458.1,10036.XP_005081656.1,10036.XP_005084120.1,10036.XP_005087847.1	LOC101822731,Ndufa12,Ndufb1,LOC101839373,LOC101843749,LOC101834557,Ndufb10,Ndufa9,Sdhc
			map05152	Tuberculosis	10	182	0.51	0.0277	10036.XP_005064237.1,10036.XP_005065343.1,10036.XP_005071495.1,10036.XP_005075137.1,10036.XP_005081353.1,10036.XP_005081469.1,10036.XP_005084554.1,10036.XP_005085336.1,10036.XP_005086912.1,10036.XP_005086914.1	Ctsd,Hspa9,Fcgr4,Camp,Mrc1,C3,STAT1 alpha,LOC101836572,LOC101834334,LOC101834868
			map04210	Apoptosis	8	130	0.56	0.0383	10036.XP_005064237.1,10036.XP_005070529.1,10036.XP_005074552.1,10036.XP_005075331.1,10036.XP_005075408.1,10036.XP_005080764.1,10036.XP_005084109.1,10036.XP_005085427.1	Ctsd,Tuba4a,Ctsz,Ctsb,LOC101844828,Ctsh,LOC101831620,Ctsc
			map04612	Antigen processing and presentation	6	74	0.68	0.0383	10036.XP_005072813.1,10036.XP_005075331.1,10036.XP_005084977.1,10036.XP_005085655.1,10036.XP_005086912.1,10036.XP_005086914.1	Hspa2,Ctsb,Tapbp,Psme1,LOC101834334,LOC101834868
			map04714	Thermogenesis	11	227	0.46	0.0383	10036.XP_005067833.1,10036.XP_005068065.1,10036.XP_005068336.1,10036.XP_005068813.1,10036.XP_005069374.1,10036.XP_005069508.1,10036.XP_005069976.1,10036.XP_005075458.1,10036.XP_005081656.1,10036.XP_005084120.1,10036.XP_005087847.1	LOC101822731,Ndufa12,Ndufb1,LOC101839373,LOC101843749,Atp5l,Grb2,LOC101834557,Ndufb10,Ndufa9,Sdhc
			map01200	Carbon metabolism	9	164	0.51	0.0386	10036.XP_005063297.1,10036.XP_005063399.1,10036.XP_005070614.1,10036.XP_005071026.1,10036.XP_005074661.1,10036.XP_005078404.1,10036.XP_005079349.1,10036.XP_005079806.1,10036.XP_005087847.1	Psat1,Taldo1,Idh1,Sucla2,Me2,Hk3,H6pd,Shmt2,Sdhc
			map00970	Aminoacyl-tRNA biosynthesis	6	78	0.66	0.0408	10036.XP_005066368.1,10036.XP_005068398.1,10036.XP_005076856.1,10036.XP_005079442.1,10036.XP_005079684.1,10036.XP_005084069.1	Iars,Wars,Gars,Vamp3,Yars,Vipas39
			map05140	Leishmaniasis	6	78	0.66	0.0408	10036.XP_005071495.1,10036.XP_005073762.1,10036.XP_005081469.1,10036.XP_005084554.1,10036.XP_005086912.1,10036.XP_005086914.1	Fcgr4,Eef1a1,C3,STAT1 alpha,LOC101834334,LOC101834868
			map04978	Mineral absorption	5	55	0.73	0.0434	10036.XP_005063914.1,10036.XP_005072266.1,10036.XP_005075151.1,10036.XP_005077805.1,10036.XP_005084771.1	Fth1,LOC101828182,Ltf,Hmox1,Ftl
		Decreased	map04510	Focal adhesion	19	213	0.66	2e-05	10036.XP_005063459.1,10036.XP_005064470.1,10036.XP_005065285.1,10036.XP_005067107.1,10036.XP_005067412.1,10036.XP_005070463.1,10036.XP_005071501.1,10036.XP_005071585.1,10036.XP_005071715.1,10036.XP_005074644.1,10036.XP_005075112.1,10036.XP_005077480.1,100	Prkcb,Mapk3,Lama3,Parvb,Itga5,Egfr,Lamc2,Mylk,Gsk3b,Lama5,LOC101844826,Col4a1,Itga8,Col4a3,Itga1,Rock1,Tnxb,Lama4,XP_005139269.1	https://version-11-5.string-db.org/cgi/network?networkId=bmpQeFETDwHy
			map04512	ECM-receptor interaction	14	104	0.84	2e-05	10036.XP_005065285.1,10036.XP_005067412.1,10036.XP_005067882.1,10036.XP_005071501.1,10036.XP_005071638.1,10036.XP_005074644.1,10036.XP_005075112.1,10036.XP_005077480.1,10036.XP_005081346.1,10036.XP_005082597.1,10036.XP_005082850.1,10036.XP_005086935.1,100	Lama3,Itga5,Gp1ba,Lamc2,Gp5,Lama5,LOC101844826,Col4a1,Itga8,Col4a3,Itga1,Tnxb,LOC101823263,Lama4
			map05165	Human papillomavirus infection	22	348	0.51	0.00033	10036.XP_005064175.1,10036.XP_005064470.1,10036.XP_005065285.1,10036.XP_005066866.1,10036.XP_005067412.1,10036.XP_005070005.1,10036.XP_005070219.1,10036.XP_005070322.1,10036.XP_005070463.1,10036.XP_005071501.1,10036.XP_005071715.1,10036.XP_005074377.1,100	Fadd,Mapk3,Lama3,Atp6v0d2,Itga5,Slc9a3r1,Atp6v0a1,XP_005070322.1,Egfr,Lamc2,Gsk3b,Patj,Pard6b,Lama5,LOC101844826,Col4a1,Itga8,Col4a3,Itga1,Scrib,Tnxb,Lama4
			map04530	Tight junction	14	166	0.64	0.00085	10036.XP_005065664.1,10036.XP_005066010.1,10036.XP_005066580.1,10036.XP_005067258.1,10036.XP_005070005.1,10036.XP_005074377.1,10036.XP_005074488.1,10036.XP_005075515.1,10036.XP_005083092.1,10036.XP_005083101.1,10036.XP_005083460.1,10036.XP_005084470.1,100	OCLN,Tuba8,LOC101829766,Prkag1,Slc9a3r1,Patj,Pard6b,Cgnl1,Rock1,XP_005083101.1,Tjp3,Tjp1,Scrib,Cgn
			map04933	AGE-RAGE signaling pathway in diabetic complications	11	107	0.72	0.0011	10036.XP_005063355.1,10036.XP_005063459.1,10036.XP_005063686.1,10036.XP_005063770.1,10036.XP_005064470.1,10036.XP_005068667.1,10036.XP_005073128.1,10036.XP_005075622.1,10036.XP_005077480.1,10036.XP_005082597.1,10036.XP_005086940.1	Plcb3,Prkcb,Plce1,Jak2,Mapk3,Il1b,Plcg2,Smad3,Col4a1,Col4a3,Ager
			map05146	Amoebiasis	11	110	0.71	0.0012	10036.XP_005063355.1,10036.XP_005063459.1,10036.XP_005065285.1,10036.XP_005066466.1,10036.XP_005068667.1,10036.XP_005071501.1,10036.XP_005074644.1,10036.XP_005077480.1,10036.XP_005079761.1,10036.XP_005082597.1,10036.XP_005088560.1	Plcb3,Prkcb,Lama3,LOC101835557,Il1b,Lamc2,Lama5,Col4a1,Rab5b,Col4a3,Lama4
			map01100	Metabolic pathways	74	2398	0.2	0.0024	10036.XP_005063205.1,10036.XP_005063248.1,10036.XP_005063355.1,10036.XP_005063382.1,10036.XP_005063429.1,10036.XP_005063686.1,10036.XP_005063692.1,10036.XP_005063790.1,10036.XP_005065547.1,10036.XP_005065586.1,10036.XP_005065722.1,10036.XP_005065830.1,100	XP_005063205.1,Entpd1,Plcb3,Aldh3b1,Ate1,Plce1,Pde6c,Pgm5,Map1b,Gpx8,Ckmt2,Hint3,Tstd3,Plpbp,Ca8,Atp6v0d2,Gcat,Pfkm,Cenpv,XP_005067859.1,Metap2,LOC101843125,Glrx5,CUNH14orf159,Acoxl,Gatm,Add1,Scamp5,Atp6v0a1,Add2,Spr,Nqo1,LOC101823194,Clic5,Apmap,Emc2,Rdh
			map04144	Endocytosis	21	431	0.4	0.0076	10036.XP_005069324.1,10036.XP_005070463.1,10036.XP_005070880.1,10036.XP_005071341.1,10036.XP_005071602.1,10036.XP_005072965.1,10036.XP_005073080.1,10036.XP_005073203.1,10036.XP_005073945.1,10036.XP_005074295.1,10036.XP_005074488.1,10036.XP_005075622.1,100	Cbl,Egfr,Vps26a,Arpc5,Snx4,Capza3,Ist1,Chmp1a,XP_005073945.1,Sh3kbp1,Pard6b,Smad3,XP_005076414.1,Cltb,Vps26b,Asap1,Rab5b,Stam,Sntb1,Gulp1,XP_005087742.1
			map05205	Proteoglycans in cancer	13	219	0.48	0.021	10036.XP_005063459.1,10036.XP_005063514.1,10036.XP_005063686.1,10036.XP_005064470.1,10036.XP_005067412.1,10036.XP_005069324.1,10036.XP_005070463.1,10036.XP_005073128.1,10036.XP_005075705.1,10036.XP_005081741.1,10036.XP_005083092.1,10036.XP_005088372.1,100	Prkcb,Pdcd4,Plce1,Mapk3,Itga5,Cbl,Egfr,Plcg2,Rras2,Nudt16l1,Rock1,LOC101823263,XP_005139269.1
			map05200	Pathways in cancer	22	534	0.33	0.0377	10036.XP_005063205.1,10036.XP_005063355.1,10036.XP_005063459.1,10036.XP_005063770.1,10036.XP_005064175.1,10036.XP_005064470.1,10036.XP_005065285.1,10036.XP_005068793.1,10036.XP_005069324.1,10036.XP_005070463.1,10036.XP_005071501.1,10036.XP_005071715.1,100	XP_005063205.1,Plcb3,Prkcb,Jak2,Fadd,Mapk3,Lama3,XP_005068793.1,Cbl,Egfr,Lamc2,Gsk3b,Nqo1,Plcg2,Lama5,Smad3,XP_005077349.1,Col4a1,Col4a3,Rock1,Jup,Lama4
			map00410	beta-Alanine metabolism	5	39	0.82	0.046	10036.XP_005063382.1,10036.XP_005068529.1,10036.XP_005077204.1,10036.XP_005078799.1,10036.XP_005084562.1	Aldh3b1,Acoxl,Dpyd,Aldh1b1,Hibch
	31	None	no significant enrichment								https://version-11-5.string-db.org/cgi/network?networkId=bTWvJMjhAjTg
											https://version-11-5.string-db.org/cgi/network?networkId=bMBKTOtK4UoT

## Sheet: Supplementary Table 4
Supplementary Table 4. Protein coverage for those detected in the unbiased experiment
PG.TopProtein	PG.ProteinGroups	PG.ProteinDescriptions	PG.NrOfStrippedSequencesIdentified (Experiment-wide)	PG.NrOfPrecursorsIdentified (Experiment-wide)	PG.Coverage (Global)
		(Bos taurus) hypothetical protein	2	2	0.056
A0A1U7R6P8_MESAU	A0A1U7R6P8_MESAU	1,4-alpha-glucan branching enzyme	3	3	0.047
A0A1U8CNI4_MESAU	A0A1U8CNI4_MESAU	1,4-beta-N-acetylmuramidase C	3	3	0.166
A0A3Q0CQ73_MESAU	A0A3Q0CQ73_MESAU;A0A3Q0CQI8_MESAU	116 kDa U5 small nuclear ribonucleoprotein component	7	8	0.099
A0A1U7R1F2_MESAU	A0A1U7R1F2_MESAU	14 kDa phosphohistidine phosphatase	3	5	0.339
A0A3Q0DAZ8_MESAU	A0A3Q0DAZ8_MESAU	14-3-3 protein beta/alpha	6	9	0.409
A0A1U7QJL9_MESAU	A0A1U7QJL9_MESAU	14-3-3 protein epsilon isoform X1	14	23	0.565
A0A1U7R6Z8_MESAU	A0A1U7R6Z8_MESAU	14-3-3 protein eta	6	10	0.297
A0A1U7R3S5_MESAU	A0A1U7R3S5_MESAU	14-3-3 protein gamma	11	21	0.462
A0A3Q0DA60_MESAU	A0A3Q0DA60_MESAU	14-3-3 protein theta	9	16	0.335
A0A3Q0CUU3_MESAU	A0A3Q0CUU3_MESAU	14-3-3 protein zeta/delta	10	15	0.502
A0A1U7R032_MESAU	A0A1U7R032_MESAU	15 kDa phosphoprotein enriched in astrocytes	5	7	0.623
A0A3Q0CYX1_MESAU	A0A3Q0CYX1_MESAU	15-hydroxyprostaglandin dehydrogenase [NAD(+)]	1	1	0.049
A0A3Q0DB32_MESAU	A0A3Q0DB32_MESAU	15-oxoprostaglandin 13-reductase	7	9	0.283
A0A1U8CN21_MESAU	A0A1U8CN21_MESAU	15-oxoprostaglandin 13-reductase	2	2	0.07
A0A1U7QTL0_MESAU	A0A1U7QTL0_MESAU	15S Mg(2+)-ATPase p97 subunit	33	50	0.496
A0A1U7QZK4_MESAU	A0A1U7QZK4_MESAU	17-beta-hydroxysteroid dehydrogenase 13	2	2	0.097
A0A1U7QFR6_MESAU	A0A1U7QFR6_MESAU	182 kDa tankyrase-1-binding protein	26	26	0.256
A0A1U8CP29_MESAU	A0A1U8CP29_MESAU	1-acyl-sn-glycerol-3-phosphate acyltransferase	1	1	0.074
A0A1U8BQ65_MESAU	A0A1U8BQ65_MESAU	1-acyl-sn-glycerol-3-phosphate acyltransferase gamma	2	2	0.048
A0A3Q0CMU2_MESAU	A0A3Q0CMU2_MESAU	1-phosphatidylinositol 4,5-bisphosphate phosphodiesterase	4	4	0.066
A0A3Q0CHK8_MESAU	A0A3Q0CHK8_MESAU	1-phosphatidylinositol 4,5-bisphosphate phosphodiesterase	2	2	0.017
A0A1U7QB61_MESAU	A0A1U7QB61_MESAU	1-phosphatidylinositol 4,5-bisphosphate phosphodiesterase	1	1	0.014
A0A1U7R9U8_MESAU	A0A1U7R9U8_MESAU;A0A1U8CHJ8_MESAU	1-phosphatidylinositol 4,5-bisphosphate phosphodiesterase gamma;1-phosphatidylinositol 4,5-bisphosphate phosphodiesterase gamma	2	2	0.022
A0A1U7QIS1_MESAU	A0A1U7QIS1_MESAU;A0A3Q0CVE6_MESAU;A0A3Q0CVG7_MESAU	1-phosphatidylinositol 4,5-bisphosphate phosphodiesterase gamma;1-phosphatidylinositol 4,5-bisphosphate phosphodiesterase gamma;1-phosphatidylinositol 4,5-bisphosphate phosphodiesterase gamma	1	1	0.007
A0A1U7QD65_MESAU	A0A1U7QD65_MESAU	2,3-bisphosphoglycerate 3-phosphatase	1	1	0.023
A0A1U7QG86_MESAU	A0A1U7QG86_MESAU	2,4-dienoyl-CoA reductase, mitochondrial	6	8	0.212
A0A1U8C9R8_MESAU	A0A1U8C9R8_MESAU	2'-5' oligoadenylate synthase	7	8	0.202
A0A1U7R9X5_MESAU	A0A1U7R9X5_MESAU	2'-5' oligoadenylate synthase	4	4	0.087
A0A1U7QR34_MESAU	A0A1U7QR34_MESAU;A0A3Q0D3Z3_MESAU;A0A3Q0D5G2_MESAU	2'-5' oligoadenylate synthase	1	1	0.02
A0A1U8CD91_MESAU	A0A1U8CD91_MESAU	2'-5'-oligoadenylate synthase 1A-like	10	18	0.398
A0A1U7R4M1_MESAU	A0A1U7R4M1_MESAU	26S protease regulatory subunit 10B	8	10	0.295
A0A1U8BJA9_MESAU	A0A1U8BJA9_MESAU	26S protease regulatory subunit 4	6	7	0.209
A0A1U7QCV2_MESAU	A0A1U7QCV2_MESAU	26S protease regulatory subunit 6A	15	16	0.477
A0A1U7QLF6_MESAU	A0A1U7QLF6_MESAU	26S protease regulatory subunit 8	10	10	0.303
A0A3Q0D951_MESAU	A0A3Q0D951_MESAU	26S proteasome AAA-ATPase subunit RPT1	13	15	0.374
A0A1U7QV15_MESAU	A0A1U7QV15_MESAU	26S proteasome AAA-ATPase subunit RPT3	8	8	0.304
A0A1U7QZM8_MESAU	A0A1U7QZM8_MESAU	26S proteasome non-ATPase regulatory subunit 1	13	15	0.248
A0A1U7QMP4_MESAU	A0A1U7QMP4_MESAU	26S proteasome non-ATPase regulatory subunit 11	9	12	0.261
A0A1U7RGD1_MESAU	A0A1U7RGD1_MESAU	26S proteasome non-ATPase regulatory subunit 12	9	10	0.232
A0A1U8BSZ2_MESAU	A0A1U8BSZ2_MESAU	26S proteasome non-ATPase regulatory subunit 13	11	12	0.41
A0A3Q0CT51_MESAU	A0A3Q0CT51_MESAU	26S proteasome non-ATPase regulatory subunit 2	15	19	0.23
A0A1U7QC95_MESAU	A0A1U7QC95_MESAU	26S proteasome non-ATPase regulatory subunit 3	15	19	0.349
A0A1U7QZG2_MESAU	A0A1U7QZG2_MESAU;A0A1U7R9Z9_MESAU	26S proteasome non-ATPase regulatory subunit 4	3	3	0.092
A0A1U7R8Z7_MESAU	A0A1U7R8Z7_MESAU	26S proteasome non-ATPase regulatory subunit 5	10	10	0.25
A0A1U7QPE5_MESAU	A0A1U7QPE5_MESAU	26S proteasome non-ATPase regulatory subunit 6	10	13	0.311
A0A1U7QIN7_MESAU	A0A1U7QIN7_MESAU	26S proteasome non-ATPase regulatory subunit 7	8	9	0.369
A0A1U7R5B2_MESAU	A0A1U7R5B2_MESAU	26S proteasome non-ATPase regulatory subunit 8	5	6	0.162
A0A1U7QWN6_MESAU	A0A1U7QWN6_MESAU	26S proteasome non-ATPase regulatory subunit 9	2	2	0.108
A0A1U8BX24_MESAU	A0A1U8BX24_MESAU	26S proteasome regulatory subunit RPN11	2	2	0.065
A0A1U7QSJ3_MESAU	A0A1U7QSJ3_MESAU	28 kDa heat- and acid-stable phosphoprotein	3	4	0.265
A0A1U7QYJ5_MESAU	A0A1U7QYJ5_MESAU;A0A3Q0D4H9_MESAU	28S ribosomal protein S29, mitochondrial;28S ribosomal protein S29, mitochondrial	1	1	0.036
A0A1U8CVE7_MESAU	A0A1U8CVE7_MESAU	28S ribosomal protein S36, mitochondrial	2	2	0.282
A0A1U7QGE9_MESAU	A0A1U7QGE9_MESAU	2-amino-3-ketobutyrate coenzyme A ligase, mitochondrial	1	1	0.026
A0A1U7QT90_MESAU	A0A1U7QT90_MESAU;A0A3Q0CUN8_MESAU;A0A3Q0CVT6_MESAU	2-arachidonoylglycerol hydrolase ABHD12	2	2	0.063
A0A1U7Q8L5_MESAU	A0A1U7Q8L5_MESAU	2-deoxy-D-ribose 5-phosphate aldolase	3	3	0.119
A0A1U7QQV4_MESAU	A0A1U7QQV4_MESAU	2-iminobutanoate/2-iminopropanoate deaminase	3	3	0.27
ODO1_MESAU	ODO1_MESAU	2-oxoglutarate dehydrogenase, mitochondrial (Fragments)	2	3	0.15
A0A3Q0CFS7_MESAU	A0A3Q0CFS7_MESAU	2-oxoisovalerate dehydrogenase subunit alpha	1	1	0.048
A0A1U7QBH2_MESAU	A0A1U7QBH2_MESAU	2'-phospho-ADP-ribosyl cyclase	1	1	0.027
A0A3Q0D5K3_MESAU	A0A3Q0D5K3_MESAU	2-phospho-D-glycerate hydro-lyase	18	39	0.574
A0A1U7QH94_MESAU	A0A1U7QH94_MESAU	2-phospho-D-glycerate hydro-lyase	5	5	0.21
A0A1U7QHC6_MESAU	A0A1U7QHC6_MESAU	2-phospho-D-glycerate hydro-lyase	2	2	0.065
A0A1U7QP72_MESAU	A0A1U7QP72_MESAU	39S ribosomal protein L12, mitochondrial	2	2	0.116
A0A1U7QL81_MESAU	A0A1U7QL81_MESAU	39S ribosomal protein L38, mitochondrial	1	1	0.018
A0A1U8BMT9_MESAU	A0A1U8BMT9_MESAU;A0A1U8BQZ6_MESAU	39S ribosomal protein L47, mitochondrial isoform X2;39S ribosomal protein L47, mitochondrial isoform X1	1	1	0.071
A0A3Q0DFY3_MESAU	A0A3Q0DFY3_MESAU	3-beta-hydroxysteroid-Delta(8), Delta(7)-isomerase	1	1	0.043
A0A1U7QPG2_MESAU	A0A1U7QPG2_MESAU	3-beta-hydroxysterol Delta (14)-reductase	4	4	0.103
A0A1U7RA50_MESAU	A0A1U7RA50_MESAU	3-hydroxy-3-methylglutarate-CoA lyase	3	4	0.126
A0A1U7QR10_MESAU	A0A1U7QR10_MESAU	3-hydroxy-3-methylglutaryl coenzyme A synthase	5	5	0.126
A0A1U8CQH7_MESAU	A0A1U8CQH7_MESAU	3-hydroxy-3-methylglutaryl coenzyme A synthase	2	2	0.048
A0A1U7QAS8_MESAU	A0A1U7QAS8_MESAU	3-hydroxyacyl-[acyl-carrier-protein] dehydratase	62	86	0.357
A0A1U7RF68_MESAU	A0A1U7RF68_MESAU	3-hydroxyacyl-CoA dehydrogenase type-2	7	12	0.452
A0A1U7R4T2_MESAU	A0A1U7R4T2_MESAU	3-hydroxyisobutyrate dehydrogenase	6	7	0.281
A0A3Q0DER1_MESAU	A0A3Q0DER1_MESAU	3-hydroxyisobutyryl-CoA hydrolase, mitochondrial	1	1	0.049
A0A1U7QZP2_MESAU	A0A1U7QZP2_MESAU	3-ketoacyl-CoA thiolase, mitochondrial	19	34	0.612
A0A1U8CGN5_MESAU	A0A1U8CGN5_MESAU	3-ketoacyl-CoA thiolase, peroxisomal	4	6	0.266
A0A1U7QLI6_MESAU	A0A1U7QLI6_MESAU	3-ketodihydrosphingosine reductase	2	2	0.075
A0A1U7QS58_MESAU	A0A1U7QS58_MESAU	40S ribosomal protein S10	6	9	0.382
A0A1U7R979_MESAU	A0A1U7R979_MESAU	40S ribosomal protein S11	6	8	0.304
A0A1U7QGY7_MESAU	A0A1U7QGY7_MESAU	40S ribosomal protein S12	3	7	0.303
A0A1U7QYC6_MESAU	A0A1U7QYC6_MESAU	40S ribosomal protein S13	6	9	0.344
A0A3Q0CYZ2_MESAU	A0A3Q0CYZ2_MESAU	40S ribosomal protein S14	5	7	0.364
A0A1U7Q287_MESAU	A0A1U7Q287_MESAU;RS15_MESAU	40S ribosomal protein S15	5	9	0.621
A0A1U7QBT3_MESAU	A0A1U7QBT3_MESAU	40S ribosomal protein S15a	6	8	0.515
A0A1U7QUG8_MESAU	A0A1U7QUG8_MESAU	40S ribosomal protein S16	8	10	0.521
A0A1U7QZE2_MESAU	A0A1U7QZE2_MESAU	40S ribosomal protein S17	6	8	0.481
A0A3Q0DGK2_MESAU	A0A3Q0DGK2_MESAU	40S ribosomal protein S18	10	12	0.533
A0A1U8CSH8_MESAU	A0A1U8CSH8_MESAU	40S ribosomal protein S19	10	13	0.593
A0A1U8D127_MESAU	A0A1U8D127_MESAU	40S ribosomal protein S2	8	11	0.273
A0A1U7QYM3_MESAU	A0A1U7QYM3_MESAU	40S ribosomal protein S21	3	7	0.47
A0A1U7QGQ7_MESAU	A0A1U7QGQ7_MESAU	40S ribosomal protein S23	5	7	0.486
RS24_MESAU	RS24_MESAU	40S ribosomal protein S24	3	5	0.286
A0A1U7QCJ6_MESAU	A0A1U7QCJ6_MESAU	40S ribosomal protein S25	6	9	0.384
A0A1U7QV25_MESAU	A0A1U7QV25_MESAU	40S ribosomal protein S26	3	3	0.27
A0A1U8CAL6_MESAU	A0A1U8CAL6_MESAU	40S ribosomal protein S27	2	2	0.286
A0A1U7RFY1_MESAU	A0A1U7RFY1_MESAU;A0A1U8BRM4_MESAU;A0A1U8BUC9_MESAU;A0A3Q0DCC4_MESAU	40S ribosomal protein S27;40S ribosomal protein S27-like;40S ribosomal protein S27;40S ribosomal protein S27	1	2	0.131
A0A1U7QM01_MESAU	A0A1U7QM01_MESAU;A0A1U7R573_MESAU;A0A1U8BTM1_MESAU;A0A3Q0D8R3_MESAU	40S ribosomal protein S27a;60S ribosomal protein L40;polyubiquitin-B;polyubiquitin-C	5	10	0.301
A0A1U7R7Y3_MESAU	A0A1U7R7Y3_MESAU	40S ribosomal protein S28	2	3	0.304
A0A1U7QY13_MESAU	A0A1U7QY13_MESAU	40S ribosomal protein S29	1	3	0.196
A0A1U7Q9Q4_MESAU	A0A1U7Q9Q4_MESAU	40S ribosomal protein S3	11	16	0.535
A0A1U7QDP0_MESAU	A0A1U7QDP0_MESAU	40S ribosomal protein S30	1	2	0.075
A0A3Q0D2U7_MESAU	A0A3Q0D2U7_MESAU	40S ribosomal protein S3a	9	14	0.345
A0A1U7R570_MESAU	A0A1U7R570_MESAU;RS4X_MESAU	40S ribosomal protein S4;40S ribosomal protein S4, X isoform	12	18	0.433
A0A1U7R614_MESAU	A0A1U7R614_MESAU	40S ribosomal protein S5	6	7	0.358
A0A1U8BXE1_MESAU	A0A1U8BXE1_MESAU	40S ribosomal protein S6	5	7	0.213
A0A1U7QXQ3_MESAU	A0A1U7QXQ3_MESAU	40S ribosomal protein S7	8	11	0.51
A0A1U7QH16_MESAU	A0A1U7QH16_MESAU	40S ribosomal protein S8	6	10	0.327
A0A1U7R9S7_MESAU	A0A1U7R9S7_MESAU	40S ribosomal protein S9	10	12	0.423
A0A1U7QWC5_MESAU	A0A1U7QWC5_MESAU	40S ribosomal protein SA	12	18	0.468
A0A1U7QE73_MESAU	A0A1U7QE73_MESAU;A0A3Q0D104_MESAU	4-alpha-glucanotransferase	2	2	0.019
A0A3Q0CM90_MESAU	A0A3Q0CM90_MESAU;A0A3Q0CP92_MESAU	4F2 cell-surface antigen heavy chain isoform X2;4F2 cell-surface antigen heavy chain isoform X1	4	4	0.109
A0A1U7QRE6_MESAU	A0A1U7QRE6_MESAU	4'-phosphopantetheine phosphatase	2	2	0.035
A0A1U7QD86_MESAU	A0A1U7QD86_MESAU	4-trimethylaminobutyraldehyde dehydrogenase	5	5	0.111
A0A1U7QF62_MESAU	A0A1U7QF62_MESAU	5'-3' exoribonuclease	3	3	0.031
A0A1U7QWV2_MESAU	A0A1U7QWV2_MESAU;A0A1U8CTF4_MESAU	55 kDa erythrocyte membrane protein	3	3	0.09
A0A1U7RF83_MESAU	A0A1U7RF83_MESAU	59 kDa serine/threonine-protein kinase	12	20	0.31
A0A1U7Q676_MESAU	A0A1U7Q676_MESAU	5-aminoimidazole-4-carboxamide ribonucleotide formyltransferase	19	22	0.444
A0A1U7QGV1_MESAU	A0A1U7QGV1_MESAU;A0A1U8BU68_MESAU;A0A3Q0CMF1_MESAU	5'-AMP-activated protein kinase subunit gamma-1	2	2	0.1
A0A1U7QWN4_MESAU	A0A1U7QWN4_MESAU;A0A1U7R763_MESAU;A0A1U8D0N6_MESAU	5'-nucleotidase	9	9	0.36
A0A3Q0D978_MESAU	A0A3Q0D978_MESAU	60 kDa chaperonin	13	19	0.399
A0A1U8C2T0_MESAU	A0A1U8C2T0_MESAU	60 kDa chaperonin	1	1	0.02
CH60_MESAU	CH60_MESAU	60 kDa heat shock protein, mitochondrial (Fragments)	5	9	0.24
A0A3Q0CDQ1_MESAU	A0A3Q0CDQ1_MESAU;A0A3Q0CEQ5_MESAU	60 kDa poly(U)-binding-splicing factor	4	4	0.117
A0A3Q0D509_MESAU	A0A3Q0D509_MESAU	60S acidic ribosomal protein P0	8	11	0.27
A0A1U7QK56_MESAU	A0A1U7QK56_MESAU	60S acidic ribosomal protein P1	1	1	0.14
A0A1U7Q529_MESAU	A0A1U7Q529_MESAU	60S acidic ribosomal protein P2	6	11	0.843
A0A3Q0CF07_MESAU	A0A3Q0CF07_MESAU	60S ribosomal protein L10	4	7	0.206
A0A1U7RA48_MESAU	A0A1U7RA48_MESAU;A0A3Q0D7X2_MESAU	60S ribosomal protein L11	2	3	0.146
A0A1U7QWV4_MESAU	A0A1U7QWV4_MESAU	60S ribosomal protein L12	3	5	0.242
A0A1U8C662_MESAU	A0A1U8C662_MESAU	60S ribosomal protein L13	11	12	0.474
A0A1U7RIR0_MESAU	A0A1U7RIR0_MESAU	60S ribosomal protein L13a	5	7	0.241
A0A1U7R751_MESAU	A0A1U7R751_MESAU	60S ribosomal protein L14	4	6	0.231
A0A1U7QD10_MESAU	A0A1U7QD10_MESAU	60S ribosomal protein L17	6	9	0.364
A0A1U7RD92_MESAU	A0A1U7RD92_MESAU;Q0QEW7_MESAU	60S ribosomal protein L18;Ribosomal protein L18 (Fragment)	6	8	0.372
A0A1U7R0M5_MESAU	A0A1U7R0M5_MESAU	60S ribosomal protein L21	3	6	0.206
A0A1U7QRG0_MESAU	A0A1U7QRG0_MESAU	60S ribosomal protein L22	3	3	0.305
A0A1U8BR15_MESAU	A0A1U8BR15_MESAU;A0A1U8BYZ6_MESAU	60S ribosomal protein L22-like 1 isoform X2;60S ribosomal protein L22-like 1 isoform X1	1	1	0.25
A0A1U7QW59_MESAU	A0A1U7QW59_MESAU	60S ribosomal protein L23	3	4	0.243
A0A1U7QE09_MESAU	A0A1U7QE09_MESAU	60S ribosomal protein L23a	4	6	0.237
A0A1U7QUA9_MESAU	A0A1U7QUA9_MESAU	60S ribosomal protein L24	4	6	0.242
A0A1U7QHJ7_MESAU	A0A1U7QHJ7_MESAU	60S ribosomal protein L26	2	2	0.117
A0A1U7QDR3_MESAU	A0A1U7QDR3_MESAU	60S ribosomal protein L27	3	5	0.206
A0A1U8C0F5_MESAU	A0A1U8C0F5_MESAU;A0A3Q0CGW3_MESAU	60S ribosomal protein L27a	2	2	0.143
A0A1U7R985_MESAU	A0A1U7R985_MESAU	60S ribosomal protein L28	7	8	0.445
A0A1U8BTJ2_MESAU	A0A1U8BTJ2_MESAU	60S ribosomal protein L3	12	18	0.342
A0A1U7QTG4_MESAU	A0A1U7QTG4_MESAU	60S ribosomal protein L30	4	4	0.252
A0A1U8C0Q7_MESAU	A0A1U8C0Q7_MESAU	60S ribosomal protein L31	3	3	0.224
A0A1U7QH71_MESAU	A0A1U7QH71_MESAU	60S ribosomal protein L32	3	5	0.215
A0A1U7RA38_MESAU	A0A1U7RA38_MESAU	60S ribosomal protein L34	3	5	0.205
A0A1U8CG58_MESAU	A0A1U8CG58_MESAU	60S ribosomal protein L35	2	3	0.154
A0A3Q0CSJ7_MESAU	A0A3Q0CSJ7_MESAU	60S ribosomal protein L35a	4	8	0.318
A0A1U7QXT6_MESAU	A0A1U7QXT6_MESAU	60S ribosomal protein L36	3	5	0.21
A0A1U7QEF1_MESAU	A0A1U7QEF1_MESAU	60S ribosomal protein L37a	2	3	0.293
A0A1U7QLQ1_MESAU	A0A1U7QLQ1_MESAU	60S ribosomal protein L38	6	9	0.5
A0A1U8BPN3_MESAU	A0A1U8BPN3_MESAU;A0A1U8CR56_MESAU	60S ribosomal protein L39	1	1	0.196
A0A3Q0CUL4_MESAU	A0A3Q0CUL4_MESAU	60S ribosomal protein L4	13	19	0.301
A0A1U8CE32_MESAU	A0A1U8CE32_MESAU	60S ribosomal protein L5 isoform X1	8	17	0.256
A0A3Q0D882_MESAU	A0A3Q0D882_MESAU	60S ribosomal protein L6	7	13	0.335
A0A3Q0CLR6_MESAU	A0A3Q0CLR6_MESAU	60S ribosomal protein L7	12	17	0.427
A0A1U7QVT6_MESAU	A0A1U7QVT6_MESAU	60S ribosomal protein L7a	8	11	0.293
A0A1U7QA51_MESAU	A0A1U7QA51_MESAU	60S ribosomal protein L9	5	6	0.375
A0A1U7QRI5_MESAU	A0A1U7QRI5_MESAU	6-phosphogluconate dehydrogenase, decarboxylating	19	28	0.491
A0A1U7RCY5_MESAU	A0A1U7RCY5_MESAU	6-phosphogluconolactonase	5	5	0.42
A0A3Q0DB92_MESAU	A0A3Q0DB92_MESAU	75 kDa glucose-regulated protein	19	22	0.355
A0A1U8CDJ8_MESAU	A0A1U8CDJ8_MESAU	78 kDa glucose-regulated protein	29	47	0.508
A0A1U7R3J7_MESAU	A0A1U7R3J7_MESAU	92 kDa gelatinase	6	6	0.095
A0A1U7QNF9_MESAU	A0A1U7QNF9_MESAU;A0A1U7QNG4_MESAU;A0A1U7QWW5_MESAU;A0A1U7QZV2_MESAU;A0A1U7QZV7_MESAU;A0A1U7R7N8_MESAU;A0A1U7R9X3_MESAU;A0A3Q0DBY8_MESAU	abl interactor 1 isoform X2;abl interactor 1 isoform X8;abl interactor 1 isoform X3;abl interactor 1 isoform X1;abl interactor 1 isoform X6;abl interactor 1 isoform X4;abl interactor 1 isoform X5;abl interactor 1 isoform X7	3	3	0.071
A0A1U7QEF9_MESAU	A0A1U7QEF9_MESAU	ABRA C-terminal-like protein	1	2	0.198
A0A1U7Q5F5_MESAU	A0A1U7Q5F5_MESAU;A0A1U8CML5_MESAU	abscission/NoCut checkpoint regulator isoform X1;abscission/NoCut checkpoint regulator isoform X2	1	1	0.033
A0A1U7QTM9_MESAU	A0A1U7QTM9_MESAU	Acetoacetyl-CoA synthetase	3	3	0.049
A0A1U7QN51_MESAU	A0A1U7QN51_MESAU	acetyl-CoA acetyltransferase, mitochondrial	11	14	0.33
A0A1U7QMD8_MESAU	A0A1U7QMD8_MESAU;A0A1U8C2R7_MESAU	Acetyl-CoA carboxylase 1	8	8	0.045
A0A3Q0CDP0_MESAU	A0A3Q0CDP0_MESAU	Acetyl-CoA carboxylase kinase	1	1	0.018
A0A1U7QF48_MESAU	A0A1U7QF48_MESAU	Acetyl-coenzyme A synthetase	5	6	0.106
A0A3Q0CIM0_MESAU	A0A3Q0CIM0_MESAU	Acetyltransferase component of pyruvate dehydrogenase complex	9	13	0.22
A0A1U7QN23_MESAU	A0A1U7QN23_MESAU;A0A1U8C3B7_MESAU	acidic leucine-rich nuclear phosphoprotein 32 family member A isoform X2;acidic leucine-rich nuclear phosphoprotein 32 family member A isoform X1	7	7	0.32
A0A1U7QTG8_MESAU	A0A1U7QTG8_MESAU	acidic leucine-rich nuclear phosphoprotein 32 family member B	4	5	0.243
A0A1U7QR30_MESAU	A0A1U7QR30_MESAU	acidic leucine-rich nuclear phosphoprotein 32 family member E isoform X1	3	3	0.224
A0A1U8BGS0_MESAU	A0A1U8BGS0_MESAU	Aconitate hydratase, mitochondrial	29	43	0.444
A0A1U7QQ66_MESAU	A0A1U7QQ66_MESAU	actin, alpha skeletal muscle	2	3	0.087
A0A1U7Q4N7_MESAU	A0A1U7Q4N7_MESAU	actin, aortic smooth muscle	8	21	0.318
A0A1U7Q273_MESAU	A0A1U7Q273_MESAU;ACTB_MESAU	actin, cytoplasmic 1;Actin, cytoplasmic 1	22	70	0.749
A0A3Q0CPA9_MESAU	A0A3Q0CPA9_MESAU	actin-binding LIM protein 1	2	2	0.081
A0A1U7R6U4_MESAU	A0A1U7R6U4_MESAU	Actin-depolymerizing factor	26	41	0.468
A0A1U7Q9J6_MESAU	A0A1U7Q9J6_MESAU	Actin-depolymerizing factor	4	8	0.333
A0A1U7R919_MESAU	A0A1U7R919_MESAU	Actin-depolymerizing factor	1	1	0.012
A0A3Q0D7D7_MESAU	A0A3Q0D7D7_MESAU	Actin-like protein 3	7	11	0.23
A0A1U8BQY9_MESAU	A0A1U8BQY9_MESAU	actin-like protein 6A	3	4	0.091
A0A3Q0CQG7_MESAU	A0A3Q0CQG7_MESAU	actin-related protein 2	7	12	0.187
A0A1U7R2Z3_MESAU	A0A1U7R2Z3_MESAU	Actin-related protein 2/3 complex subunit	7	11	0.191
A0A3Q0D826_MESAU	A0A3Q0D826_MESAU	Actin-related protein 2/3 complex subunit 3	6	12	0.465
A0A3Q0CJ20_MESAU	A0A3Q0CJ20_MESAU	actin-related protein 2/3 complex subunit 4	8	11	0.372
A0A3Q0DA80_MESAU	A0A3Q0DA80_MESAU	Actin-related protein 2/3 complex subunit 5	2	2	0.381
A0A1U7QR71_MESAU	A0A1U7QR71_MESAU	Actin-related protein 2/3 complex subunit 5	4	6	0.364
A0A1U7QZC1_MESAU	A0A1U7QZC1_MESAU	actin-related protein 3B isoform X1	5	7	0.16
A0A1U8C954_MESAU	A0A1U8C954_MESAU;A0A1U8C9T1_MESAU	Activated leukocyte cell adhesion molecule	6	9	0.139
A0A1U7QZR6_MESAU	A0A1U7QZR6_MESAU	Activated RNA polymerase II transcriptional coactivator p15	4	5	0.37
A0A1U7QBP6_MESAU	A0A1U7QBP6_MESAU	Activating signal cointegrator 1 complex subunit 3	0	0	0
A0A1U7RJT6_MESAU	A0A1U7RJT6_MESAU	activator of 90 kDa heat shock protein ATPase homolog 1	4	4	0.157
A0A1U7QCY6_MESAU	A0A1U7QCY6_MESAU	acyl-CoA dehydrogenase family member 9, mitochondrial	3	3	0.07
A0A3Q0CZA5_MESAU	A0A3Q0CZA5_MESAU;A0A3Q0D016_MESAU	acyl-CoA synthetase family member 2, mitochondrial isoform X2;acyl-CoA synthetase family member 2, mitochondrial isoform X1	5	6	0.114
A0A1U8BMI8_MESAU	A0A1U8BMI8_MESAU;A0A1U8BR86_MESAU;A0A3Q0DB99_MESAU	acyl-CoA-binding domain-containing protein 4 isoform X1;acyl-CoA-binding domain-containing protein 4 isoform X2;Acyl-CoA-binding domain-containing protein 5	1	1	0.027
A0A1U7QBI0_MESAU	A0A1U7QBI0_MESAU	acyl-CoA-binding protein	3	5	0.471
A0A1U7Q5J8_MESAU	A0A1U7Q5J8_MESAU;A0A1U7QAZ3_MESAU	Acyl-coenzyme A oxidase	7	7	0.182
A0A1U7QJI3_MESAU	A0A1U7QJI3_MESAU;A0A3Q0CN61_MESAU;A0A3Q0CNK4_MESAU	Acyl-coenzyme A oxidase	1	1	0.021
A0A1U7QC47_MESAU	A0A1U7QC47_MESAU;A0A3Q0CWM5_MESAU	acyl-coenzyme A synthetase ACSM3, mitochondrial isoform X2;acyl-coenzyme A synthetase ACSM3, mitochondrial isoform X1	1	1	0.019
A0A1U7Q8I6_MESAU	A0A1U7Q8I6_MESAU	acyl-coenzyme A thioesterase 1	3	3	0.091
A0A1U7QZN5_MESAU	A0A1U7QZN5_MESAU;A0A1U7R2A6_MESAU;A0A3Q0D2B1_MESAU;A0A3Q0D3H3_MESAU;A0A3Q0D3X2_MESAU;A0A3Q0D4C9_MESAU	acyl-coenzyme A thioesterase 9, mitochondrial isoform X6;acyl-coenzyme A thioesterase 9, mitochondrial isoform X5;acyl-coenzyme A thioesterase 9, mitochondrial isoform X1;acyl-coenzyme A thioesterase 9, mitochondrial isoform X2;acyl-coenzyme A thioesteras	3	3	0.064
A0A1U7R1Z1_MESAU	A0A1U7R1Z1_MESAU	acylglycerol kinase, mitochondrial	3	3	0.112
A0A1U7QAU3_MESAU	A0A1U7QAU3_MESAU	Acyl-peptide hydrolase	8	9	0.145
A0A1U8CNB9_MESAU	A0A1U8CNB9_MESAU	Acylphosphatase	2	2	0.222
A0A1U7QTZ0_MESAU	A0A1U7QTZ0_MESAU;A0A3Q0C957_MESAU	acyl-protein thioesterase 1 isoform X2;acyl-protein thioesterase 1 isoform X1	2	2	0.083
A0A1U7R588_MESAU	A0A1U7R588_MESAU	acyl-protein thioesterase 2	2	3	0.216
A0A1U7Q9Y2_MESAU	A0A1U7Q9Y2_MESAU	adapter molecule crk isoform X1	6	7	0.316
A0A1U7RGX0_MESAU	A0A1U7RGX0_MESAU	adaptin ear-binding coat-associated protein 2	4	4	0.233
A0A3Q0CVK0_MESAU	A0A3Q0CVK0_MESAU	Adenine phosphoribosyltransferase	6	8	0.411
A0A3Q0DEW2_MESAU	A0A3Q0DEW2_MESAU	Adenosine aminohydrolase	6	6	0.229
A0A1U7RBA2_MESAU	A0A1U7RBA2_MESAU	Adenosine kinase	6	8	0.183
A0A1U7RAJ1_MESAU	A0A1U7RAJ1_MESAU	Adenosylhomocysteinase	13	20	0.35
A0A1U7QDA2_MESAU	A0A1U7QDA2_MESAU;A0A1U8C582_MESAU;A0A3Q0D3N9_MESAU	Adenosylhomocysteinase	1	1	0.023
A0A3Q0D6F0_MESAU	A0A3Q0D6F0_MESAU	Adenylate kinase 2, mitochondrial	5	6	0.267
A0A1U7RHU6_MESAU	A0A1U7RHU6_MESAU;A0A3Q0CFS5_MESAU	Adenylate kinase isoenzyme 1	7	9	0.454
A0A1U7Q7U1_MESAU	A0A1U7Q7U1_MESAU	Adenylosuccinate lyase	6	7	0.192
A0A3Q0D2N4_MESAU	A0A3Q0D2N4_MESAU	Adenylosuccinate synthetase isozyme 2	6	6	0.145
A0A1U7QR77_MESAU	A0A1U7QR77_MESAU	Adenylyl cyclase-associated protein	16	29	0.494
A0A3Q0CU52_MESAU	A0A3Q0CU52_MESAU	adhesion G protein-coupled receptor F5	1	1	0.012
A0A1U7QQL9_MESAU	A0A1U7QQL9_MESAU	Adipocyte plasma membrane-associated protein	5	5	0.176
A0A3Q0CJT5_MESAU	A0A3Q0CJT5_MESAU;Q5UCA1_MESAU	Adipocyte-type fatty acid-binding protein;Fatty acid binding protein 4 (Fragment)	6	10	0.432
C9DFG2_MESAU	C9DFG2_MESAU	Adiponectin	4	4	0.213
A0A3Q0DCV8_MESAU	A0A3Q0DCV8_MESAU	ADP/ATP translocase	12	18	0.406
A0A1U7QFU8_MESAU	A0A1U7QFU8_MESAU	ADP/ATP translocase	3	4	0.104
A0A1U7QKU0_MESAU	A0A1U7QKU0_MESAU;A0A1U7QN98_MESAU	ADP-dependent glucokinase isoform X1;ADP-dependent glucokinase isoform X2	2	2	0.071
A0A1U7QCX3_MESAU	A0A1U7QCX3_MESAU;A0A1U8CCB4_MESAU	ADP-ribose pyrophosphatase, mitochondrial isoform X1;ADP-ribose pyrophosphatase, mitochondrial isoform X2	1	1	0.034
A0A1U8BIF2_MESAU	A0A1U8BIF2_MESAU	ADP-ribosylation factor 1	10	18	0.597
A0A1U7QDL6_MESAU	A0A1U7QDL6_MESAU	ADP-ribosylation factor 2	1	1	0.055
A0A1U7QF60_MESAU	A0A1U7QF60_MESAU	ADP-ribosylation factor 4	4	6	0.278
A0A1U7QS83_MESAU	A0A1U7QS83_MESAU	ADP-ribosylation factor 5	2	3	0.128
A0A3Q0CW99_MESAU	A0A3Q0CW99_MESAU	ADP-ribosylation factor 6	3	4	0.246
A0A1U7QGJ8_MESAU	A0A1U7QGJ8_MESAU;A0A1U8BKU3_MESAU	ADP-ribosylation factor GTPase-activating protein 3 isoform X2;ADP-ribosylation factor GTPase-activating protein 3 isoform X1	3	3	0.064
A0A3Q0CM21_MESAU	A0A3Q0CM21_MESAU	ADP-ribosylation factor-binding protein GGA1	2	2	0.047
A0A1U7Q4W4_MESAU	A0A1U7Q4W4_MESAU;A0A3Q0CQH5_MESAU	ADP-ribosylation factor-like protein 2 isoform X1;ADP-ribosylation factor-like protein 2 isoform X2	4	4	0.212
A0A1U7QN47_MESAU	A0A1U7QN47_MESAU	ADP-ribosylation factor-like protein 6-interacting protein 1	1	1	0.039
A0A1U7QJA5_MESAU	A0A1U7QJA5_MESAU	ADP-ribosylation factor-like protein 8A	2	3	0.124
A0A1U7Q8M2_MESAU	A0A1U7Q8M2_MESAU	ADP-ribosylation factor-like protein 8B	6	7	0.344
A0A1U7QL79_MESAU	A0A1U7QL79_MESAU	ADP-sugar pyrophosphatase	1	1	0.064
A0A1U8CP48_MESAU	A0A1U8CP48_MESAU	advanced glycosylation end product-specific receptor	10	19	0.301
A0A3Q0DCP2_MESAU	A0A3Q0DCP2_MESAU	afadin	10	11	0.064
A0A3Q0CMD9_MESAU	A0A3Q0CMD9_MESAU	afamin	11	13	0.195
A0A3Q0CST2_MESAU	A0A3Q0CST2_MESAU	AFG3-like protein 2	2	2	0.021
A0A1U7R7H9_MESAU	A0A1U7R7H9_MESAU	aflatoxin B1 aldehyde reductase member 2	3	4	0.123
A0A1U7QXB8_MESAU	A0A1U7QXB8_MESAU	aflatoxin B1 aldehyde reductase member 3	6	8	0.275
A0A1U7QHT7_MESAU	A0A1U7QHT7_MESAU;A0A1U8C7K9_MESAU;A0A1U8C7M0_MESAU;A0A1U8CAK5_MESAU;A0A1U8CIE9_MESAU	Agrin	10	11	0.068
A0A1U7QBI1_MESAU	A0A1U7QBI1_MESAU	AH receptor-interacting protein	3	5	0.145
A0A3Q0D3Y2_MESAU	A0A3Q0D3Y2_MESAU	AIR carboxylase	5	5	0.148
A0A1U8BDX2_MESAU	A0A1U8BDX2_MESAU;A0A1U8BHK5_MESAU	A-kinase anchor protein 12 isoform X2;A-kinase anchor protein 12 isoform X1	31	35	0.336
A0A3Q0D3K2_MESAU	A0A3Q0D3K2_MESAU	A-kinase anchor protein 13	2	2	0.011
A0A1U8CKI6_MESAU	A0A1U8CKI6_MESAU	A-kinase anchor protein 2 isoform X3	22	28	0.254
A0A1U8CVR4_MESAU	A0A1U8CVR4_MESAU	A-kinase anchor protein 2 isoform X4	1	1	0.008
A0A1U8C5D0_MESAU	A0A1U8C5D0_MESAU	A-kinase anchor protein 5	14	15	0.389
A0A1U7Q7W1_MESAU	A0A1U7Q7W1_MESAU;SYAC_MESAU	Alanine--tRNA ligase;Alanine--tRNA ligase, cytoplasmic	14	15	0.183
A0A1U8BP04_MESAU	A0A1U8BP04_MESAU	alanyl-tRNA editing protein Aarsd1	2	2	0.056
A0A3Q0CTU7_MESAU	A0A3Q0CTU7_MESAU	Alcohol dehydrogenase [NADP(+)]	13	16	0.509
A0A1U8CPM3_MESAU	A0A1U8CPM3_MESAU;A0A3Q0D5U7_MESAU	alcohol dehydrogenase 1 isoform X2;alcohol dehydrogenase 1 isoform X1	4	6	0.122
A0A3Q0CN72_MESAU	A0A3Q0CN72_MESAU	Aldehyde dehydrogenase	6	9	0.167
A0A1U7RCT9_MESAU	A0A1U7RCT9_MESAU	Aldehyde dehydrogenase	4	4	0.098
A0A3Q0CJR5_MESAU	A0A3Q0CJR5_MESAU	Aldehyde dehydrogenase	2	2	0.055
A0A1U7Q4Y8_MESAU	A0A1U7Q4Y8_MESAU	Aldehyde dehydrogenase (NAD(+))	4	4	0.076
A0A1U7RAP1_MESAU	A0A1U7RAP1_MESAU	Aldehyde dehydrogenase family 16 member A1	7	7	0.127
A0A1U8C9A1_MESAU	A0A1U8C9A1_MESAU	aldehyde dehydrogenase X, mitochondrial	1	1	0.023
A0A1U7QWP4_MESAU	A0A1U7QWP4_MESAU;ALDH2_MESAU	aldehyde dehydrogenase, mitochondrial;Aldehyde dehydrogenase, mitochondrial	14	23	0.385
A0A3Q0CQY3_MESAU	A0A3Q0CQY3_MESAU	Aldehyde oxidase	1	1	0.015
A0A3Q0D8P3_MESAU	A0A3Q0D8P3_MESAU	Aldehyde oxidase 1	5	5	0.046
A0A1U8BS70_MESAU	A0A1U8BS70_MESAU	aldo-keto reductase family 1 member C13-like	10	15	0.471
F1SWE8_MESAU	F1SWE8_MESAU	Aldo-keto reductase like	2	2	0.057
A0A1U7QJP2_MESAU	A0A1U7QJP2_MESAU	Aldose 1-epimerase	7	9	0.319
A0A1U7R9F1_MESAU	A0A1U7R9F1_MESAU	aldose reductase	13	18	0.434
W6E8V7_MESAU	W6E8V7_MESAU	Alkaline phosphatase	3	3	0.067
A0A3Q0D5A6_MESAU	A0A3Q0D5A6_MESAU	Alkylglycerone-phosphate synthase	2	2	0.039
A0A1U7R645_MESAU	A0A1U7R645_MESAU	allograft inflammatory factor 1	4	4	0.327
A0A1U8BYT3_MESAU	A0A1U8BYT3_MESAU;CRYAB_MESAU;Q6LEK0_MESAU	Alpha(B)-crystallin;Alpha-crystallin B chain;Alpha(B)-crystallin (Fragment)	6	9	0.457
A0A1U7RE48_MESAU	A0A1U7RE48_MESAU	Alpha/beta hydrolase domain-containing protein 16A	1	1	0.022
A0A1U7QH22_MESAU	A0A1U7QH22_MESAU	Alpha-1,3/1,6-mannosyltransferase ALG2	3	3	0.077
A0A3Q0CUQ5_MESAU	A0A3Q0CUQ5_MESAU	Alpha-1,4 glucan phosphorylase	13	17	0.157
A0A3Q0CHU1_MESAU	A0A3Q0CHU1_MESAU	Alpha-1,4 glucan phosphorylase	8	9	0.103
A0A1U7QHV5_MESAU	A0A1U7QHV5_MESAU	Alpha-1,4 glucan phosphorylase	6	8	0.083
A0A1U7QUU5_MESAU	A0A1U7QUU5_MESAU	alpha-1-acid glycoprotein 1	6	10	0.298
A0A1U7Q2J3_MESAU	A0A1U7Q2J3_MESAU;A0A1U8BK25_MESAU;A1AT_MESAU	alpha-1-antitrypsin precursor;alpha-1-antitrypsin isoform X1;Alpha-1-antitrypsin	11	21	0.383
A0A1U8C678_MESAU	A0A1U8C678_MESAU	alpha-1B-glycoprotein	23	46	0.596
A0A1U8BEB6_MESAU	A0A1U8BEB6_MESAU	alpha-1-inhibitor 3-like	52	92	0.424
A0A1U7QUT5_MESAU	A0A1U7QUT5_MESAU;AMBP_MESAU	Alpha-1-microglobulin;Protein AMBP	3	4	0.103
A0A1U8BM09_MESAU	A0A1U8BM09_MESAU	alpha-2-antiplasmin	11	19	0.459
A0A1U8BVC5_MESAU	A0A1U8BVC5_MESAU	Alpha-2-HS-glycoprotein	2	5	0.104
A0A1U7Q9P6_MESAU	A0A1U7Q9P6_MESAU;A0A3Q0CHS9_MESAU	alpha-2-macroglobulin receptor-associated protein isoform X1;alpha-2-macroglobulin receptor-associated protein isoform X2	1	2	0.031
A0A1U8D3B9_MESAU	A0A1U8D3B9_MESAU;A0A3Q0CFW5_MESAU	alpha-actinin-1 isoform X1;alpha-actinin-1 isoform X3	44	65	0.584
A0A1U7QYC2_MESAU	A0A1U7QYC2_MESAU	alpha-actinin-2	3	4	0.069
A0A1U7QS50_MESAU	A0A1U7QS50_MESAU	alpha-actinin-2	3	3	0.06
A0A3Q0CD83_MESAU	A0A3Q0CD83_MESAU	alpha-actinin-4	25	35	0.343
A0A3Q0CN90_MESAU	A0A3Q0CN90_MESAU	alpha-adducin	10	11	0.218
A0A1U8CLY0_MESAU	A0A1U8CLY0_MESAU	Alpha-amylase	4	4	0.098
A0A1U8BI71_MESAU	A0A1U8BI71_MESAU	alpha-centractin	3	4	0.178
A0A1U8C202_MESAU	A0A1U8C202_MESAU	Alpha-dystroglycan	10	10	0.168
A0A1U7RCJ4_MESAU	A0A1U7RCJ4_MESAU	alpha-endosulfine	1	1	0.116
A0A1U7Q8X3_MESAU	A0A1U7Q8X3_MESAU;A0A1U8BV98_MESAU;A0A3Q0CLZ8_MESAU;A0A3Q0CM00_MESAU	alpha-fetoprotein-like isoform X1;alpha-fetoprotein-like isoform X2;alpha-fetoprotein-like isoform X3;alpha-fetoprotein-like isoform X4	2	2	0.032
A0A3Q0CLY6_MESAU	A0A3Q0CLY6_MESAU	Alpha-galactosidase	0	0	0
A0A3Q0CNV4_MESAU	A0A3Q0CNV4_MESAU;A0A3Q0CUE3_MESAU	Alpha-galactosidase	0	0	0
A0A1U8BWH0_MESAU	A0A1U8BWH0_MESAU	alpha-hemoglobin-stabilizing protein	1	1	0.147
A0A1U7QR52_MESAU	A0A1U7QR52_MESAU	alpha-L-iduronidase isoform X1	1	1	0.016
A0A1U7QCS4_MESAU	A0A1U7QCS4_MESAU	Alpha-mannosidase	1	1	0.014
A0A1U7QQP6_MESAU	A0A1U7QQP6_MESAU	Alpha-mannosidase	1	1	0.011
A0A1U7QDT7_MESAU	A0A1U7QDT7_MESAU	alpha-N-acetylglucosaminidase	1	1	0.015
A0A1U7QK92_MESAU	A0A1U7QK92_MESAU	alpha-parvin	7	9	0.226
A0A1U8CYN1_MESAU	A0A1U8CYN1_MESAU	alpha-soluble NSF attachment protein	8	9	0.39
A0A1U8C123_MESAU	A0A1U8C123_MESAU;A0A1U8CC65_MESAU	Alpha-synuclein	5	7	0.438
A0A3Q0D595_MESAU	A0A3Q0D595_MESAU	alpha-taxilin	2	2	0.061
A0A1U7R6P4_MESAU	A0A1U7R6P4_MESAU	Amine oxidase	12	15	0.371
A0A1U7QWI5_MESAU	A0A1U7QWI5_MESAU	Amine oxidase	8	9	0.267
A0A1U7QBA5_MESAU	A0A1U7QBA5_MESAU;A0A1U8BZE7_MESAU	Amine oxidase	8	11	0.144
A0A1U7R334_MESAU	A0A1U7R334_MESAU;A0A1U8CN40_MESAU	Amino acid transporter	2	2	0.044
A0A1U7QVI6_MESAU	A0A1U7QVI6_MESAU	Aminoacyl tRNA synthase complex-interacting multifunctional protein 2	2	2	0.106
A0A1U8C2Y9_MESAU	A0A1U8C2Y9_MESAU	Aminoacyl-tRNA hydrolase	1	1	0.121
A0A3Q0CV25_MESAU	A0A3Q0CV25_MESAU	Aminopeptidase	20	20	0.243
A0A3Q0CFC3_MESAU	A0A3Q0CFC3_MESAU	Aminopeptidase	9	10	0.16
A0A3Q0DBL5_MESAU	A0A3Q0DBL5_MESAU	Aminopeptidase	6	6	0.078
A0A1U7R1Z8_MESAU	A0A1U7R1Z8_MESAU	Aminopeptidase	2	2	0.025
A0A1U7QRZ7_MESAU	A0A1U7QRZ7_MESAU	aminopeptidase B	15	17	0.282
A0A1U7QQF4_MESAU	A0A1U7QQF4_MESAU	ammonium transporter Rh type A	1	1	0.022
A0A1U7QDB2_MESAU	A0A1U7QDB2_MESAU;A0A1U7QLV2_MESAU	AMP deaminase	1	1	0.008
A0A1U7QS39_MESAU	A0A1U7QS39_MESAU;A0A1U8BSA6_MESAU;A0A3Q0CMQ0_MESAU;A0A3Q0CUR5_MESAU	amphiphysin isoform X3;amphiphysin isoform X4;amphiphysin isoform X2;amphiphysin isoform X1	3	4	0.088
A0A3Q0DAG7_MESAU	A0A3Q0DAG7_MESAU	amyloid beta A4 precursor protein-binding family B member 1-interacting protein	3	3	0.052
A0A1U7QHB7_MESAU	A0A1U7QHB7_MESAU	Amyloid-beta A4 protein	1	1	0.016
A0A1U7Q8C2_MESAU	A0A1U7Q8C2_MESAU;A0A3Q0CCK8_MESAU;A0A3Q0CCL3_MESAU;A0A3Q0CHJ7_MESAU;A0A3Q0CHL0_MESAU	androgen-induced gene 1 protein isoform X2;androgen-induced gene 1 protein isoform X3;androgen-induced gene 1 protein isoform X5;androgen-induced gene 1 protein isoform X1;androgen-induced gene 1 protein isoform X4	1	1	0.038
A0A1U7R941_MESAU	A0A1U7R941_MESAU;A0A1U7RIM4_MESAU	angio-associated migratory cell protein isoform X2;angio-associated migratory cell protein isoform X1	0	0	0
A0A1U7QEW9_MESAU	A0A1U7QEW9_MESAU	Angiotensin 1-10	7	8	0.193
A0A3Q0CPK0_MESAU	A0A3Q0CPK0_MESAU	Angiotensin-converting enzyme	21	27	0.232
A0A1U7QDP3_MESAU	A0A1U7QDP3_MESAU	Anion exchange protein	18	29	0.259
A0A1U7QJS2_MESAU	A0A1U7QJS2_MESAU;A0A3Q0CI35_MESAU;A0A3Q0CNJ4_MESAU;A0A3Q0CNL8_MESAU;A0A3Q0CP02_MESAU;A0A3Q0CQG6_MESAU;A0A3Q0CW22_MESAU;A0A3Q0D038_MESAU;A0A3Q0D0W6_MESAU;A0A3Q0D190_MESAU	Anion exchange protein	1	2	0.006
A0A1U7QFQ6_MESAU	A0A1U7QFQ6_MESAU;A0A1U7QS40_MESAU	ankycorbin isoform X2;ankycorbin isoform X1	3	3	0.042
A0A3Q0D5G7_MESAU	A0A3Q0D5G7_MESAU	ankyrin repeat domain-containing protein 13A	3	3	0.048
A0A1U7Q7C2_MESAU	A0A1U7Q7C2_MESAU;A0A1U8BRV0_MESAU;A0A1U8BSM2_MESAU;A0A3Q0CEC1_MESAU;A0A3Q0CEC6_MESAU;A0A3Q0CEC9_MESAU;A0A3Q0CJ60_MESAU;A0A3Q0CJ64_MESAU;A0A3Q0CJB9_MESAU;A0A3Q0CJC3_MESAU;A0A3Q0CJC7_MESAU;A0A3Q0CJQ4_MESAU;A0A3Q0CJR1_MESAU;A0A3Q0CLC7_MESAU;A0A3Q0CLD1_MESAU	ankyrin-1 isoform X13;ankyrin-1 isoform X16;ankyrin-1 isoform X12;ankyrin-1 isoform X5;ankyrin-1 isoform X10;ankyrin-1 isoform X18;ankyrin-1 isoform X1;ankyrin-1 isoform X6;ankyrin-1 isoform X2;ankyrin-1 isoform X7;ankyrin-1 isoform X11;ankyrin-1 isoform	24	28	0.197
A0A1U7QC77_MESAU	A0A1U7QC77_MESAU;A0A1U8BQ50_MESAU;A0A3Q0CRA2_MESAU;A0A3Q0CRB6_MESAU	ankyrin-3 isoform X32;ankyrin-3 isoform X33;ankyrin-3 isoform X17;ankyrin-3 isoform X31	3	3	0.037
A0A1U8BR52_MESAU	A0A1U8BR52_MESAU	Annexin	24	41	0.769
A0A1U7Q8Y5_MESAU	A0A1U7Q8Y5_MESAU	Annexin	19	26	0.644
A0A1U7Q485_MESAU	A0A1U7Q485_MESAU	Annexin	37	59	0.61
A0A1U7QJZ2_MESAU	A0A1U7QJZ2_MESAU	Annexin	22	38	0.569
A0A1U7Q618_MESAU	A0A1U7Q618_MESAU	Annexin	20	36	0.546
A0A3Q0CYD1_MESAU	A0A3Q0CYD1_MESAU	Annexin	8	9	0.379
A0A1U8C197_MESAU	A0A1U8C197_MESAU	Annexin	10	15	0.319
A0A1U7QSR7_MESAU	A0A1U7QSR7_MESAU	Annexin	13	16	0.287
A0A1U7R8U6_MESAU	A0A1U7R8U6_MESAU;A0A1U8CJF3_MESAU	Annexin	12	15	0.256
A0A1U7QAC5_MESAU	A0A1U7QAC5_MESAU	Annexin	1	2	0.03
A0A1U7QWA8_MESAU	A0A1U7QWA8_MESAU;A0A3Q0D6G6_MESAU;A0A3Q0D9P6_MESAU;A0A3Q0DAM1_MESAU;A0A3Q0DAN5_MESAU	Anoctamin	1	1	0.03
A0A1U7Q801_MESAU	A0A1U7Q801_MESAU;A0A1U7QGS2_MESAU;A0A3Q0CFC7_MESAU;A0A3Q0CMD0_MESAU	Anoctamin	2	2	0.021
A0A1U8CCH9_MESAU	A0A1U8CCH9_MESAU	anterior gradient protein 2 homolog	3	4	0.223
A0A1U7QAQ9_MESAU	A0A1U7QAQ9_MESAU	Anthrax toxin receptor	1	1	0.027
A0A1U8CS63_MESAU	A0A1U8CS63_MESAU;O08896_MESAU	antigen peptide transporter 1;TAP1 (Fragment)	8	9	0.19
A0A1U8D0V2_MESAU	A0A1U8D0V2_MESAU;O08895_MESAU;O08897_MESAU;Q31090_MESAU	antigen peptide transporter 2 isoform X1;TAP2 (Fragment);TAP2 (Fragment);Major histocompatibility complex class I	9	10	0.169
A0A1U7R3L2_MESAU	A0A1U7R3L2_MESAU;A0A1U8C9P2_MESAU	antigen-presenting glycoprotein CD1d isoform X2;antigen-presenting glycoprotein CD1d isoform X1	2	2	0.069
A0A3Q0CS80_MESAU	A0A3Q0CS80_MESAU	Antithrombin-III	20	33	0.452
A0A1U7QQA6_MESAU	A0A1U7QQA6_MESAU;A0A1U8C2U8_MESAU	AP complex subunit beta	25	28	0.42
A0A1U7RDI0_MESAU	A0A1U7RDI0_MESAU	AP complex subunit sigma	2	2	0.106
A0A3Q0D6Q7_MESAU	A0A3Q0D6Q7_MESAU	AP complex subunit sigma	0	0	0
A0A1U7QC21_MESAU	A0A1U7QC21_MESAU;A0A1U7QME2_MESAU;A0A1U8BY19_MESAU;A0A3Q0CP32_MESAU	AP complex subunit sigma;AP-3 complex subunit sigma-1 isoform X1;AP complex subunit sigma;AP complex subunit sigma	1	1	0.093
A0A1U7Q9T0_MESAU	A0A1U7Q9T0_MESAU	AP-1 complex subunit beta-1	10	12	0.189
A0A1U7QFW9_MESAU	A0A1U7QFW9_MESAU;A0A1U7QRE0_MESAU	AP-1 complex subunit gamma	9	10	0.158
A0A1U7Q6J0_MESAU	A0A1U7Q6J0_MESAU;A0A1U7QE40_MESAU	AP-2 complex subunit alpha	15	19	0.252
A0A1U7QRY4_MESAU	A0A1U7QRY4_MESAU;A0A1U7R077_MESAU	AP-2 complex subunit alpha	17	19	0.232
A0A1U7Q7D6_MESAU	A0A1U7Q7D6_MESAU	AP-2 complex subunit mu	8	9	0.239
A0A1U7QE25_MESAU	A0A1U7QE25_MESAU;A0A3Q0CDL3_MESAU	AP-3 complex subunit beta	2	2	0.021
A0A1U7QXV7_MESAU	A0A1U7QXV7_MESAU;A0A3Q0DCG6_MESAU	AP-3 complex subunit delta	6	6	0.074
A0A1U7QPX1_MESAU	A0A1U7QPX1_MESAU	AP-3 complex subunit mu-1	2	2	0.132
A0A3Q0CDJ7_MESAU	A0A3Q0CDJ7_MESAU	APC-binding protein EB1	7	8	0.41
A0A1U7Q2B6_MESAU	A0A1U7Q2B6_MESAU;APOA1_MESAU	apolipoprotein A-I precursor;Apolipoprotein A-I	20	41	0.686
A0A1U7QMM4_MESAU	A0A1U7QMM4_MESAU	apolipoprotein A-IV	20	30	0.649
A0A1U7QU07_MESAU	A0A1U7QU07_MESAU	apolipoprotein B-100	57	58	0.163
A0A1U7QUM6_MESAU	A0A1U7QUM6_MESAU	apolipoprotein C-I	2	3	0.205
A0A1U7QK70_MESAU	A0A1U7QK70_MESAU	Apolipoprotein C-III	4	7	0.414
A0A3Q0CSM2_MESAU	A0A3Q0CSM2_MESAU	Apolipoprotein D	2	2	0.116
A0A1U7QUL7_MESAU	A0A1U7QUL7_MESAU	apolipoprotein E	15	24	0.462
A0A1U7QB41_MESAU	A0A1U7QB41_MESAU	Apolipoprotein H	4	6	0.104
A0A1U7QVF5_MESAU	A0A1U7QVF5_MESAU	Apolipoprotein M	3	3	0.263
A0A1U7Q793_MESAU	A0A1U7Q793_MESAU	apoptosis inhibitor 5 isoform X3	6	6	0.137
A0A1U7QRV9_MESAU	A0A1U7QRV9_MESAU	apoptosis regulator BAX isoform X1	3	4	0.192
A0A1U7QED4_MESAU	A0A1U7QED4_MESAU	apoptosis-associated speck-like protein containing a CARD	4	4	0.203
A0A1U7QM98_MESAU	A0A1U7QM98_MESAU;A0A1U7QXN0_MESAU	apoptosis-inducing factor 1, mitochondrial isoform X1;apoptosis-inducing factor 1, mitochondrial isoform X2	7	7	0.196
A0A3Q0CZB8_MESAU	A0A3Q0CZB8_MESAU	apoptosis-stimulating of p53 protein 2	1	1	0.009
A0A3Q0DGM2_MESAU	A0A3Q0DGM2_MESAU	apoptotic chromatin condensation inducer in the nucleus	3	3	0.038
A0A1U7QM61_MESAU	A0A1U7QM61_MESAU	Aquaporin-1	1	2	0.074
A0A1U7QDN7_MESAU	A0A1U7QDN7_MESAU;A0A1U7QG69_MESAU;A0A1U8CKI3_MESAU	aquaporin-4 isoform X1;aquaporin-4 isoform X3;aquaporin-4 isoform X2	1	2	0.028
A0A1U7Q829_MESAU	A0A1U7Q829_MESAU	Aquaporin-5	1	2	0.038
A0A1U7QHE3_MESAU	A0A1U7QHE3_MESAU;A0A1U7QHE6_MESAU;A0A1U7QQW9_MESAU;A0A1U7QTT3_MESAU;A0A1U7R440_MESAU;A0A1U8C6W9_MESAU;A0A3Q0D0H1_MESAU;A0A3Q0D3W9_MESAU;A0A3Q0D3X3_MESAU;A0A3Q0D4V5_MESAU;A0A3Q0D4W0_MESAU;A0A3Q0D5F0_MESAU;A0A3Q0D5U0_MESAU;A0A3Q0D5U5_MESAU	ARF GTPase-activating protein GIT2 isoform X4;ARF GTPase-activating protein GIT2 isoform X10;ARF GTPase-activating protein GIT2 isoform X6;ARF GTPase-activating protein GIT2 isoform X1;ARF GTPase-activating protein GIT2 isoform X8;ARF GTPase-activating pr	0	0	0
A0A1U7R5X9_MESAU	A0A1U7R5X9_MESAU;A0A1U8CKS9_MESAU	arfaptin-1 isoform X2;arfaptin-1 isoform X1	1	1	0.05
A0A1U8CEI0_MESAU	A0A1U8CEI0_MESAU;A0A1U8CPZ2_MESAU;A0A1U8CQZ1_MESAU;A0A3Q0DA20_MESAU;A0A3Q0DAY0_MESAU;A0A3Q0DBK7_MESAU	arf-GAP domain and FG repeat-containing protein 1 isoform X2;arf-GAP domain and FG repeat-containing protein 1 isoform X3;arf-GAP domain and FG repeat-containing protein 1 isoform X6;arf-GAP domain and FG repeat-containing protein 1 isoform X1;arf-GAP dom	4	4	0.142
A0A1U7QRR4_MESAU	A0A1U7QRR4_MESAU;A0A1U8C346_MESAU;A0A3Q0CSN0_MESAU;A0A3Q0CSQ5_MESAU;A0A3Q0CSZ8_MESAU	arf-GAP with coiled-coil, ANK repeat and PH domain-containing protein 2 isoform X5;arf-GAP with coiled-coil, ANK repeat and PH domain-containing protein 2 isoform X2;arf-GAP with coiled-coil, ANK repeat and PH domain-containing protein 2 isoform X3;arf-GA	4	4	0.076
A0A3Q0CX11_MESAU	A0A3Q0CX11_MESAU	arf-GAP with Rho-GAP domain, ANK repeat and PH domain-containing protein 1	3	4	0.024
A0A1U7QC53_MESAU	A0A1U7QC53_MESAU;A0A1U8BLC9_MESAU;A0A1U8BXC7_MESAU	arf-GAP with Rho-GAP domain, ANK repeat and PH domain-containing protein 3 isoform X3;arf-GAP with Rho-GAP domain, ANK repeat and PH domain-containing protein 3 isoform X2;arf-GAP with Rho-GAP domain, ANK repeat and PH domain-containing protein 3 isoform	1	1	0.007
A0A3Q0D5H5_MESAU	A0A3Q0D5H5_MESAU	arf-GAP with SH3 domain, ANK repeat and PH domain-containing protein 1	2	2	0.021
E7CXR7_MESAU	E7CXR7_MESAU	Arginase	10	15	0.48
A0A3Q0CTE1_MESAU	A0A3Q0CTE1_MESAU	Arginine--tRNA ligase, cytoplasmic	13	14	0.195
A0A1U7R1K1_MESAU	A0A1U7R1K1_MESAU	Argininosuccinate synthase	7	7	0.182
A0A3Q0CNE4_MESAU	A0A3Q0CNE4_MESAU;A0A3Q0CTS5_MESAU;A0A3Q0CTX0_MESAU;A0A3Q0CTY6_MESAU;A0A3Q0CU48_MESAU;A0A3Q0CU62_MESAU;A0A3Q0CVD1_MESAU	Arginyl-tRNA--protein transferase 1	2	2	0.052
A0A1U7QNF4_MESAU	A0A1U7QNF4_MESAU;A0A1U7QRA9_MESAU;A0A1U7QYT7_MESAU;A0A1U7R1H7_MESAU;A0A1U8C3U0_MESAU	armadillo repeat protein deleted in velo-cardio-facial syndrome isoform X1;armadillo repeat protein deleted in velo-cardio-facial syndrome isoform X4;armadillo repeat protein deleted in velo-cardio-facial syndrome isoform X2;armadillo repeat protein delet	1	1	0.014
A0A1U7Q8P3_MESAU	A0A1U7Q8P3_MESAU	Armadillo repeat-containing protein 1	1	1	0.074
A0A1U7QBT5_MESAU	A0A1U7QBT5_MESAU	Arp2/3 complex 34 kDa subunit	13	24	0.58
A0A1U7QTE3_MESAU	A0A1U7QTE3_MESAU;A0A1U7R3V7_MESAU;A0A1U8CKL9_MESAU;A0A1U8CL29_MESAU	Arsenite-resistance protein 2	6	6	0.09
A0A1U7Q2H3_MESAU	A0A1U7Q2H3_MESAU;ARY2_MESAU	Arylamine N-acetyltransferase;Arylamine N-acetyltransferase 2	2	2	0.1
A0A1U7Q839_MESAU	A0A1U7Q839_MESAU	arylsulfatase B	2	2	0.035
A0A3Q0CXS8_MESAU	A0A3Q0CXS8_MESAU	Asparagine--tRNA ligase	7	7	0.131
A0A1U8BWM8_MESAU	A0A1U8BWM8_MESAU;A0A3Q0CMT5_MESAU	Asparaginyl endopeptidase;legumain isoform X2	3	3	0.101
A0A1U7R0U8_MESAU	A0A1U7R0U8_MESAU	Aspartate aminotransferase	11	11	0.302
A0A1U7QCY5_MESAU	A0A1U7QCY5_MESAU	Aspartate aminotransferase	8	9	0.269
A0A1U7QS73_MESAU	A0A1U7QS73_MESAU;A0A1U8BZ56_MESAU;PYR1_MESAU	Aspartate carbamoyltransferase;Aspartate carbamoyltransferase;CAD protein	7	7	0.04
A0A3Q0D6H8_MESAU	A0A3Q0D6H8_MESAU	Aspartate--tRNA ligase, cytoplasmic	9	9	0.22
A0A1U7QEC2_MESAU	A0A1U7QEC2_MESAU;A0A1U8BZX4_MESAU	Aspartyl aminopeptidase	8	8	0.248
A0A1U7QIG9_MESAU	A0A1U7QIG9_MESAU;A0A1U8BFX9_MESAU;A0A1U8BGN9_MESAU;A0A1U8BJJ2_MESAU;A0A1U8BSA7_MESAU	aspartyl/asparaginyl beta-hydroxylase isoform X2;aspartyl/asparaginyl beta-hydroxylase isoform X3;aspartyl/asparaginyl beta-hydroxylase isoform X4;aspartyl/asparaginyl beta-hydroxylase isoform X1;aspartyl/asparaginyl beta-hydroxylase isoform X5	2	2	0.036
A0A3Q0CIN0_MESAU	A0A3Q0CIN0_MESAU	asporin	1	1	0.038
A0A1U7QB86_MESAU	A0A1U7QB86_MESAU	atlastin-3	6	6	0.211
A0A1U7RAZ0_MESAU	A0A1U7RAZ0_MESAU	ATP synthase F1 subunit delta	2	2	0.318
A0A1U8CVF2_MESAU	A0A1U8CVF2_MESAU	ATP synthase F1 subunit epsilon	2	3	0.204
A0A1U7QSI8_MESAU	A0A1U7QSI8_MESAU	ATP synthase membrane subunit f	2	5	0.273
A0A3Q0CRK9_MESAU	A0A3Q0CRK9_MESAU	ATP synthase peripheral stalk subunit OSCP	7	12	0.441
C9VZR1_MESAU	C9VZR1_MESAU	ATP synthase protein 8	2	3	0.269
A0A1U7QCK5_MESAU	A0A1U7QCK5_MESAU	ATP synthase subunit	3	3	0.282
F1T2M2_MESAU	F1T2M2_MESAU	ATP synthase subunit alpha	23	35	0.497
A0A1U7QD82_MESAU	A0A1U7QD82_MESAU	ATP synthase subunit b	7	10	0.281
E3WI46_MESAU	E3WI46_MESAU	ATP synthase subunit beta	25	52	0.726
A0A3Q0CBC6_MESAU	A0A3Q0CBC6_MESAU	ATP synthase subunit d, mitochondrial	6	10	0.532
A0A1U8CEN3_MESAU	A0A1U8CEN3_MESAU	ATP synthase subunit e, mitochondrial	3	3	0.449
A0A1U7QGG6_MESAU	A0A1U7QGG6_MESAU;A0A1U8C2X1_MESAU	ATP synthase subunit gamma	8	10	0.342
A0A3Q0CFI6_MESAU	A0A3Q0CFI6_MESAU	ATPase Asna1	5	6	0.172
A0A1U7RIY1_MESAU	A0A1U7RIY1_MESAU	ATP-binding cassette sub-family A member 3	4	4	0.035
A0A1U8BZR7_MESAU	A0A1U8BZR7_MESAU	ATP-binding cassette sub-family A member 8-A-like	3	3	0.024
A0A1U7QE82_MESAU	A0A1U7QE82_MESAU	ATP-binding cassette sub-family D member 3	3	3	0.056
A0A1U8C7F5_MESAU	A0A1U8C7F5_MESAU	ATP-binding cassette sub-family E member 1	5	6	0.139
A0A1U8CQP7_MESAU	A0A1U8CQP7_MESAU	ATP-binding cassette sub-family F member 1 isoform X2	7	8	0.129
A0A1U7QW98_MESAU	A0A1U7QW98_MESAU	ATP-binding cassette sub-family F member 2	1	1	0.022
A0A1U7QD01_MESAU	A0A1U7QD01_MESAU;A0A3Q0D123_MESAU	ATP-binding cassette sub-family G member 3-like isoform X1;ATP-binding cassette sub-family G member 3-like isoform X2	1	1	0.015
A0A1U7RF50_MESAU	A0A1U7RF50_MESAU;A0A1U7RHI7_MESAU	ATP-citrate synthase	19	21	0.233
A0A1U7QN53_MESAU	A0A1U7QN53_MESAU;A0A1U7QYJ4_MESAU;A0A1U8C6M7_MESAU	ATP-dependent (S)-NAD(P)H-hydrate dehydratase	6	7	0.237
A0A1U7QER6_MESAU	A0A1U7QER6_MESAU	ATP-dependent 6-phosphofructokinase	12	13	0.212
A0A3Q0CT96_MESAU	A0A3Q0CT96_MESAU;A0A3Q0CUN7_MESAU	ATP-dependent 6-phosphofructokinase	2	2	0.035
A0A1U7Q410_MESAU	A0A1U7Q410_MESAU;A0A1U7Q810_MESAU	ATP-dependent 6-phosphofructokinase	2	2	0.033
A0A1U7QLD5_MESAU	A0A1U7QLD5_MESAU	ATP-dependent Clp protease proteolytic subunit	1	1	0.055
A0A1U7R4D1_MESAU	A0A1U7R4D1_MESAU	ATP-dependent RNA helicase DDX1	10	10	0.173
A0A1U7QSH1_MESAU	A0A1U7QSH1_MESAU	Atypical chemokine receptor 1	1	1	0.03
A0A1U7R2K6_MESAU	A0A1U7R2K6_MESAU	Atypical kinase COQ8A, mitochondrial	3	3	0.065
A0A1U7QV43_MESAU	A0A1U7QV43_MESAU	baculoviral IAP repeat-containing protein 6	3	3	0.007
A0A3Q0CLT5_MESAU	A0A3Q0CLT5_MESAU	BAG family molecular chaperone regulator 3	5	5	0.139
A0A1U8BWL3_MESAU	A0A1U8BWL3_MESAU	BAG family molecular chaperone regulator 5	1	1	0.027
A0A3Q0D567_MESAU	A0A3Q0D567_MESAU	Band 4.1	13	15	0.159
A0A1U8CTA8_MESAU	A0A1U8CTA8_MESAU;A0A3Q0CBP5_MESAU;A0A3Q0CG64_MESAU;A0A3Q0CG74_MESAU;A0A3Q0CGP8_MESAU;A0A3Q0CGY3_MESAU;A0A3Q0CGZ8_MESAU;A0A3Q0CI60_MESAU	band 4.1-like protein 2 isoform X1;band 4.1-like protein 2 isoform X3;band 4.1-like protein 2 isoform X5;band 4.1-like protein 2 isoform X8;band 4.1-like protein 2 isoform X9;band 4.1-like protein 2 isoform X4;band 4.1-like protein 2 isoform X10;band 4.1-	26	28	0.277
A0A1U7QPE2_MESAU	A0A1U7QPE2_MESAU;A0A3Q0CQC1_MESAU	Band 4.1-like protein 5	4	5	0.093
A0A1U7QE15_MESAU	A0A1U7QE15_MESAU	Band 4.1-like protein 5	1	2	0.026
A0A1U8C000_MESAU	A0A1U8C000_MESAU	barrier-to-autointegration factor	1	2	0.27
A0A1U8CNB5_MESAU	A0A1U8CNB5_MESAU	basal cell adhesion molecule	10	15	0.27
A0A3Q0D8D0_MESAU	A0A3Q0D8D0_MESAU	basement membrane-specific heparan sulfate proteoglycan core protein	61	90	0.234
A0A1U7RGT0_MESAU	A0A1U7RGT0_MESAU	basement membrane-specific heparan sulfate proteoglycan core protein-like	7	8	0.055
A0A3Q0CST7_MESAU	A0A3Q0CST7_MESAU	basic leucine zipper and W2 domain-containing protein 1	4	4	0.084
A0A1U7QWL6_MESAU	A0A1U7QWL6_MESAU	basic leucine zipper and W2 domain-containing protein 2	1	1	0.021
A0A1U7QXY5_MESAU	A0A1U7QXY5_MESAU;A0A1U7R8L7_MESAU;A0A3Q0DCG5_MESAU	Basigin	4	6	0.117
A0A1U7QGW1_MESAU	A0A1U7QGW1_MESAU	Bax inhibitor 1	1	1	0.034
A0A1U8CZL7_MESAU	A0A1U8CZL7_MESAU	B-cell receptor-associated protein	8	11	0.343
A0A1U7R0G7_MESAU	A0A1U7R0G7_MESAU	bcl-2 homologous antagonist/killer	4	5	0.368
A0A1U7QMV7_MESAU	A0A1U7QMV7_MESAU;A0A1U7QY44_MESAU;A0A3Q0CYX2_MESAU;A0A3Q0CZK7_MESAU;A0A3Q0CZN9_MESAU	BCL2/adenovirus E1B 19 kDa protein-interacting protein 2 isoform X5;BCL2/adenovirus E1B 19 kDa protein-interacting protein 2 isoform X4;BCL2/adenovirus E1B 19 kDa protein-interacting protein 2 isoform X2;BCL2/adenovirus E1B 19 kDa protein-interacting prot	2	2	0.051
A0A1U7R3N0_MESAU	A0A1U7R3N0_MESAU;A0A1U7RE42_MESAU;A0A1U8CPC5_MESAU;A0A1U8CZK8_MESAU	BCL2-associated athanogene 6	4	4	0.044
A0A1U8BDS0_MESAU	A0A1U8BDS0_MESAU;A0A1U8BHG4_MESAU	bcl-2-associated transcription factor 1 isoform X2;bcl-2-associated transcription factor 1 isoform X1	1	1	0.015
A0A3Q0DC52_MESAU	A0A3Q0DC52_MESAU	beta-1,3-glucosyltransferase	1	1	0.031
A0A1U7R7Q6_MESAU	A0A1U7R7Q6_MESAU	beta-1-syntrophin	1	1	0.026
A0A1U7QLF7_MESAU	A0A1U7QLF7_MESAU;B2MG_MESAU	Beta-2-microglobulin;Beta-2-microglobulin (Fragment)	5	9	0.328
A0A3Q0CZY2_MESAU	A0A3Q0CZY2_MESAU	beta-2-syntrophin	5	5	0.14
A0A1U8BU64_MESAU	A0A1U8BU64_MESAU	beta-adducin	1	1	0.022
A0A1U8CLW4_MESAU	A0A1U8CLW4_MESAU	beta-Ala-His dipeptidase	7	10	0.21
A0A1U7QHF5_MESAU	A0A1U7QHF5_MESAU;A0A1U8BX02_MESAU;A0A1U8C062_MESAU;A0A1U8C875_MESAU;A0A3Q0CWU6_MESAU	beta-arrestin-1 isoform X3;beta-arrestin-1 isoform X5;beta-arrestin-1 isoform X4;beta-arrestin-1 isoform X1;beta-arrestin-1 isoform X2	1	1	0.057
A0A1U7QWV8_MESAU	A0A1U7QWV8_MESAU;A0A3Q0DBW5_MESAU	beta-catenin-like protein 1 isoform X2;beta-catenin-like protein 1 isoform X1	6	6	0.108
A0A1U7QJU9_MESAU	A0A1U7QJU9_MESAU	beta-centractin	6	8	0.25
A0A3Q0CYI3_MESAU	A0A3Q0CYI3_MESAU	Beta-galactosidase	7	8	0.163
A0A1U8C044_MESAU	A0A1U8C044_MESAU	beta-galactosidase-1-like protein	1	1	0.018
K7WL83_MESAU	K7WL83_MESAU	Beta-globin (Fragment)	1	1	0.099
A0A3Q0D874_MESAU	A0A3Q0D874_MESAU	Beta-glucuronidase	10	11	0.208
A0A1U7Q3G6_MESAU	A0A1U7Q3G6_MESAU	Beta-hexosaminidase	9	11	0.184
A0A1U7Q5C6_MESAU	A0A1U7Q5C6_MESAU;A0A1U8BM61_MESAU	Beta-hexosaminidase	4	4	0.085
A0A3Q0D8J7_MESAU	A0A3Q0D8J7_MESAU	Beta-MPP	1	1	0.022
A0A3Q0CK75_MESAU	A0A3Q0CK75_MESAU	beta-parvin	6	8	0.262
A0A1U7Q2E7_MESAU	A0A1U7Q2E7_MESAU	Beta-sarcoglycan	0	0	0
A0A1U7QV09_MESAU	A0A1U7QV09_MESAU	bifunctional epoxide hydrolase 2	7	8	0.153
A0A1U7R368_MESAU	A0A1U7R368_MESAU;A0A3Q0DFA2_MESAU	bifunctional polynucleotide phosphatase/kinase isoform X2;bifunctional polynucleotide phosphatase/kinase isoform X1	1	1	0.05
A0A1U7RGR7_MESAU	A0A1U7RGR7_MESAU	Biglycan	7	7	0.241
A0A1U7QBA3_MESAU	A0A1U7QBA3_MESAU	Biliverdin reductase A	5	5	0.214
A0A3Q0CW07_MESAU	A0A3Q0CW07_MESAU;A0A3Q0D024_MESAU;A0A3Q0D0V5_MESAU;A0A3Q0D135_MESAU	Bis(5'-adenosyl)-triphosphatase;Bis(5'-adenosyl)-triphosphatase;Bis(5'-adenosyl)-triphosphatase;bis(5'-adenosyl)-triphosphatase isoform X2	1	1	0.07
A0A1U7Q434_MESAU	A0A1U7Q434_MESAU	Bleomycin hydrolase	4	6	0.108
A0A3Q0D5D2_MESAU	A0A3Q0D5D2_MESAU	blood group Rh(CE) polypeptide	1	1	0.024
A0A1U7R9X4_MESAU	A0A1U7R9X4_MESAU	bolA-like protein 1	2	2	0.19
A0A1U7Q6T0_MESAU	A0A1U7Q6T0_MESAU	bolA-like protein 2	2	2	0.209
A0A1U7QD88_MESAU	A0A1U7QD88_MESAU	bone marrow proteoglycan	2	3	0.131
A0A3Q0CG80_MESAU	A0A3Q0CG80_MESAU	bone marrow stromal antigen 2	5	5	0.293
A0A3Q0DAE1_MESAU	A0A3Q0DAE1_MESAU	BPI fold-containing family A member 1	3	4	0.164
A0A1U7R314_MESAU	A0A1U7R314_MESAU	BPI fold-containing family B member 1	9	12	0.322
A0A1U7QDL3_MESAU	A0A1U7QDL3_MESAU	Bradykinin	1	1	0.02
A0A1U7QXQ6_MESAU	A0A1U7QXQ6_MESAU	brain acid soluble protein 1	4	5	0.189
A0A1U8CBW9_MESAU	A0A1U8CBW9_MESAU	BRCA1-associated ATM activator 1	0	0	0
A0A3Q0CXJ1_MESAU	A0A3Q0CXJ1_MESAU	breast carcinoma-amplified sequence 1	5	5	0.159
A0A1U7Q7K7_MESAU	A0A1U7Q7K7_MESAU;A0A1U7QL10_MESAU;A0A1U8BGQ6_MESAU;A0A3Q0CXL5_MESAU	brefeldin A-inhibited guanine nucleotide-exchange protein 1 isoform X1;brefeldin A-inhibited guanine nucleotide-exchange protein 2 isoform X1;brefeldin A-inhibited guanine nucleotide-exchange protein 1 isoform X2;brefeldin A-inhibited guanine nucleotide-e	2	2	0.008
A0A1U7R442_MESAU	A0A1U7R442_MESAU	BRI3-binding protein	2	3	0.131
A0A3Q0CMJ1_MESAU	A0A3Q0CMJ1_MESAU	bridging integrator 2	3	3	0.088
A0A1U8D1I6_MESAU	A0A1U8D1I6_MESAU	BRISC and BRCA1-A complex member 1	2	2	0.087
A0A1U7QEA5_MESAU	A0A1U7QEA5_MESAU	BRISC complex subunit Abro1	2	2	0.066
A0A1U7QZX0_MESAU	A0A1U7QZX0_MESAU	BRO1 domain- and CAAX motif-containing protein	4	4	0.182
A0A1U7QBJ7_MESAU	A0A1U7QBJ7_MESAU	BTB/POZ domain-containing protein KCTD12	7	9	0.249
A0A1U7QDX5_MESAU	A0A1U7QDX5_MESAU;A0A1U7QMH4_MESAU;A0A1U7QQC4_MESAU	BUB3-interacting and GLEBS motif-containing protein ZNF207 isoform X2;BUB3-interacting and GLEBS motif-containing protein ZNF207 isoform X3;BUB3-interacting and GLEBS motif-containing protein ZNF207 isoform X1	2	2	0.052
A0A3Q0D152_MESAU	A0A3Q0D152_MESAU	Butyryl-CoA dehydrogenase	4	4	0.142
A0A3Q0CUG4_MESAU	A0A3Q0CUG4_MESAU	bystin	2	2	0.039
A0A3Q0CUU0_MESAU	A0A3Q0CUU0_MESAU	C-1-tetrahydrofolate synthase, cytoplasmic	9	10	0.152
A0A1U7RGK9_MESAU	A0A1U7RGK9_MESAU	C3/C5 convertase	23	37	0.25
A0A3Q0CE80_MESAU	A0A3Q0CE80_MESAU	C3/C5 convertase	4	4	0.078
A0A3Q0D994_MESAU	A0A3Q0D994_MESAU	C3-beta-c	75	135	0.571
A0A1U7RGL4_MESAU	A0A1U7RGL4_MESAU;A0A1U8CS54_MESAU	C4a anaphylatoxin	51	75	0.441
A0A1U7QVF6_MESAU	A0A1U7QVF6_MESAU	C4b-binding protein alpha chain	6	8	0.125
A0A1U7QYQ5_MESAU	A0A1U7QYQ5_MESAU	CAAX prenyl protease	4	4	0.114
A0A1U8BYX0_MESAU	A0A1U8BYX0_MESAU;A0A1U8C212_MESAU;A0A1U8C9G6_MESAU;A0A3Q0CY19_MESAU;A0A3Q0CYK6_MESAU	cadherin EGF LAG seven-pass G-type receptor 3 isoform X2;cadherin EGF LAG seven-pass G-type receptor 3 isoform X1;cadherin EGF LAG seven-pass G-type receptor 3 isoform X5;cadherin EGF LAG seven-pass G-type receptor 3 isoform X4;cadherin EGF LAG seven-pass	1	1	0.004
A0A1U7QZI8_MESAU	A0A1U7QZI8_MESAU;A0A3Q0CVV1_MESAU	Cadherin-1	5	5	0.087
A0A1U7QRG9_MESAU	A0A1U7QRG9_MESAU;A0A3Q0CVH1_MESAU	Cadherin-13	3	3	0.069
A0A1U7QTB8_MESAU	A0A1U7QTB8_MESAU	Cadherin-5	13	14	0.194
A0A1U7Q730_MESAU	A0A1U7Q730_MESAU	calcineurin B homologous protein 1	1	1	0.062
A0A1U7QVY8_MESAU	A0A1U7QVY8_MESAU;A0A1U7R6K6_MESAU	calcium homeostasis endoplasmic reticulum protein isoform X2;calcium homeostasis endoplasmic reticulum protein isoform X1	1	1	0.015
A0A1U7Q743_MESAU	A0A1U7Q743_MESAU	Calcium load-activated calcium channel	1	1	0.08
A0A1U7QMV5_MESAU	A0A1U7QMV5_MESAU;A0A3Q0CT99_MESAU	Calcium uniporter protein	2	2	0.057
A0A1U8D352_MESAU	A0A1U8D352_MESAU;A0A3Q0CKL0_MESAU	calcium uptake protein 1, mitochondrial;calcium uptake protein 1, mitochondrial	1	1	0.027
A0A3Q0CZC1_MESAU	A0A3Q0CZC1_MESAU	calcium uptake protein 2, mitochondrial	1	1	0.028
A0A1U7QPX6_MESAU	A0A1U7QPX6_MESAU;A0A1U7QY78_MESAU;A0A1U7R175_MESAU;A0A1U7R180_MESAU;A0A1U7R8T8_MESAU;A0A1U7RBB2_MESAU;A0A1U8CGL7_MESAU;A0A1U8CGL9_MESAU;A0A1U8CGM2_MESAU;A0A1U8CJC2_MESAU;A0A1U8CJC7_MESAU;A0A1U8CS14_MESAU;A0A1U8CS19_MESAU;A0A1U8CT32_MESAU;A0A1U8CT37_MESAU;	Calcium/calmodulin-dependent protein kinase	7	7	0.191
A0A3Q0DBL8_MESAU	A0A3Q0DBL8_MESAU	Calcium/calmodulin-dependent protein kinase	3	3	0.074
A0A1U8BIB5_MESAU	A0A1U8BIB5_MESAU;A0A1U8BRR1_MESAU	calcium/calmodulin-dependent protein kinase type 1 isoform X2;calcium/calmodulin-dependent protein kinase type 1 isoform X1	2	2	0.085
A0A1U7QVP8_MESAU	A0A1U7QVP8_MESAU	calcium-activated chloride channel regulator 1	16	21	0.207
A0A1U8D291_MESAU	A0A1U8D291_MESAU	Calcium-activated neutral proteinase 1	8	8	0.133
A0A3Q0D4N8_MESAU	A0A3Q0D4N8_MESAU	Calcium-activated neutral proteinase 2	22	31	0.395
A0A1U7QYM4_MESAU	A0A1U7QYM4_MESAU	Calcium-activated neutral proteinase small subunit	8	18	0.369
A0A3Q0D540_MESAU	A0A3Q0D540_MESAU	calcium-binding mitochondrial carrier protein Aralar1	4	4	0.1
A0A1U7R814_MESAU	A0A1U7R814_MESAU;A0A1U7RAA6_MESAU	calcium-binding mitochondrial carrier protein Aralar2 isoform X1;calcium-binding mitochondrial carrier protein Aralar2 isoform X2	2	2	0.027
A0A3Q0D1A7_MESAU	A0A3Q0D1A7_MESAU	calcium-binding mitochondrial carrier protein SCaMC-1	9	10	0.267
A0A3Q0DA30_MESAU	A0A3Q0DA30_MESAU	calcium-binding protein 39	4	4	0.114
A0A3Q0CZ74_MESAU	A0A3Q0CZ74_MESAU	calcium-binding protein 39-like	3	3	0.089
A0A1U7Q699_MESAU	A0A1U7Q699_MESAU;CASP_MESAU	calcium-dependent serine proteinase precursor;Calcium-dependent serine proteinase	1	1	0.019
A0A1U7R2V4_MESAU	A0A1U7R2V4_MESAU	calcium-regulated heat-stable protein 1	4	5	0.422
A0A3Q0CVT5_MESAU	A0A3Q0CVT5_MESAU	Calcium-transporting ATPase	11	13	0.135
A0A3Q0CVQ1_MESAU	A0A3Q0CVQ1_MESAU	Calcium-transporting ATPase	7	12	0.09
A0A3Q0D7Q3_MESAU	A0A3Q0D7Q3_MESAU	Calcium-transporting ATPase	5	8	0.07
A0A1U7QA03_MESAU	A0A1U7QA03_MESAU;A0A1U7QJP5_MESAU;A0A3Q0CFW7_MESAU	Calcium-transporting ATPase	3	3	0.034
A0A1U8BUY0_MESAU	A0A1U8BUY0_MESAU;A0A3Q0CGL8_MESAU;A0A3Q0CNN4_MESAU	Calcium-transporting ATPase	2	2	0.022
A0A3Q0CSF3_MESAU	A0A3Q0CSF3_MESAU	Calcyclin-binding protein	4	4	0.205
A0A1U8CC09_MESAU	A0A1U8CC09_MESAU	calcyphosin	6	7	0.423
A0A1U7QS35_MESAU	A0A1U7QS35_MESAU;A0A3Q0D3L8_MESAU	calcyphosin-like protein isoform X1;calcyphosin-like protein isoform X2	0	0	0
A0A3Q0D9S4_MESAU	A0A3Q0D9S4_MESAU	caldesmon	15	20	0.289
A0A1U7QQW6_MESAU	A0A1U7QQW6_MESAU	calmodulin-1	10	17	0.577
A0A1U8C3K2_MESAU	A0A1U8C3K2_MESAU	calnexin isoform X1	20	27	0.367
A0A1U7QW51_MESAU	A0A1U7QW51_MESAU	Calpactin I light chain	4	13	0.454
A0A3Q0CFQ5_MESAU	A0A3Q0CFQ5_MESAU	Calpain inhibitor	10	13	0.216
A0A1U8C8B0_MESAU	A0A1U8C8B0_MESAU	calpain-5 isoform X1	1	1	0.016
A0A1U7R3A2_MESAU	A0A1U7R3A2_MESAU	Calponin	10	15	0.461
A0A1U7QQM6_MESAU	A0A1U7QQM6_MESAU	Calponin	8	10	0.324
A0A1U7R0V9_MESAU	A0A1U7R0V9_MESAU	Calponin	4	5	0.18
A0A1U7RJY0_MESAU	A0A1U7RJY0_MESAU	Calreticulin	22	33	0.594
CALU_MESAU	CALU_MESAU	Calumenin	12	18	0.514
A0A1U7R6F7_MESAU	A0A1U7R6F7_MESAU	cAMP-dependent protein kinase	5	7	0.219
A0A3Q0CG49_MESAU	A0A3Q0CG49_MESAU	cAMP-dependent protein kinase	2	2	0.103
A0A1U8BN84_MESAU	A0A1U8BN84_MESAU	cAMP-dependent protein kinase type I-alpha regulatory subunit	9	11	0.247
A0A1U7QJ32_MESAU	A0A1U7QJ32_MESAU	cAMP-dependent protein kinase type II-alpha regulatory subunit	10	14	0.361
A0A1U7QCQ5_MESAU	A0A1U7QCQ5_MESAU	cAMP-dependent protein kinase type II-beta regulatory subunit	0	0	0
A0A3Q0D8M5_MESAU	A0A3Q0D8M5_MESAU	CAP-Gly domain-containing linker protein 1	1	1	0.006
A0A1U7QF88_MESAU	A0A1U7QF88_MESAU;A0A3Q0D2M7_MESAU	caprin-1 isoform X1;caprin-1 isoform X2	5	6	0.122
A0A1U7R5K2_MESAU	A0A1U7R5K2_MESAU	Cap-specific mRNA (nucleoside-2'-O-)-methyltransferase 1	3	3	0.031
A0A1U8BR78_MESAU	A0A1U8BR78_MESAU;A0A1U8BUR3_MESAU	capZ-interacting protein isoform X2;capZ-interacting protein isoform X1	3	3	0.213
A0A1U7QIM1_MESAU	A0A1U7QIM1_MESAU	Carbonic anhydrase	15	27	0.743
A0A1U7Q3W6_MESAU	A0A1U7Q3W6_MESAU	Carbonic anhydrase	13	24	0.588
A0A1U7QDT3_MESAU	A0A1U7QDT3_MESAU	Carbonic anhydrase	5	7	0.163
A0A3Q0CWL9_MESAU	A0A3Q0CWL9_MESAU	carbonyl reductase [NADPH] 3	5	5	0.177
O35534_MESAU	O35534_MESAU	Carboxylic ester hydrolase	25	49	0.552
A0A1U7QP22_MESAU	A0A1U7QP22_MESAU	Carboxylic ester hydrolase	7	9	0.204
A0A1U8CAA6_MESAU	A0A1U8CAA6_MESAU;A0A3Q0D127_MESAU	Carboxylic ester hydrolase	3	3	0.073
O35533_MESAU	O35533_MESAU	Carboxylic ester hydrolase	4	4	0.072
A0A1U7R1M7_MESAU	A0A1U7R1M7_MESAU	Carboxylic ester hydrolase	3	6	0.065
A0A1U7QDV0_MESAU	A0A1U7QDV0_MESAU	Carboxymethylenebutenolidase homolog	3	3	0.122
A0A1U7QNS8_MESAU	A0A1U7QNS8_MESAU	Carboxypeptidase	5	6	0.157
A0A1U7R0N9_MESAU	A0A1U7R0N9_MESAU	Carboxypeptidase	4	5	0.108
A0A1U7QCH6_MESAU	A0A1U7QCH6_MESAU	carboxypeptidase B2	4	4	0.071
A0A3Q0D9W8_MESAU	A0A3Q0D9W8_MESAU	carboxypeptidase M	4	5	0.115
A0A1U7Q2P0_MESAU	A0A1U7Q2P0_MESAU;A0A1U8C3J0_MESAU	carboxypeptidase N catalytic chain isoform X1;carboxypeptidase N catalytic chain isoform X2	5	6	0.17
A0A1U7R8E6_MESAU	A0A1U7R8E6_MESAU	carboxypeptidase N subunit 2-like	6	7	0.168
A0A1U7QQU4_MESAU	A0A1U7QQU4_MESAU;A0A1U8BU47_MESAU	Carboxypeptidase Q	6	8	0.185
A0A3Q0CFG7_MESAU	A0A3Q0CFG7_MESAU	carcinoembryonic antigen-related cell adhesion molecule 1	2	2	0.042
A0A1U8BV97_MESAU	A0A1U8BV97_MESAU	Cardiac phospholamban	1	1	0.212
A0A1U8CWM5_MESAU	A0A1U8CWM5_MESAU	carnitine O-acetyltransferase	2	2	0.043
A0A1U8BHR2_MESAU	A0A1U8BHR2_MESAU	Carnitine O-palmitoyltransferase	7	7	0.124
A0A1U7QEH1_MESAU	A0A1U7QEH1_MESAU	carnitine O-palmitoyltransferase 2, mitochondrial	5	5	0.119
A0A3Q0CXR0_MESAU	A0A3Q0CXR0_MESAU	casein kinase I isoform X3	3	3	0.09
A0A1U8C630_MESAU	A0A1U8C630_MESAU	casein kinase II subunit alpha'	2	3	0.073
A0A1U7QB03_MESAU	A0A1U7QB03_MESAU;A0A1U8BNG8_MESAU;A0A3Q0CPX6_MESAU	caskin-2 isoform X2;caskin-2 isoform X3;caskin-2 isoform X1	1	1	0.02
A0A1U7R184_MESAU	A0A1U7R184_MESAU	caspase-1-like	5	5	0.134
A0A1U7Q288_MESAU	A0A1U7Q288_MESAU;CASP3_MESAU	caspase-3;Caspase-3	1	1	0.032
A0A1U7QNN7_MESAU	A0A1U7QNN7_MESAU	caspase-6	2	2	0.076
A0A1U7Q2E9_MESAU	A0A1U7Q2E9_MESAU;CASP7_MESAU	caspase-7;Caspase-7	2	2	0.083
A0A1U7Q360_MESAU	A0A1U7Q360_MESAU	Catalase	23	32	0.554
A0A1U8CEA2_MESAU	A0A1U8CEA2_MESAU	Catechol O-methyltransferase	7	10	0.288
A0A1U7QDJ2_MESAU	A0A1U7QDJ2_MESAU	catenin alpha-1	24	41	0.388
A0A1U8CE17_MESAU	A0A1U8CE17_MESAU	catenin beta-1	14	19	0.268
A0A1U8CB49_MESAU	A0A1U8CB49_MESAU;A0A1U8CE11_MESAU;A0A3Q0D0A7_MESAU;A0A3Q0D0C7_MESAU;A0A3Q0D3J4_MESAU;A0A3Q0D3J9_MESAU;A0A3Q0D3L5_MESAU;A0A3Q0D4K5_MESAU;A0A3Q0D4N9_MESAU;A0A3Q0D539_MESAU;A0A3Q0D548_MESAU;A0A3Q0D5J8_MESAU	catenin delta-1 isoform X6;catenin delta-1 isoform X7;catenin delta-1 isoform X12;catenin delta-1 isoform X18;catenin delta-1 isoform X1;catenin delta-1 isoform X3;catenin delta-1 isoform X8;catenin delta-1 isoform X4;catenin delta-1 isoform X14;catenin d	23	30	0.342
A0A1U7QJA2_MESAU	A0A1U7QJA2_MESAU	cathelicidin antimicrobial peptide	3	4	0.234
A0A1U7QV28_MESAU	A0A1U7QV28_MESAU	Cathepsin B	6	10	0.292
A0A1U7R3Y5_MESAU	A0A1U7R3Y5_MESAU	Cathepsin C	5	6	0.125
A0A1U7QBN0_MESAU	A0A1U7QBN0_MESAU	Cathepsin D	6	11	0.203
A0A1U7QV66_MESAU	A0A1U7QV66_MESAU	cathepsin G-like	4	7	0.175
Q812A7_MESAU	Q812A7_MESAU	Cathepsin L	4	5	0.156
A0A1U8CIN5_MESAU	A0A1U8CIN5_MESAU	cathepsin S	3	4	0.126
A0A1U7QIB1_MESAU	A0A1U7QIB1_MESAU	Cathepsin X	2	2	0.065
A0A1U7QHA6_MESAU	A0A1U7QHA6_MESAU	cation-dependent mannose-6-phosphate receptor	3	3	0.133
A0A1U7R4Q2_MESAU	A0A1U7R4Q2_MESAU	Caveolin	7	8	0.449
A0A1U7R7A6_MESAU	A0A1U7R7A6_MESAU;A0A1U8CM51_MESAU	Caveolin;Caveolin-2	2	5	0.228
A0A1U7QM44_MESAU	A0A1U7QM44_MESAU	CB1 cannabinoid receptor-interacting protein 1	1	1	0.098
A0A1U7QQI8_MESAU	A0A1U7QQI8_MESAU	C-C motif chemokine	1	1	0.084
A0A1U7QGY5_MESAU	A0A1U7QGY5_MESAU	CCR4-NOT transcription complex subunit 1	4	4	0.02
A0A1U7QUP2_MESAU	A0A1U7QUP2_MESAU;A0A1U8C9Q5_MESAU;A0A3Q0CYG0_MESAU	CCR4-NOT transcription complex subunit 10	1	1	0.02
A0A1U7R5N1_MESAU	A0A1U7R5N1_MESAU	CCT-beta	21	30	0.538
A0A1U7Q689_MESAU	A0A1U7Q689_MESAU	CCT-epsilon	17	26	0.416
A0A1U7QVF4_MESAU	A0A1U7QVF4_MESAU	CCT-theta	19	22	0.383
A0A1U7QVB7_MESAU	A0A1U7QVB7_MESAU;A0A3Q0CWE1_MESAU;A0A3Q0CWH1_MESAU	CD109 antigen isoform X1;CD109 antigen isoform X3;CD109 antigen isoform X2	4	4	0.04
A0A3Q0CFI0_MESAU	A0A3Q0CFI0_MESAU	CD177 antigen	9	11	0.089
A0A1U7R990_MESAU	A0A1U7R990_MESAU	CD180 antigen	0	0	0
A0A1U7RBJ6_MESAU	A0A1U7RBJ6_MESAU	CD209 antigen-like protein A	1	1	0.05
A0A3Q0DGB7_MESAU	A0A3Q0DGB7_MESAU	CD209 antigen-like protein C	1	1	0.046
A0A1U7QHE8_MESAU	A0A1U7QHE8_MESAU	CD2-associated protein	4	4	0.078
A0A1U7Q2F4_MESAU	A0A1U7Q2F4_MESAU;A0A1U7Q3B6_MESAU;A0A1U8C140_MESAU;A0A1U8CBK2_MESAU;A0A3Q0CUI7_MESAU;A0A3Q0CUJ2_MESAU;A0A3Q0CUK1_MESAU;A0A3Q0CUQ2_MESAU;A0A3Q0CUQ7_MESAU;A0A3Q0CYY7_MESAU;A0A3Q0CYZ5_MESAU;A0A3Q0D0N1_MESAU;A0A3Q0D0N8_MESAU;A0A3Q0D0Q6_MESAU;CD44_MESAU	CD44 antigen	4	6	0.153
A0A1U8CQJ3_MESAU	A0A1U8CQJ3_MESAU;A0A1U8CQQ6_MESAU;A0A1U8CTJ3_MESAU;A0A1U8D0X5_MESAU	CD97 antigen isoform X2;CD97 antigen isoform X3;CD97 antigen isoform X1;CD97 antigen isoform X4	2	2	0.043
A0A1U8BP14_MESAU	A0A1U8BP14_MESAU	cdc42 effector protein 4	4	4	0.199
A0A1U7QXS2_MESAU	A0A1U7QXS2_MESAU;A0A1U7R5F1_MESAU	cdc42-interacting protein 4 isoform X2;cdc42-interacting protein 4 isoform X1	4	4	0.11
A0A1U7Q6G0_MESAU	A0A1U7Q6G0_MESAU	CDGSH iron-sulfur domain-containing protein 1	2	2	0.222
A0A1U7R6K7_MESAU	A0A1U7R6K7_MESAU	CDGSH iron-sulfur domain-containing protein 2	1	1	0.096
A0A3Q0CJC4_MESAU	A0A3Q0CJC4_MESAU	CDP-diacylglycerol--glycerol-3-phosphate 3-phosphatidyltransferase	2	2	0.04
A0A1U7QBZ9_MESAU	A0A1U7QBZ9_MESAU	CDP-diacylglycerol--inositol 3-phosphatidyltransferase	2	2	0.113
A0A1U7Q590_MESAU	A0A1U7Q590_MESAU;A0A1U7Q592_MESAU;A0A1U7QAE8_MESAU;A0A1U7QCM3_MESAU;A0A1U7QKM1_MESAU;A0A1U7QN22_MESAU	cell adhesion molecule 1 isoform X1;cell adhesion molecule 1 isoform X6;cell adhesion molecule 1 isoform X2;cell adhesion molecule 1 isoform X5;cell adhesion molecule 1 isoform X3;cell adhesion molecule 1 isoform X4	3	3	0.12
A0A1U8BQ72_MESAU	A0A1U8BQ72_MESAU;A0A1U8BTQ7_MESAU	cell cycle and apoptosis regulator protein 2 isoform X2;cell cycle and apoptosis regulator protein 2 isoform X1	5	5	0.117
A0A1U7QUA0_MESAU	A0A1U7QUA0_MESAU	Cell division control protein 42 homolog	4	7	0.257
A0A3Q0DC03_MESAU	A0A3Q0DC03_MESAU	cell division cycle protein 23 homolog	1	1	0.015
A0A1U7QJG5_MESAU	A0A1U7QJG5_MESAU	cell growth-regulating nucleolar protein	1	1	0.047
A0A1U7QCI1_MESAU	A0A1U7QCI1_MESAU;A0A1U8BXF0_MESAU	cell surface glycoprotein MUC18 isoform X1;cell surface glycoprotein MUC18 isoform X2	7	9	0.16
C6JUN1_MESAU	C6JUN1_MESAU	Cellular retinoic acid-binding protein 1	5	5	0.401
A0A1U7RI11_MESAU	A0A1U7RI11_MESAU	centrin-2	0	0	0
A0A3Q0CL76_MESAU	A0A3Q0CL76_MESAU	centromere protein V	4	4	0.268
A0A1U7QKE8_MESAU	A0A1U7QKE8_MESAU;A0A3Q0D8E8_MESAU	centrosomal protein of 135 kDa isoform X1;centrosomal protein of 135 kDa isoform X2	1	1	0.011
A0A1U7QFT8_MESAU	A0A1U7QFT8_MESAU	Ceramidase	14	15	0.37
A0A1U7Q8X0_MESAU	A0A1U7Q8X0_MESAU	Ceramidase	4	4	0.161
A0A1U7QPD0_MESAU	A0A1U7QPD0_MESAU	ceroid-lipofuscinosis neuronal protein 5	1	1	0.024
A0A1U7R5I7_MESAU	A0A1U7R5I7_MESAU	ceruloplasmin	28	43	0.341
A0A1U8BS80_MESAU	A0A1U8BS80_MESAU	cGMP-dependent protein kinase 1	3	3	0.099
A0A1U8C3E5_MESAU	A0A1U8C3E5_MESAU	cGMP-dependent protein kinase 1-like isoform X2	1	1	0.057
A0A1U7QUB3_MESAU	A0A1U7QUB3_MESAU	Charged multivesicular body protein 1a	2	2	0.087
A0A1U8CRG6_MESAU	A0A1U8CRG6_MESAU	charged multivesicular body protein 2a	1	1	0.032
A0A1U7R011_MESAU	A0A1U7R011_MESAU	charged multivesicular body protein 4b	4	4	0.268
A0A1U7R179_MESAU	A0A1U7R179_MESAU	charged multivesicular body protein 5	2	3	0.219
A0A1U7QNL4_MESAU	A0A1U7QNL4_MESAU	charged multivesicular body protein 6	1	1	0.065
A0A1U8CSS4_MESAU	A0A1U8CSS4_MESAU;A0A1U8D1P0_MESAU	Chemerin	2	2	0.123
A0A1U7Q2X3_MESAU	A0A1U7Q2X3_MESAU	chitinase domain-containing protein 1	1	1	0.036
A0A1U7QRX8_MESAU	A0A1U7QRX8_MESAU;A0A3Q0CQF9_MESAU;A0A3Q0CVX1_MESAU	Chitinase;Chitinase;chitotriosidase-1 isoform X3	8	8	0.219
A0A1U7QUP1_MESAU	A0A1U7QUP1_MESAU;A0A1U8BVK5_MESAU;A0A1U8C6S7_MESAU	Chitinase-3-like protein 1	5	5	0.184
A0A1U8C574_MESAU	A0A1U8C574_MESAU;A0A1U8CCN4_MESAU	Chloride channel CLIC-like protein 1	1	1	0.029
A0A1U7QK85_MESAU	A0A1U7QK85_MESAU	Chloride channel, nucleotide sensitive 1A	1	1	0.055
A0A1U7QIG5_MESAU	A0A1U7QIG5_MESAU	Chloride intracellular channel protein	12	19	0.553
A0A3Q0CNL7_MESAU	A0A3Q0CNL7_MESAU	Chloride intracellular channel protein	9	12	0.47
A0A1U8CRR4_MESAU	A0A1U8CRR4_MESAU	Chloride intracellular channel protein	8	10	0.44
A0A1U7R1F9_MESAU	A0A1U7R1F9_MESAU;A0A3Q0DE31_MESAU	chloride intracellular channel protein 3 isoform X2;chloride intracellular channel protein 3 isoform X1	4	4	0.257
A0A1U7QGU4_MESAU	A0A1U7QGU4_MESAU	Cholesteryl ester transfer protein	1	1	0.026
A0A3Q0CZW3_MESAU	A0A3Q0CZW3_MESAU	choline transporter-like protein 2	3	3	0.035
A0A1U7QJB3_MESAU	A0A1U7QJB3_MESAU;A0A3Q0CUB8_MESAU	choline-phosphate cytidylyltransferase B;choline-phosphate cytidylyltransferase A	1	1	0.049
A0A1U8C0Z1_MESAU	A0A1U8C0Z1_MESAU	chondroadherin	1	1	0.039
A0A1U7Q5B4_MESAU	A0A1U7Q5B4_MESAU	chondroitin sulfate proteoglycan 4	3	3	0.016
A0A3Q0CQ58_MESAU	A0A3Q0CQ58_MESAU	Chondroitinsulfatase	1	1	0.03
A0A1U8CSW7_MESAU	A0A1U8CSW7_MESAU	Christmas factor	2	2	0.043
A0A3Q0D6B1_MESAU	A0A3Q0D6B1_MESAU	chromatin target of PRMT1 protein	1	1	0.047
A0A3Q0CDF0_MESAU	A0A3Q0CDF0_MESAU;A0A3Q0CEE9_MESAU	chromobox protein homolog 3 isoform X1;chromobox protein homolog 3 isoform X2	4	5	0.224
A0A1U8D4V2_MESAU	A0A1U8D4V2_MESAU	chromodomain-helicase-DNA-binding protein 4-like	2	2	0.036
A0A1U7QA66_MESAU	A0A1U7QA66_MESAU;A0A1U8C9A2_MESAU	Chromosome segregation 1-like protein	9	9	0.105
A0A1U7QQF2_MESAU	A0A1U7QQF2_MESAU;A0A3Q0D5G3_MESAU	cilia- and flagella-associated protein 20 isoform X2;cilia- and flagella-associated protein 20 isoform X1	1	1	0.062
A0A1U7R9B0_MESAU	A0A1U7R9B0_MESAU	cilia- and flagella-associated protein 57	1	2	0.006
A0A1U8D196_MESAU	A0A1U8D196_MESAU	cingulin	10	10	0.119
A0A1U7QMU2_MESAU	A0A1U7QMU2_MESAU	cingulin-like protein 1	2	2	0.022
A0A1U7QQT0_MESAU	A0A1U7QQT0_MESAU	Citrate hydro-lyase	9	12	0.138
A0A1U7QV33_MESAU	A0A1U7QV33_MESAU;A0A3Q0D5P7_MESAU	Citrate synthase	18	26	0.459
A0A1U7QXZ8_MESAU	A0A1U7QXZ8_MESAU;A0A3Q0CUZ7_MESAU	C-Jun-amino-terminal kinase-interacting protein 4-like;C-Jun-amino-terminal kinase-interacting protein 4	3	3	0.027
A0A1U7QUS9_MESAU	A0A1U7QUS9_MESAU	CKLF-like MARVEL transmembrane domain-containing protein 8	1	1	0.15
A0A1U7QDR7_MESAU	A0A1U7QDR7_MESAU;A0A1U8CDB7_MESAU	Clathrin heavy chain	60	92	0.497
A0A1U8BSM1_MESAU	A0A1U8BSM1_MESAU	clathrin interactor 1 isoform X1	7	9	0.17
A0A1U7R124_MESAU	A0A1U7R124_MESAU;A0A1U7R3R0_MESAU	Clathrin light chain	3	3	0.174
A0A1U7QQ37_MESAU	A0A1U7QQ37_MESAU	Clathrin light chain	3	3	0.131
A0A1U7QE95_MESAU	A0A1U7QE95_MESAU;A0A1U7QPT6_MESAU	Claudin	4	5	0.149
A0A1U7R6D7_MESAU	A0A1U7R6D7_MESAU	Claudin	1	1	0.064
A0A1U8C3S4_MESAU	A0A1U8C3S4_MESAU	Claudin	1	1	0.055
A0A1U8BJJ1_MESAU	A0A1U8BJJ1_MESAU	Cleavage and polyadenylation specificity factor subunit 2	1	1	0.017
A0A3Q0CHY5_MESAU	A0A3Q0CHY5_MESAU;A0A3Q0DA35_MESAU	cleavage and polyadenylation specificity factor subunit 3-like;cleavage and polyadenylation specificity factor subunit 3	1	1	0.074
A0A1U7R4E0_MESAU	A0A1U7R4E0_MESAU	Cleavage and polyadenylation specificity factor subunit 5	5	5	0.335
A0A1U7R5N7_MESAU	A0A1U7R5N7_MESAU;A0A1U7R861_MESAU;A0A1U8CC55_MESAU;A0A3Q0D8F9_MESAU	Cleavage and polyadenylation specificity factor subunit 6	5	5	0.109
A0A1U7Q4T1_MESAU	A0A1U7Q4T1_MESAU;A0A1U8BQC2_MESAU;A0A1U8C1K0_MESAU	cleavage and polyadenylation specificity factor subunit 7 isoform X2;cleavage and polyadenylation specificity factor subunit 7 isoform X1;cleavage and polyadenylation specificity factor subunit 7 isoform X3	2	2	0.08
A0A1U7QU92_MESAU	A0A1U7QU92_MESAU	Cleavage and polyadenylation-specific factor 3-like protein	1	1	0.017
A0A1U7RDB8_MESAU	A0A1U7RDB8_MESAU	cleft lip and palate transmembrane protein 1	3	3	0.081
A0A1U7Q5Y4_MESAU	A0A1U7Q5Y4_MESAU;A0A1U8BNP4_MESAU;A0A1U8BNQ0_MESAU;A0A1U8BP53_MESAU;A0A1U8BP58_MESAU;A0A1U8BP63_MESAU;A0A1U8BSC0_MESAU;A0A1U8BSC8_MESAU;A0A1U8BZL8_MESAU;A0A1U8BZM0_MESAU;A0A1U8BZM3_MESAU;A0A1U8C093_MESAU;A0A1U8C098_MESAU;A0A1U8C0A3_MESAU;A0A3Q0CJV3_MESAU;	CLIP-associating protein 1 isoform X9;CLIP-associating protein 1 isoform X11;CLIP-associating protein 1 isoform X18;CLIP-associating protein 1 isoform X1;CLIP-associating protein 1 isoform X13;CLIP-associating protein 1 isoform X19;CLIP-associating protei	5	5	0.046
A0A1U8C2W4_MESAU	A0A1U8C2W4_MESAU	Clusterin	10	14	0.29
A0A1U7QTW9_MESAU	A0A1U7QTW9_MESAU	CMP-N-acetylneuraminic acid synthase	6	6	0.188
A0A1U7QIT6_MESAU	A0A1U7QIT6_MESAU	coactosin-like protein	6	8	0.38
A0A1U8C639_MESAU	A0A1U8C639_MESAU	Coagulation factor III	2	2	0.088
A0A3Q0CS94_MESAU	A0A3Q0CS94_MESAU;A0A3Q0CSA5_MESAU;A0A3Q0CSI5_MESAU	coagulation factor V isoform X2;coagulation factor V isoform X1;coagulation factor V isoform X3	2	2	0.014
A0A1U8C5I3_MESAU	A0A1U8C5I3_MESAU	coagulation factor XII	4	4	0.083
A0A1U7Q8V5_MESAU	A0A1U7Q8V5_MESAU	coagulation factor XIII A chain	5	5	0.087
A0A3Q0D4T8_MESAU	A0A3Q0D4T8_MESAU	Coatomer subunit alpha	22	23	0.234
A0A1U7QYD2_MESAU	A0A1U7QYD2_MESAU	Coatomer subunit beta	14	18	0.183
A0A3Q0D7V9_MESAU	A0A3Q0D7V9_MESAU	Coatomer subunit beta'	10	10	0.147
A0A1U8BQV2_MESAU	A0A1U8BQV2_MESAU	Coatomer subunit delta	8	10	0.219
A0A3Q0CD38_MESAU	A0A3Q0CD38_MESAU	Coatomer subunit epsilon	5	7	0.282
A0A1U7R5M2_MESAU	A0A1U7R5M2_MESAU	Coatomer subunit gamma	7	8	0.098
A0A1U7QGD1_MESAU	A0A1U7QGD1_MESAU	Coatomer subunit zeta	2	3	0.169
A0A1U7QYH2_MESAU	A0A1U7QYH2_MESAU	Cofilin, non-muscle isoform	10	17	0.596
A0A1U7R2N1_MESAU	A0A1U7R2N1_MESAU;A0A1U7RD21_MESAU	Cohesin loading complex subunit SCC4 homolog	1	1	0.015
A0A1U8CDQ2_MESAU	A0A1U8CDQ2_MESAU	coiled-coil domain-containing protein 141	1	1	0.007
A0A1U7RDV3_MESAU	A0A1U7RDV3_MESAU	Coiled-coil domain-containing protein 22	4	4	0.078
A0A1U8CAY9_MESAU	A0A1U8CAY9_MESAU	Coiled-coil domain-containing protein 25	1	1	0.072
A0A3Q0CY85_MESAU	A0A3Q0CY85_MESAU	Coiled-coil domain-containing protein 72	1	1	0.094
A0A3Q0CPU2_MESAU	A0A3Q0CPU2_MESAU	coiled-coil domain-containing protein 91	1	1	0.029
A0A1U7QLX6_MESAU	A0A1U7QLX6_MESAU	Coiled-coil domain-containing protein 93	2	2	0.04
A0A1U7QZU6_MESAU	A0A1U7QZU6_MESAU;A0A3Q0D159_MESAU;A0A3Q0D245_MESAU	cold shock domain-containing protein E1 isoform X3;cold shock domain-containing protein E1 isoform X1;cold shock domain-containing protein E1 isoform X2	3	3	0.058
A0A0H5AWX5_MESAU	A0A0H5AWX5_MESAU	Cold-inducible RNA-binding protein	3	3	0.267
A0A1U7QKK9_MESAU	A0A1U7QKK9_MESAU	collagen alpha-1(I) chain isoform X1	11	13	0.089
A0A1U7Q9Q0_MESAU	A0A1U7Q9Q0_MESAU	collagen alpha-1(II) chain	3	4	0.025
A0A1U7QZS1_MESAU	A0A1U7QZS1_MESAU	collagen alpha-1(III) chain	2	2	0.017
A0A3Q0CXU9_MESAU	A0A3Q0CXU9_MESAU	collagen alpha-1(IV) chain	3	10	0.032
A0A1U7REC1_MESAU	A0A1U7REC1_MESAU;A0A1U8CKZ6_MESAU;A0A1U8CL81_MESAU;A0A3Q0DFI3_MESAU;A0A3Q0DG87_MESAU	collagen alpha-1(V) chain isoform X1;collagen alpha-1(V) chain isoform X2;collagen alpha-1(V) chain isoform X5;collagen alpha-1(V) chain isoform X3;collagen alpha-1(V) chain isoform X4	2	2	0.01
A0A1U7QV79_MESAU	A0A1U7QV79_MESAU;A0A3Q0CR74_MESAU;A0A3Q0CXN1_MESAU	collagen alpha-1(XII) chain isoform X3;collagen alpha-1(XII) chain isoform X2;collagen alpha-1(XII) chain isoform X1	17	18	0.088
A0A3Q0CRE3_MESAU	A0A3Q0CRE3_MESAU;A0A3Q0CT80_MESAU	collagen alpha-1(XIII) chain isoform X2;collagen alpha-1(XIII) chain isoform X5	1	1	0.015
A0A3Q0DBF0_MESAU	A0A3Q0DBF0_MESAU	collagen alpha-1(XIV) chain	2	2	0.019
A0A1U8C6C1_MESAU	A0A1U8C6C1_MESAU	collagen alpha-1(XV) chain	3	3	0.035
A0A1U8BPT3_MESAU	A0A1U8BPT3_MESAU;A0A1U8BQ55_MESAU;A0A1U8BTB6_MESAU;A0A1U8C1A8_MESAU;A0A3Q0CSZ0_MESAU	collagen alpha-1(XVIII) chain isoform X4;collagen alpha-1(XVIII) chain isoform X5;collagen alpha-1(XVIII) chain isoform X3;collagen alpha-1(XVIII) chain isoform X2;collagen alpha-1(XVIII) chain isoform X1	0	0	0
A0A1U7R801_MESAU	A0A1U7R801_MESAU	collagen alpha-2(I) chain	10	11	0.086
A0A3Q0D3B5_MESAU	A0A3Q0D3B5_MESAU	collagen alpha-2(IV) chain	8	16	0.077
A0A1U7RAA8_MESAU	A0A1U7RAA8_MESAU	collagen alpha-2(V) chain	4	4	0.037
A0A1U7QWN2_MESAU	A0A1U7QWN2_MESAU	collagen alpha-3(IV) chain	2	3	0.019
A0A3Q0DBP5_MESAU	A0A3Q0DBP5_MESAU	collagen alpha-4(IV) chain	3	5	0.031
A0A3Q0CY20_MESAU	A0A3Q0CY20_MESAU	collagen alpha-5(VI) chain	8	9	0.049
D0G6X1_MESAU	D0G6X1_MESAU	Collagen type VI alpha 1 subunit	22	39	0.275
D0G6X2_MESAU	D0G6X2_MESAU	Collagen type VI alpha 2 subunit	20	29	0.234
D0G7D9_MESAU	D0G7D9_MESAU	Collagen type VI alpha 3 subunit	90	136	0.446
A0A1U7QK99_MESAU	A0A1U7QK99_MESAU	Collagen-binding protein	17	30	0.537
A0A1U7QWX8_MESAU	A0A1U7QWX8_MESAU	COMM domain-containing protein 3	3	3	0.2
A0A1U8CMH0_MESAU	A0A1U8CMH0_MESAU	COMM domain-containing protein 5	1	1	0.071
A0A1U7R7E8_MESAU	A0A1U7R7E8_MESAU	Complement C1q subcomponent subunit A	2	2	0.122
A0A1U7QU95_MESAU	A0A1U7QU95_MESAU;A0A1U8CMA9_MESAU	complement C1q subcomponent subunit B isoform X1;complement C1q subcomponent subunit B isoform X2	1	1	0.036
A0A1U7R4U0_MESAU	A0A1U7R4U0_MESAU	complement C1q subcomponent subunit C	2	2	0.11
A0A3Q0DAY1_MESAU	A0A3Q0DAY1_MESAU	complement C5	9	9	0.292
A0A3Q0D684_MESAU	A0A3Q0D684_MESAU	complement C5-like	3	3	0.266
A0A3Q0DA68_MESAU	A0A3Q0DA68_MESAU	complement C5-like	2	2	0.201
A0A1U8D3A6_MESAU	A0A1U8D3A6_MESAU	complement C5-like	2	2	0.127
A0A1U8CDC1_MESAU	A0A1U8CDC1_MESAU;A0A1U8CDE8_MESAU;A0A3Q0D651_MESAU;A0A3Q0D665_MESAU;A0A3Q0DAB6_MESAU;A0A3Q0DAY9_MESAU	complement C5-like isoform X3;complement C5-like isoform X1;complement C5-like;complement C5-like isoform X4;complement C5-like isoform X5;complement C5-like isoform X2	1	1	0.089
A0A1U7QHB5_MESAU	A0A1U7QHB5_MESAU	Complement component 1 Q subcomponent-binding protein, mitochondrial	5	7	0.313
A0A1U7QQ34_MESAU	A0A1U7QQ34_MESAU;A0A1U8C4A3_MESAU;A0A3Q0CNA3_MESAU;A0A3Q0CV96_MESAU	Complement component 8 subunit beta	2	2	0.043
A0A1U7QTA0_MESAU	A0A1U7QTA0_MESAU	complement component C1q receptor	2	3	0.031
A0A3Q0CA00_MESAU	A0A3Q0CA00_MESAU	complement component C7	7	8	0.129
A0A1U7QEJ8_MESAU	A0A1U7QEJ8_MESAU	complement component C8 alpha chain	2	2	0.041
A0A1U8CH65_MESAU	A0A1U8CH65_MESAU;A0A3Q0DCY6_MESAU	complement component C8 gamma chain isoform X1;complement component C8 gamma chain isoform X2	2	2	0.178
A0A1U7QFS3_MESAU	A0A1U7QFS3_MESAU	Complement component C9	10	11	0.201
A0A3Q0DAS2_MESAU	A0A3Q0DAS2_MESAU	complement component receptor 1-like protein	4	6	0.132
A0A3Q0CVY4_MESAU	A0A3Q0CVY4_MESAU	complement factor H	9	12	0.088
A0A3Q0CX72_MESAU	A0A3Q0CX72_MESAU	complement factor H-like	3	4	0.067
A0A1U8CF62_MESAU	A0A1U8CF62_MESAU	complement factor I	6	8	0.103
A0A1U7Q6R5_MESAU	A0A1U7Q6R5_MESAU	Complement subcomponent C1r	2	2	0.034
A0A1U7QR88_MESAU	A0A1U7QR88_MESAU	Complex I-15 kDa	2	2	0.179
A0A1U8CRN3_MESAU	A0A1U8CRN3_MESAU	Complex I-20kD	2	2	0.082
A0A1U8BVV5_MESAU	A0A1U8BVV5_MESAU;A0A1U8C6R2_MESAU	Complex I-23kD	4	6	0.198
A0A1U7Q371_MESAU	A0A1U7Q371_MESAU	Complex I-30kD	7	7	0.304
A0A3Q0CHK6_MESAU	A0A3Q0CHK6_MESAU	Complex I-49kD	8	8	0.225
A0A1U7QEP7_MESAU	A0A1U7QEP7_MESAU	Complex I-9kD	3	3	0.147
A0A1U7QBY9_MESAU	A0A1U7QBY9_MESAU	Complex I-B12	1	1	0.104
A0A1U7R5D4_MESAU	A0A1U7R5D4_MESAU	Complex I-B14.5a	2	2	0.204
A0A1U7QLE0_MESAU	A0A1U7QLE0_MESAU	Complex I-B14.7	1	1	0.078
A0A1U7QNY3_MESAU	A0A1U7QNY3_MESAU	Complex I-B15	1	1	0.194
A0A1U7QUD5_MESAU	A0A1U7QUD5_MESAU	Complex I-B16.6	3	5	0.236
A0A1U7QRM5_MESAU	A0A1U7QRM5_MESAU	Complex I-B18	1	1	0.139
A0A1U7QNI9_MESAU	A0A1U7QNI9_MESAU	Complex I-B22	3	4	0.313
A0A1U7RCD4_MESAU	A0A1U7RCD4_MESAU	Complex I-B9	1	1	0.131
A0A1U7QAE1_MESAU	A0A1U7QAE1_MESAU	Complex III subunit 8	2	3	0.28
A0A3Q0CH57_MESAU	A0A3Q0CH57_MESAU	Complex I-MNLL	1	1	0.155
A0A1U7QLT7_MESAU	A0A1U7QLT7_MESAU	Complex I-PDSW	4	4	0.267
A0A1U7Q5E4_MESAU	A0A1U7Q5E4_MESAU	Complex I-SGDH	3	3	0.169
A0A3Q0CJU5_MESAU	A0A3Q0CJU5_MESAU	Component 3 of promoter of RISC	3	4	0.162
A0A1U7QCD2_MESAU	A0A1U7QCD2_MESAU;A0A1U8CL91_MESAU	Component of oligomeric Golgi complex 2	1	1	0.018
A0A1U7QZJ1_MESAU	A0A1U7QZJ1_MESAU	Conserved oligomeric Golgi complex subunit 8	1	1	0.017
A0A1U7Q8T0_MESAU	A0A1U7Q8T0_MESAU	constitutive coactivator of PPAR-gamma-like protein 1	8	8	0.111
A0A1U7Q5G0_MESAU	A0A1U7Q5G0_MESAU;A0A1U7QD33_MESAU;A0A1U7QNI1_MESAU;A0A1U8BN78_MESAU	COP9 signalosome complex subunit 1 isoform X9;COP9 signalosome complex subunit 1 isoform X5;COP9 signalosome complex subunit 1 isoform X3;COP9 signalosome complex subunit 1 isoform X1	4	4	0.131
A0A1U7QJ16_MESAU	A0A1U7QJ16_MESAU;A0A1U7QLH6_MESAU	COP9 signalosome complex subunit 2	5	5	0.158
A0A1U7Q8K8_MESAU	A0A1U7Q8K8_MESAU;A0A3Q0CLA7_MESAU	COP9 signalosome complex subunit 3	5	5	0.144
A0A3Q0CEN6_MESAU	A0A3Q0CEN6_MESAU	COP9 signalosome complex subunit 5	5	5	0.121
A0A1U7R6J9_MESAU	A0A1U7R6J9_MESAU	COP9 signalosome complex subunit 6	2	2	0.09
A0A1U7QEN6_MESAU	A0A1U7QEN6_MESAU	COP9 signalosome complex subunit 7a	3	3	0.175
A0A1U7R6Y5_MESAU	A0A1U7R6Y5_MESAU	COP9 signalosome complex subunit 8	4	4	0.364
A0A1U8CUP5_MESAU	A0A1U8CUP5_MESAU;A0A1U8CVR8_MESAU	copine-1 isoform X3;copine-1 isoform X2	3	3	0.029
A0A1U8BT36_MESAU	A0A1U8BT36_MESAU	copine-3	7	7	0.124
A0A1U7Q4Z1_MESAU	A0A1U7Q4Z1_MESAU;A0A1U8BUA2_MESAU	copper chaperone for superoxide dismutase isoform X1;Superoxide dismutase [Cu-Zn]	1	1	0.047
A0A1U7QI23_MESAU	A0A1U7QI23_MESAU;A0A1U8BH98_MESAU	copper transport protein ATOX1 isoform X2;copper transport protein ATOX1 isoform X1	4	7	0.515
A0A1U7QXF3_MESAU	A0A1U7QXF3_MESAU	Coproporphyrinogen oxidase	1	1	0.029
A0A3Q0D2I1_MESAU	A0A3Q0D2I1_MESAU;A0A3Q0D601_MESAU;A0A3Q0D607_MESAU;A0A3Q0D612_MESAU;A0A3Q0D765_MESAU;A0A3Q0D782_MESAU;A0A3Q0D787_MESAU	cordon-bleu protein-like 1 isoform X3;cordon-bleu protein-like 1 isoform X1;cordon-bleu protein-like 1 isoform X4;cordon-bleu protein-like 1 isoform X5;cordon-bleu protein-like 1 isoform X2;cordon-bleu protein-like 1 isoform X6;cordon-bleu protein-like 1	3	3	0.026
A0A1U7QGE6_MESAU	A0A1U7QGE6_MESAU;A0A1U7QSU9_MESAU;A0A1U7R0D6_MESAU;A0A1U7R311_MESAU	Core histone macro-H2A	10	12	0.38
A0A1U7QCM6_MESAU	A0A1U7QCM6_MESAU;A0A1U7QP27_MESAU	core-binding factor subunit beta isoform X2;core-binding factor subunit beta isoform X1	1	1	0.088
A0A1U8BRU3_MESAU	A0A1U8BRU3_MESAU	Coronin	10	15	0.284
A0A1U8CHN2_MESAU	A0A1U8CHN2_MESAU	Coronin	8	8	0.205
A0A1U8CAN2_MESAU	A0A1U8CAN2_MESAU	Coronin	6	9	0.163
A0A1U7QLY3_MESAU	A0A1U7QLY3_MESAU;A0A1U7QVC9_MESAU	Coronin	6	6	0.084
A0A1U7R429_MESAU	A0A1U7R429_MESAU	Corrinoid adenosyltransferase	1	1	0.042
A0A1U7Q209_MESAU	A0A1U7Q209_MESAU;DHI1_MESAU	corticosteroid 11-beta-dehydrogenase isozyme 1;Corticosteroid 11-beta-dehydrogenase isozyme 1	3	3	0.11
A0A3Q0CM27_MESAU	A0A3Q0CM27_MESAU	corticosteroid-binding globulin isoform X1	10	11	0.198
A0A1U7QKW3_MESAU	A0A1U7QKW3_MESAU	coxsackievirus and adenovirus receptor isoform X1	5	5	0.197
A0A3Q0CV64_MESAU	A0A3Q0CV64_MESAU	craniofacial development protein 1-like	1	1	0.089
A0A1U7QAY3_MESAU	A0A1U7QAY3_MESAU	Creatine kinase	17	30	0.564
A0A1U7R5G9_MESAU	A0A1U7R5G9_MESAU	Creatine kinase	5	6	0.207
A0A1U7QB73_MESAU	A0A1U7QB73_MESAU	Creatine kinase	3	3	0.07
A0A1U7Q6G4_MESAU	A0A1U7Q6G4_MESAU	Creatine kinase	0	0	0
A0A1U7QEY9_MESAU	A0A1U7QEY9_MESAU	crk-like protein	4	5	0.158
A0A1U7QTB0_MESAU	A0A1U7QTB0_MESAU	crooked neck-like protein 1	1	1	0.012
A0A3Q0CNP5_MESAU	A0A3Q0CNP5_MESAU	C-terminal-binding protein 1	2	2	0.045
A0A3Q0CT70_MESAU	A0A3Q0CT70_MESAU;A0A3Q0CUV8_MESAU	C-terminal-binding protein 2 isoform X2;C-terminal-binding protein 2 isoform X1	2	2	0.022
A0A1U7QYR0_MESAU	A0A1U7QYR0_MESAU;A0A1U8CTW9_MESAU	CTP synthase	4	4	0.085
A0A1U8C299_MESAU	A0A1U8C299_MESAU	CTTNBP2 N-terminal-like protein	1	1	0.022
A0A3Q0CKY4_MESAU	A0A3Q0CKY4_MESAU	C-type lectin domain family 10 member A-like	1	1	0.049
A0A1U8CPM7_MESAU	A0A1U8CPM7_MESAU	C-type lectin domain family 2 member D11-like	1	1	0.047
A0A1U7QDL1_MESAU	A0A1U7QDL1_MESAU;A0A1U8BZ78_MESAU	C-type mannose receptor 2 isoform X1;C-type mannose receptor 2 isoform X2	4	5	0.042
A0A3Q0D4Q7_MESAU	A0A3Q0D4Q7_MESAU;A0A3Q0D932_MESAU;A0A3Q0D9K1_MESAU	CUGBP Elav-like family member 2 isoform X2;CUGBP Elav-like family member 2 isoform X3;CUGBP Elav-like family member 2 isoform X1	1	1	0.015
A0A1U8D295_MESAU	A0A1U8D295_MESAU	cullin-1	3	3	0.062
A0A1U7QN73_MESAU	A0A1U7QN73_MESAU	cullin-3	8	9	0.121
A0A3Q0CVS6_MESAU	A0A3Q0CVS6_MESAU	cullin-4A	3	3	0.047
A0A3Q0DB79_MESAU	A0A3Q0DB79_MESAU	cullin-4B	0	0	0
A0A3Q0DC17_MESAU	A0A3Q0DC17_MESAU	cullin-4B-like	1	1	0.14
A0A3Q0CP70_MESAU	A0A3Q0CP70_MESAU	cullin-5	4	4	0.05
A0A1U7RIK2_MESAU	A0A1U7RIK2_MESAU	cullin-associated NEDD8-dissociated protein 1	18	22	0.185
A0A1U7RHG2_MESAU	A0A1U7RHG2_MESAU	CXXC motif containing zinc binding protein	2	2	0.135
A0A1U8BP17_MESAU	A0A1U8BP17_MESAU;A0A1U8BPG4_MESAU;A0A1U8BZW6_MESAU;A0A3Q0CK59_MESAU;A0A3Q0CSH5_MESAU	cyclic AMP-responsive element-binding protein 1 isoform X1;cyclic AMP-responsive element-binding protein 1 isoform X2;cyclic AMP-responsive element-binding protein 1 isoform X3;cyclic AMP-responsive element-binding protein 1 isoform X5;cyclic AMP-responsi	3	3	0.152
A0A1U8BTE8_MESAU	A0A1U8BTE8_MESAU;A0A1U8C422_MESAU;A0A1U8C4M5_MESAU	Cyclic pyranopterin monophosphate synthase;Cyclic pyranopterin monophosphate synthase;Molybdenum cofactor biosynthesis protein C	0	0	0
A0A1U7R699_MESAU	A0A1U7R699_MESAU;A0A1U7R9G4_MESAU	cyclin-dependent kinase 16;cyclin-dependent kinase 14	1	1	0.016
A0A1U7R4Z0_MESAU	A0A1U7R4Z0_MESAU	cyclin-dependent kinase 9	0	0	0
A0A1U8C3L7_MESAU	A0A1U8C3L7_MESAU;A0A1U8C3M1_MESAU;A0A1U8CE22_MESAU;A0A3Q0D1I2_MESAU;A0A3Q0D317_MESAU	cyclin-G-associated kinase isoform X2;cyclin-G-associated kinase isoform X1;cyclin-G-associated kinase isoform X3;cyclin-G-associated kinase isoform X5;cyclin-G-associated kinase isoform X4	2	2	0.013
A0A1U8CDC7_MESAU	A0A1U8CDC7_MESAU	Cyclooxygenase-1	3	3	0.047
A0A1U7QRM4_MESAU	A0A1U7QRM4_MESAU	cystatin-A	1	1	0.143
A0A1U7RHD6_MESAU	A0A1U7RHD6_MESAU	cystatin-B	4	5	0.541
A0A1U7QJB5_MESAU	A0A1U7QJB5_MESAU	cysteine and glycine-rich protein 1	6	8	0.332
A0A1U7QI90_MESAU	A0A1U7QI90_MESAU	cysteine and glycine-rich protein 2	1	1	0.078
A0A3Q0D958_MESAU	A0A3Q0D958_MESAU	cysteine and histidine-rich domain-containing protein 1	1	1	0.054
A0A1U7R0Y9_MESAU	A0A1U7R0Y9_MESAU	Cysteine protease	0	0	0
A0A1U7QKZ6_MESAU	A0A1U7QKZ6_MESAU	cysteine-rich protein 2 isoform X3	6	10	0.292
A0A1U7R8T4_MESAU	A0A1U7R8T4_MESAU	Cysteine-S-conjugate beta-lyase 2	2	4	0.052
A0A1U7Q4Q8_MESAU	A0A1U7Q4Q8_MESAU	Cysteinylglycine-S-conjugate dipeptidase	19	28	0.468
A0A1U8BGG4_MESAU	A0A1U8BGG4_MESAU	Cysteinyl-tRNA synthetase	3	3	0.053
A0A3Q0D8V4_MESAU	A0A3Q0D8V4_MESAU	Cytidine deaminase	1	1	0.089
A0A1U7Q329_MESAU	A0A1U7Q329_MESAU	Cytochrome b reductase 1	1	1	0.035
A0A1U7R426_MESAU	A0A1U7R426_MESAU	cytochrome b-245 heavy chain	4	5	0.061
P70116_MESAU	P70116_MESAU	Cytochrome b5	5	6	0.374
A0A1U7QJ36_MESAU	A0A1U7QJ36_MESAU	cytochrome b-c1 complex subunit 1, mitochondrial	8	17	0.24
A0A1U7QC43_MESAU	A0A1U7QC43_MESAU	cytochrome b-c1 complex subunit 2, mitochondrial	16	24	0.444
A0A1U7Q8D9_MESAU	A0A1U7Q8D9_MESAU	Cytochrome b-c1 complex subunit 7	6	8	0.45
A0A1U7QJB6_MESAU	A0A1U7QJB6_MESAU	cytochrome b-c1 complex subunit 9	1	1	0.08
A0A1U7Q3R5_MESAU	A0A1U7Q3R5_MESAU	Cytochrome b-c1 complex subunit Rieske, mitochondrial	2	2	0.059
A0A1U7QK94_MESAU	A0A1U7QK94_MESAU	Cytochrome c oxidase polypeptide Va	3	4	0.274
A0A1U7QV99_MESAU	A0A1U7QV99_MESAU	Cytochrome c oxidase polypeptide Vb	3	4	0.24
A0A1U7R453_MESAU	A0A1U7R453_MESAU	Cytochrome c oxidase subunit	1	2	0.264
C9VZR0_MESAU	C9VZR0_MESAU	Cytochrome c oxidase subunit 2	4	8	0.194
A0A1U8BYF8_MESAU	A0A1U8BYF8_MESAU	Cytochrome c oxidase subunit 4	6	13	0.367
A0A1U8C6E0_MESAU	A0A1U8C6E0_MESAU	cytochrome c oxidase subunit 7A-related protein, mitochondrial	2	2	0.535
A0A1U7RCP9_MESAU	A0A1U7RCP9_MESAU	cytochrome c oxidase subunit 7B, mitochondrial	1	1	0.099
A0A1U7R7B6_MESAU	A0A1U7R7B6_MESAU	cytochrome c oxidase subunit NDUFA4	3	3	0.366
A0A1U8BSU0_MESAU	A0A1U8BSU0_MESAU	cytochrome c, somatic	2	3	0.238
A0A1U7Q9C7_MESAU	A0A1U7Q9C7_MESAU	cytochrome c, somatic-like	2	6	0.173
A0A3Q0D688_MESAU	A0A3Q0D688_MESAU	cytochrome c, testis-specific	1	1	0.133
A0A1U7R731_MESAU	A0A1U7R731_MESAU	cytochrome c1, heme protein, mitochondrial	5	9	0.202
Q9QZ50_MESAU	Q9QZ50_MESAU	Cytochrome P-450	13	13	0.31
A0A1U7QBY2_MESAU	A0A1U7QBY2_MESAU	cytochrome P450 20A1	3	3	0.067
A0A3Q0CET2_MESAU	A0A3Q0CET2_MESAU	cytochrome P450 2B15-like	2	3	0.135
A0A1U7R5V5_MESAU	A0A1U7R5V5_MESAU	cytochrome P450 2F2	2	2	0.047
A0A1U7QH42_MESAU	A0A1U7QH42_MESAU	cytochrome P450 4A12	2	2	0.033
A0A1U7QSJ9_MESAU	A0A1U7QSJ9_MESAU	cytochrome P450 4B1	11	14	0.281
A0A1U7RB39_MESAU	A0A1U7RB39_MESAU	cytochrome P450 4F5 isoform X1	4	4	0.084
A0A1U7R5Q6_MESAU	A0A1U7R5Q6_MESAU;A0A1U7RD87_MESAU;A0A1U8BRW6_MESAU;A0A1U8BZ63_MESAU;A0A1U8BZU5_MESAU;A0A1U8CJW6_MESAU;A0A1U8CMG3_MESAU	cytohesin-3 isoform X1;cytohesin-2 isoform X1;cytohesin-1 isoform X3;cytohesin-1 isoform X1;cytohesin-1 isoform X2;cytohesin-3 isoform X2;cytohesin-2 isoform X2	2	2	0.045
A0A1U8BG61_MESAU	A0A1U8BG61_MESAU;A0A3Q0CJW5_MESAU	cytohesin-4 isoform X1;cytohesin-4 isoform X2	1	1	0.025
A0A3Q0CM76_MESAU	A0A3Q0CM76_MESAU	cytoplasmic dynein 1 heavy chain 1	108	125	0.314
A0A3Q0D729_MESAU	A0A3Q0D729_MESAU	cytoplasmic dynein 1 intermediate chain 2	5	7	0.198
A0A3Q0D195_MESAU	A0A3Q0D195_MESAU	Cytoplasmic dynein 2 heavy chain 1	2	2	0.004
A0A3Q0DB47_MESAU	A0A3Q0DB47_MESAU	Cytoplasmic FMR1-interacting protein	11	12	0.103
A0A3Q0CUX2_MESAU	A0A3Q0CUX2_MESAU	Cytoplasmic FMR1-interacting protein	8	9	0.073
A0A3Q0DD63_MESAU	A0A3Q0DD63_MESAU	cytoskeleton-associated protein 4	15	17	0.369
A0A3Q0D4M9_MESAU	A0A3Q0D4M9_MESAU	cytoskeleton-associated protein 5	4	4	0.031
A0A1U8CIK9_MESAU	A0A1U8CIK9_MESAU	cytosolic acyl coenzyme A thioester hydrolase	2	2	0.059
A0A1U7Q662_MESAU	A0A1U7Q662_MESAU	cytosolic non-specific dipeptidase	15	24	0.423
A0A1U7Q6F7_MESAU	A0A1U7Q6F7_MESAU;A0A3Q0CKU1_MESAU	Cytospin-A	4	4	0.077
A0A3Q0CXI6_MESAU	A0A3Q0CXI6_MESAU	D-2-hydroxyglutarate dehydrogenase, mitochondrial	0	0	0
A0A3Q0DED6_MESAU	A0A3Q0DED6_MESAU	D-3-phosphoglycerate dehydrogenase	3	3	0.116
A0A3Q0CHP1_MESAU	A0A3Q0CHP1_MESAU	D-3-phosphoglycerate dehydrogenase-like	1	1	0.181
A0A1U8CJY3_MESAU	A0A1U8CJY3_MESAU;A0A1U8CK65_MESAU;A0A1U8CML0_MESAU	Daxx	1	1	0.023
A0A1U7QPJ0_MESAU	A0A1U7QPJ0_MESAU;A0A1U7QXX1_MESAU;A0A1U7R0U2_MESAU;A0A1U7RAY2_MESAU	DAZ-associated protein 1 isoform X3;DAZ-associated protein 1 isoform X4;DAZ-associated protein 1 isoform X2;DAZ-associated protein 1 isoform X1	2	2	0.076
A0A3Q0CMB3_MESAU	A0A3Q0CMB3_MESAU;BDH_MESAU	D-beta-hydroxybutyrate dehydrogenase, mitochondrial;D-beta-hydroxybutyrate dehydrogenase, mitochondrial (Fragments)	4	5	0.238
A0A1U8CEP8_MESAU	A0A1U8CEP8_MESAU	DCC-interacting protein 13-alpha	8	9	0.201
A0A3Q0CCA1_MESAU	A0A3Q0CCA1_MESAU;A0A3Q0CXY7_MESAU	dCTP pyrophosphatase 1-like;dCTP pyrophosphatase 1	1	1	0.117
A0A1U7QEV1_MESAU	A0A1U7QEV1_MESAU	D-dopachrome decarboxylase	3	3	0.263
A0A1U7QJ62_MESAU	A0A1U7QJ62_MESAU	DDRGK domain-containing protein 1	1	1	0.104
A0A1U8BRT1_MESAU	A0A1U8BRT1_MESAU	DEAD box protein 5	16	23	0.273
A0A1U8BR45_MESAU	A0A1U8BR45_MESAU	DEAH box protein 9	20	24	0.206
A0A1U8BM80_MESAU	A0A1U8BM80_MESAU	Decorin	5	8	0.188
A0A3Q0CT45_MESAU	A0A3Q0CT45_MESAU	dedicator of cytokinesis protein 1	1	1	0.015
A0A3Q0CTP3_MESAU	A0A3Q0CTP3_MESAU	dedicator of cytokinesis protein 2	2	2	0.014
A0A1U7QGP0_MESAU	A0A1U7QGP0_MESAU;A0A1U7QQ86_MESAU;A0A1U8C5V2_MESAU;A0A1U8CGQ2_MESAU	dedicator of cytokinesis protein 6 isoform X1;dedicator of cytokinesis protein 6 isoform X4;dedicator of cytokinesis protein 6 isoform X2;dedicator of cytokinesis protein 6 isoform X3	3	3	0.019
A0A3Q0CS82_MESAU	A0A3Q0CS82_MESAU;A0A3Q0CS87_MESAU;A0A3Q0CX57_MESAU;A0A3Q0CXA7_MESAU;A0A3Q0CXC6_MESAU;A0A3Q0CXD5_MESAU;A0A3Q0CYH8_MESAU	dedicator of cytokinesis protein 7 isoform X1;dedicator of cytokinesis protein 7 isoform X6;dedicator of cytokinesis protein 7 isoform X3;dedicator of cytokinesis protein 7 isoform X4;dedicator of cytokinesis protein 7 isoform X2;dedicator of cytokinesis	4	4	0.023
A0A3Q0CJM6_MESAU	A0A3Q0CJM6_MESAU	dedicator of cytokinesis protein 8	1	1	0.005
A0A1U7QQ91_MESAU	A0A1U7QQ91_MESAU	dehydrogenase/reductase SDR family member 11	5	5	0.161
A0A1U7R651_MESAU	A0A1U7R651_MESAU	dehydrogenase/reductase SDR family member 7	4	4	0.097
A0A1U7R6N9_MESAU	A0A1U7R6N9_MESAU	deleted in autism-related protein 1	1	1	0.055
A0A1U7RD51_MESAU	A0A1U7RD51_MESAU	delta(3,5)-Delta(2,4)-dienoyl-CoA isomerase, mitochondrial	7	10	0.364
A0A1U8BWT1_MESAU	A0A1U8BWT1_MESAU;A0A1U8BWT6_MESAU	Delta-1-pyrroline-5-carboxylate synthase	1	1	0.01
A0A3Q0CYM2_MESAU	A0A3Q0CYM2_MESAU	Delta-aminolevulinic acid dehydratase	4	4	0.118
A0A1U7Q2D6_MESAU	A0A1U7Q2D6_MESAU;SGCD_MESAU	delta-sarcoglycan;Delta-sarcoglycan	2	2	0.093
A0A3Q0CRL8_MESAU	A0A3Q0CRL8_MESAU;A0A3Q0CRZ4_MESAU	dematin isoform X2;dematin isoform X4	4	4	0.178
A0A3Q0DBL6_MESAU	A0A3Q0DBL6_MESAU	DENN domain-containing protein 3	2	2	0.029
A0A3Q0D755_MESAU	A0A3Q0D755_MESAU	Density-regulated protein	2	2	0.212
A0A1U7QN75_MESAU	A0A1U7QN75_MESAU;A0A1U8BQQ6_MESAU	deoxyguanosine kinase, mitochondrial isoform X1;deoxyguanosine kinase, mitochondrial isoform X2	1	1	0.105
A0A1U7R8N9_MESAU	A0A1U7R8N9_MESAU	Deoxyhypusine hydroxylase	2	2	0.149
A0A3Q0DET6_MESAU	A0A3Q0DET6_MESAU	Deoxynucleoside triphosphate triphosphohydrolase SAMHD1	20	27	0.369
A0A1U7QWN5_MESAU	A0A1U7QWN5_MESAU;A0A3Q0CPM9_MESAU	Deoxyuridine 5'-triphosphate nucleotidohydrolase	1	1	0.074
A0A1U7Q446_MESAU	A0A1U7Q446_MESAU;A0A1U8BUG3_MESAU	Derlin	1	1	0.126
A0A1U7QZX6_MESAU	A0A1U7QZX6_MESAU	Derlin	3	3	0.108
A0A1U7QFW7_MESAU	A0A1U7QFW7_MESAU	dermatopontin	1	1	0.04
DESM_MESAU	DESM_MESAU;Q54A94_MESAU	Desmin	23	32	0.588
A0A1U8CLC3_MESAU	A0A1U8CLC3_MESAU	desmoglein-2	1	1	0.013
A0A1U7QFC3_MESAU	A0A1U7QFC3_MESAU;A0A1U7QHV4_MESAU	desmoplakin isoform X1;desmoplakin isoform X2	0	0	0
A0A3Q0D778_MESAU	A0A3Q0D778_MESAU	Deubiquitinating enzyme 15	3	3	0.036
A0A3Q0CHW0_MESAU	A0A3Q0CHW0_MESAU	developmentally-regulated GTP-binding protein 1	2	2	0.057
A0A1U7QK36_MESAU	A0A1U7QK36_MESAU	developmentally-regulated GTP-binding protein 2	2	2	0.06
A0A1U7R6U2_MESAU	A0A1U7R6U2_MESAU	Diablo homolog, mitochondrial	1	1	0.047
A0A1U7QM66_MESAU	A0A1U7QM66_MESAU	Diadenosine tetraphosphate synthetase	8	9	0.144
A0A1U7Q787_MESAU	A0A1U7Q787_MESAU	Dihydrolipoamide acetyltransferase component of pyruvate dehydrogenase complex	3	3	0.069
A0A1U7QQL2_MESAU	A0A1U7QQL2_MESAU	Dihydrolipoamide acetyltransferase component of pyruvate dehydrogenase complex	2	2	0.048
A0A1U7QP50_MESAU	A0A1U7QP50_MESAU	Dihydrolipoyl dehydrogenase	7	11	0.196
A0A1U7QUP4_MESAU	A0A1U7QUP4_MESAU	Dihydrolipoyllysine-residue succinyltransferase component of 2-oxoglutarate dehydrogenase complex, mitochondrial	6	7	0.161
A0A1U7QXG7_MESAU	A0A1U7QXG7_MESAU	dihydropteridine reductase	2	2	0.12
A0A1U7QJG9_MESAU	A0A1U7QJG9_MESAU;A0A1U7QLW5_MESAU	dihydropyrimidinase-related protein 1 isoform X1;dihydropyrimidinase-related protein 1 isoform X2	1	1	0.022
A0A1U7QME0_MESAU	A0A1U7QME0_MESAU;A0A1U7QXQ0_MESAU	Dihydropyrimidinase-related protein 2	21	42	0.54
A0A3Q0CQL3_MESAU	A0A3Q0CQL3_MESAU	dihydropyrimidinase-related protein 3	11	18	0.234
A0A1U7QE97_MESAU	A0A1U7QE97_MESAU	Dihydropyrimidine dehydrogenase [NADP(+)]	4	4	0.055
A0A1U7QFV1_MESAU	A0A1U7QFV1_MESAU	Dimethylaniline monooxygenase [N-oxide-forming]	16	31	0.32
A0A1U7QRB7_MESAU	A0A1U7QRB7_MESAU	Dimethylaniline monooxygenase [N-oxide-forming]	10	13	0.261
A0A1U7Q764_MESAU	A0A1U7Q764_MESAU	Dimethylaniline monooxygenase [N-oxide-forming]	1	1	0.017
A0A3Q0DE75_MESAU	A0A3Q0DE75_MESAU	Dimethylaniline monooxygenase [N-oxide-forming]	1	1	0.017
A0A1U7R660_MESAU	A0A1U7R660_MESAU	Dimethylargininase	7	8	0.368
A0A1U8CNM0_MESAU	A0A1U8CNM0_MESAU	Dimethylargininase	4	4	0.165
A0A1U8BUT5_MESAU	A0A1U8BUT5_MESAU	Dipeptidase	4	4	0.141
A0A1U7QYH3_MESAU	A0A1U7QYH3_MESAU	dipeptidyl peptidase 2	6	6	0.188
A0A1U8BTS8_MESAU	A0A1U8BTS8_MESAU	Dipeptidyl peptidase 3	18	24	0.362
A0A1U7R811_MESAU	A0A1U7R811_MESAU;A0A1U8CMG1_MESAU;A0A3Q0D9S8_MESAU	dipeptidyl peptidase 9 isoform X2;dipeptidyl peptidase 9 isoform X1;dipeptidyl peptidase 9 isoform X3	1	1	0.023
A0A075TJ59_MESAU	A0A075TJ59_MESAU	Dipeptidylpeptidase 4	12	14	0.187
A0A1U7R708_MESAU	A0A1U7R708_MESAU	DIS3-like exonuclease 2	0	0	0
A0A1U7QZP0_MESAU	A0A1U7QZP0_MESAU;A0A1U7R2A9_MESAU	disabled homolog 2 isoform X1;disabled homolog 2 isoform X2	2	2	0.027
A0A3Q0CW32_MESAU	A0A3Q0CW32_MESAU	disheveled-associated activator of morphogenesis 1	0	0	0
A0A1U7QBJ3_MESAU	A0A1U7QBJ3_MESAU	Disintegrin and metalloproteinase domain-containing protein 10	1	1	0.02
A0A1U7QDI4_MESAU	A0A1U7QDI4_MESAU;A0A1U7QG82_MESAU;A0A1U8BV47_MESAU	disks large homolog 1 isoform X8;disks large homolog 1 isoform X3;disks large homolog 1 isoform X4	5	5	0.083
A0A1U8C5X7_MESAU	A0A1U8C5X7_MESAU;A0A3Q0D004_MESAU;A0A3Q0D4E0_MESAU;A0A3Q0D5D1_MESAU	DNA (cytosine-5)-methyltransferase	2	2	0.014
A0A1U7Q4S9_MESAU	A0A1U7Q4S9_MESAU;A0A3Q0CLG3_MESAU	DNA damage-binding protein 1	10	10	0.092
A0A1U7Q7Z4_MESAU	A0A1U7Q7Z4_MESAU	DNA helicase	5	6	0.084
A0A1U7QVP1_MESAU	A0A1U7QVP1_MESAU;A0A3Q0D798_MESAU	DNA helicase	6	6	0.078
A0A3Q0CK83_MESAU	A0A3Q0CK83_MESAU	DNA helicase	2	2	0.029
A0A1U7QCY9_MESAU	A0A1U7QCY9_MESAU	DNA replication licensing factor MCM2	2	2	0.024
A0A1U7QJY5_MESAU	A0A1U7QJY5_MESAU	DNA replication licensing factor MCM7	6	6	0.107
A0A1U7R7C6_MESAU	A0A1U7R7C6_MESAU	DNA topoisomerase 2	9	9	0.086
A0A1U7RGV1_MESAU	A0A1U7RGV1_MESAU	DNA topoisomerase 2-alpha	1	1	0.012
A0A1U7QZT1_MESAU	A0A1U7QZT1_MESAU	DNA topoisomerase I	1	1	0.013
A0A1U8CQJ9_MESAU	A0A1U8CQJ9_MESAU	DNA-(apurinic or apyrimidinic site) endonuclease	4	5	0.206
A0A3Q0DBR8_MESAU	A0A3Q0DBR8_MESAU	DNA-directed RNA polymerase II subunit E	1	1	0.073
A0A1U7R6C8_MESAU	A0A1U7R6C8_MESAU	DNA-directed RNA polymerase subunit	1	1	0.184
A0A1U7R4C7_MESAU	A0A1U7R4C7_MESAU	DNA-directed RNA polymerase subunit beta	2	2	0.032
A0A1U7QGC5_MESAU	A0A1U7QGC5_MESAU;A0A1U8BUS7_MESAU	DNA-directed RNA polymerases I, II, and III subunit RPABC3;DNA-directed RNA polymerases I, II, and III subunit RPABC3 isoform X2	1	1	0.087
A0A1U8CHE2_MESAU	A0A1U8CHE2_MESAU	dnaJ homolog subfamily A member 1	6	7	0.249
A0A1U7R1Q6_MESAU	A0A1U7R1Q6_MESAU	dnaJ homolog subfamily A member 2	3	4	0.17
A0A3Q0D8K2_MESAU	A0A3Q0D8K2_MESAU;A0A3Q0D9F3_MESAU	dnaJ homolog subfamily A member 3, mitochondrial isoform X1;dnaJ homolog subfamily A member 3, mitochondrial isoform X2	1	1	0.048
A0A1U7QCR1_MESAU	A0A1U7QCR1_MESAU	dnaJ homolog subfamily A member 4	1	1	0.019
A0A1U7R4Z4_MESAU	A0A1U7R4Z4_MESAU	dnaJ homolog subfamily B member 1	1	1	0.029
A0A1U7QRU3_MESAU	A0A1U7QRU3_MESAU	dnaJ homolog subfamily B member 11	4	5	0.179
A0A3Q0CQQ5_MESAU	A0A3Q0CQQ5_MESAU	dnaJ homolog subfamily B member 2	1	1	0.047
A0A1U8CGS4_MESAU	A0A1U8CGS4_MESAU	dnaJ homolog subfamily B member 4	3	3	0.107
A0A3Q0CFN8_MESAU	A0A3Q0CFN8_MESAU	dnaJ homolog subfamily B member 6	4	4	0.105
A0A1U7RIP4_MESAU	A0A1U7RIP4_MESAU	DnaJ homolog subfamily C member 10	1	1	0.013
A0A1U7QIW3_MESAU	A0A1U7QIW3_MESAU;A0A3Q0CXX1_MESAU	dnaJ homolog subfamily C member 13 isoform X1;dnaJ homolog subfamily C member 13 isoform X2	8	8	0.045
A0A1U7QCH3_MESAU	A0A1U7QCH3_MESAU;A0A1U8CEW7_MESAU	dnaJ homolog subfamily C member 17 isoform X1;dnaJ homolog subfamily C member 17 isoform X2	0	0	0
A0A3Q0D5S6_MESAU	A0A3Q0D5S6_MESAU	dnaJ homolog subfamily C member 3	0	0	0
A0A1U7QTX3_MESAU	A0A1U7QTX3_MESAU	dnaJ homolog subfamily C member 5	1	1	0.076
A0A1U7QWL1_MESAU	A0A1U7QWL1_MESAU	dnaJ homolog subfamily C member 7	1	1	0.028
A0A1U7R189_MESAU	A0A1U7R189_MESAU	dnaJ homolog subfamily C member 9	3	3	0.163
A0A1U7QWB3_MESAU	A0A1U7QWB3_MESAU	Dolichol-phosphate mannosyltransferase subunit 1	3	3	0.173
A0A1U7QX96_MESAU	A0A1U7QX96_MESAU	Dolichyl-diphosphooligosaccharide--protein glycosyltransferase 48 kDa subunit	8	11	0.245
A0A1U7QR04_MESAU	A0A1U7QR04_MESAU	Dolichyl-diphosphooligosaccharide--protein glycosyltransferase subunit 1	19	23	0.389
A0A1U7RAG7_MESAU	A0A1U7RAG7_MESAU;A0A1U8CLZ1_MESAU	Dolichyl-diphosphooligosaccharide--protein glycosyltransferase subunit 2	15	18	0.394
A0A1U7Q2W9_MESAU	A0A1U7Q2W9_MESAU;DAD1_MESAU	Dolichyl-diphosphooligosaccharide--protein glycosyltransferase subunit DAD1	2	2	0.195
A0A1U7RF94_MESAU	A0A1U7RF94_MESAU	Dolichyl-diphosphooligosaccharide--protein glycosyltransferase subunit MAGT1	1	1	0.024
A0A1U7RF35_MESAU	A0A1U7RF35_MESAU	Dolichyl-diphosphooligosaccharide--protein glycotransferase	7	8	0.101
A0A1U7QXC9_MESAU	A0A1U7QXC9_MESAU	Dolichyl-diphosphooligosaccharide--protein glycotransferase	6	6	0.089
A0A1U7QKK7_MESAU	A0A1U7QKK7_MESAU	Dolichyl-phosphate-mannose--protein mannosyltransferase	1	1	0.011
A0A1U7QTD5_MESAU	A0A1U7QTD5_MESAU	double-strand-break repair protein rad21 homolog	1	1	0.021
A0A1U7QT14_MESAU	A0A1U7QT14_MESAU;A0A1U7R3F9_MESAU;A0A1U8C9E1_MESAU;A0A1U8CK80_MESAU	double-stranded RNA-specific adenosine deaminase isoform X3;double-stranded RNA-specific adenosine deaminase isoform X4;double-stranded RNA-specific adenosine deaminase isoform X1;double-stranded RNA-specific adenosine deaminase isoform X2	1	1	0.026
A0A1U7QDS4_MESAU	A0A1U7QDS4_MESAU;A0A1U8BXS4_MESAU	dr1-associated corepressor isoform X2;dr1-associated corepressor isoform X1	1	1	0.054
A0A1U7QST4_MESAU	A0A1U7QST4_MESAU;A0A1U7R2Z8_MESAU	drebrin isoform X2;drebrin isoform X1	1	1	0.041
A0A1U7QVD8_MESAU	A0A1U7QVD8_MESAU	drebrin-like protein	7	9	0.237
A0A1U7QVL0_MESAU	A0A1U7QVL0_MESAU	dual specificity mitogen-activated protein kinase kinase 1	5	5	0.158
A0A1U7R0S2_MESAU	A0A1U7R0S2_MESAU	dual specificity mitogen-activated protein kinase kinase 2	2	2	0.088
A0A1U7R024_MESAU	A0A1U7R024_MESAU	dual specificity protein phosphatase 23	1	1	0.093
A0A1U7QB75_MESAU	A0A1U7QB75_MESAU;D2K179_MESAU	Dual specificity protein phosphatase;Dual specificity protein phosphatase (Fragment)	0	0	0
A0A1U7QG95_MESAU	A0A1U7QG95_MESAU;A0A1U7QSQ6_MESAU;A0A1U8C5F4_MESAU;A0A1U8C5F5_MESAU	Dynactin subunit 1	14	14	0.149
A0A1U7QIR5_MESAU	A0A1U7QIR5_MESAU;A0A1U7QSC0_MESAU;A0A1U7QV60_MESAU	dynactin subunit 2 isoform X2;dynactin subunit 2 isoform X3;dynactin subunit 2 isoform X1	10	11	0.386
A0A1U7QU58_MESAU	A0A1U7QU58_MESAU;A0A1U7QWS4_MESAU	dynactin subunit 4 isoform X1;dynactin subunit 4 isoform X2	0	0	0
A0A1U7QEL4_MESAU	A0A1U7QEL4_MESAU	dynactin subunit 5	1	1	0.055
A0A1U7QNN9_MESAU	A0A1U7QNN9_MESAU;A0A1U8BUJ3_MESAU;A0A3Q0CLV7_MESAU;A0A3Q0CS73_MESAU;A0A3Q0CS76_MESAU	Dynamin GTPase	1	2	0.034
A0A3Q0CHF6_MESAU	A0A3Q0CHF6_MESAU	Dynamin GTPase	2	2	0.031
A0A3Q0D353_MESAU	A0A3Q0D353_MESAU	Dynamin-1-like protein	6	6	0.106
A0A3Q0CZZ4_MESAU	A0A3Q0CZZ4_MESAU;A0A3Q0D4C8_MESAU;A0A3Q0D4V1_MESAU	dynamin-2 isoform X1;dynamin-2 isoform X4;dynamin-2 isoform X2	6	7	0.205
A0A3Q0D5C2_MESAU	A0A3Q0D5C2_MESAU	dynamin-2-like	12	15	0.265
A0A1U7QDQ3_MESAU	A0A1U7QDQ3_MESAU	Dynamin-like 120 kDa protein, form S1	3	3	0.034
A0A3Q0CN47_MESAU	A0A3Q0CN47_MESAU	dynein heavy chain 9, axonemal	0	0	0
A0A1U7QWA7_MESAU	A0A1U7QWA7_MESAU	Dynein light chain	1	2	0.079
A0A1U7R007_MESAU	A0A1U7R007_MESAU;A0A3Q0DE47_MESAU	Dynein light chain roadblock	2	3	0.344
A0A1U7QRF9_MESAU	A0A1U7QRF9_MESAU	Dynein light chain roadblock	1	1	0.125
A0A1U7QH56_MESAU	A0A1U7QH56_MESAU	dynein light chain Tctex-type 1	1	1	0.159
A0A1U7R3I9_MESAU	A0A1U7R3I9_MESAU;A0A1U8CH06_MESAU	Dynein light intermediate chain	8	8	0.238
A0A1U7QXC8_MESAU	A0A1U7QXC8_MESAU	Dynein light intermediate chain	2	3	0.065
A0A1U7Q6S1_MESAU	A0A1U7Q6S1_MESAU;A0A1U7Q6S5_MESAU;A0A1U7Q6S8_MESAU;A0A1U7QCQ0_MESAU;A0A1U7QCQ6_MESAU;A0A1U7QCQ9_MESAU;A0A1U7QFF1_MESAU;A0A1U7QFF5_MESAU;A0A1U7QN90_MESAU;A0A1U7QN95_MESAU;A0A1U7QNA0_MESAU;A0A1U7QQV1_MESAU;A0A1U7QQV6_MESAU;A0A1U7QQW1_MESAU;A0A1U8BR20_MESAU;	dysferlin isoform X3;dysferlin isoform X8;dysferlin isoform X13;dysferlin isoform X4;dysferlin isoform X9;dysferlin isoform X14;dysferlin isoform X7;dysferlin isoform X12;dysferlin isoform X5;dysferlin isoform X10;dysferlin isoform X15;dysferlin isoform X	2	2	0.012
A0A3Q0DCA0_MESAU	A0A3Q0DCA0_MESAU	dystrobrevin alpha	3	3	0.052
A0A3Q0CYM9_MESAU	A0A3Q0CYM9_MESAU	E2 ubiquitin-conjugating enzyme	2	3	0.135
A0A1U7QQF5_MESAU	A0A1U7QQF5_MESAU	E3 SUMO-protein ligase RanBP2	6	6	0.029
A0A1U8CB90_MESAU	A0A1U8CB90_MESAU	E3 ubiquitin/ISG15 ligase TRIM25	3	3	0.066
A0A1U7QGE3_MESAU	A0A1U7QGE3_MESAU	E3 ubiquitin-protein ligase	8	8	0.133
A0A3Q0CWH5_MESAU	A0A3Q0CWH5_MESAU	E3 ubiquitin-protein ligase	8	9	0.095
A0A3Q0CML7_MESAU	A0A3Q0CML7_MESAU	E3 ubiquitin-protein ligase	1	1	0.01
A0A1U7QA46_MESAU	A0A1U7QA46_MESAU	E3 ubiquitin-protein ligase CBL	2	2	0.04
A0A3Q0CZM3_MESAU	A0A3Q0CZM3_MESAU;A0A3Q0D405_MESAU	E3 ubiquitin-protein ligase KCMF1 isoform X2;E3 ubiquitin-protein ligase KCMF1	1	1	0.068
A0A1U7RES6_MESAU	A0A1U7RES6_MESAU	E3 ubiquitin-protein ligase PPP1R11	0	0	0
A0A1U7Q7U4_MESAU	A0A1U7Q7U4_MESAU	E3 ubiquitin-protein ligase RBX1	1	1	0.167
A0A1U7QWA5_MESAU	A0A1U7QWA5_MESAU	E3 ubiquitin-protein ligase RNF114	2	2	0.157
A0A3Q0CPR4_MESAU	A0A3Q0CPR4_MESAU;A0A3Q0CRM1_MESAU	E3 ubiquitin-protein ligase RNF213 isoform X1;E3 ubiquitin-protein ligase RNF213 isoform X2	60	68	0.153
A0A1U7QYG0_MESAU	A0A1U7QYG0_MESAU	E3 ubiquitin-protein ligase subunit KPC2	1	1	0.032
A0A1U7QKE9_MESAU	A0A1U7QKE9_MESAU	E3 ubiquitin-protein ligase TRIM21	1	2	0.028
A0A1U7QUD1_MESAU	A0A1U7QUD1_MESAU;A0A1U8CB55_MESAU;A0A1U8CB87_MESAU;A0A1U8CE16_MESAU;A0A1U8CLU9_MESAU;A0A1U8CMM4_MESAU;A0A3Q0D8X8_MESAU	E3 ubiquitin-protein ligase UBR4 isoform X7;E3 ubiquitin-protein ligase UBR4 isoform X1;E3 ubiquitin-protein ligase UBR4 isoform X6;E3 ubiquitin-protein ligase UBR4 isoform X5;E3 ubiquitin-protein ligase UBR4 isoform X3;E3 ubiquitin-protein ligase UBR4 is	7	8	0.025
A0A1U8BQI4_MESAU	A0A1U8BQI4_MESAU	E3 UFM1-protein ligase 1	3	3	0.072
A0A1U8BJP0_MESAU	A0A1U8BJP0_MESAU	early endosome antigen 1	4	4	0.042
A0A1U7QUK8_MESAU	A0A1U7QUK8_MESAU;A0A1U8CN01_MESAU;A0A1U8CQU5_MESAU	echinoderm microtubule-associated protein-like 2 isoform X1;echinoderm microtubule-associated protein-like 2 isoform X4;echinoderm microtubule-associated protein-like 2 isoform X3	7	7	0.084
A0A3Q0D255_MESAU	A0A3Q0D255_MESAU	echinoderm microtubule-associated protein-like 4	4	4	0.052
A0A1U8C231_MESAU	A0A1U8C231_MESAU	ectonucleoside triphosphate diphosphohydrolase 1	2	2	0.047
A0A1U7Q2R2_MESAU	A0A1U7Q2R2_MESAU;A0A3Q0CE70_MESAU;ENTP5_MESAU	ectonucleoside triphosphate diphosphohydrolase 5 precursor;ectonucleoside triphosphate diphosphohydrolase 5 isoform X1;Ectonucleoside triphosphate diphosphohydrolase 5	1	1	0.065
A0A1U7QSC5_MESAU	A0A1U7QSC5_MESAU;A0A1U8CG46_MESAU	EF-hand calcium-binding domain-containing protein 2 isoform X1;EF-hand calcium-binding domain-containing protein 2 isoform X2	1	1	0.055
A0A1U7QHC8_MESAU	A0A1U7QHC8_MESAU	EF-hand domain-containing protein 1	1	2	0.019
A0A1U7QXE7_MESAU	A0A1U7QXE7_MESAU	EF-hand domain-containing protein D2 isoform X1	11	15	0.485
A0A1U7Q2U8_MESAU	A0A1U7Q2U8_MESAU;A0A1U7Q4X9_MESAU	EGF-containing fibulin-like extracellular matrix protein 2 isoform X1;EGF-containing fibulin-like extracellular matrix protein 2 isoform X2	1	1	0.017
A0A1U7QCE1_MESAU	A0A1U7QCE1_MESAU	egl nine homolog 1	2	2	0.062
A0A1U8BTG3_MESAU	A0A1U8BTG3_MESAU;A0A1U8BTI1_MESAU;A0A1U8BTI8_MESAU;A0A1U8BTJ3_MESAU;A0A3Q0CIC6_MESAU;A0A3Q0CID3_MESAU;A0A3Q0CNU2_MESAU;A0A3Q0CNU6_MESAU;A0A3Q0CP80_MESAU;A0A3Q0CQQ9_MESAU;A0A3Q0CQR2_MESAU	EH domain-binding protein 1-like protein 1 isoform X1;EH domain-binding protein 1-like protein 1 isoform X4;EH domain-binding protein 1-like protein 1 isoform X6;EH domain-binding protein 1-like protein 1 isoform X12;EH domain-binding protein 1-like prote	1	1	0.009
A0A1U7Q4W1_MESAU	A0A1U7Q4W1_MESAU	EH domain-containing protein 1	14	23	0.393
A0A1U7RDJ6_MESAU	A0A1U7RDJ6_MESAU	EH domain-containing protein 2	27	46	0.591
A0A1U7QS99_MESAU	A0A1U7QS99_MESAU	EH domain-containing protein 3	25	35	0.594
A0A1U7Q5E9_MESAU	A0A1U7Q5E9_MESAU	EH domain-containing protein 4	21	26	0.497
A0A1U7QQY9_MESAU	A0A1U7QQY9_MESAU	eIF-2-alpha kinase activator GCN1	8	9	0.042
A0A1U7QP73_MESAU	A0A1U7QP73_MESAU	eIF-2B GDP-GTP exchange factor subunit epsilon	2	2	0.067
A0A1U8CCM2_MESAU	A0A1U8CCM2_MESAU	Elastin	5	5	0.077
A0A1U7RE46_MESAU	A0A1U7RE46_MESAU	ELAV-like protein	7	8	0.267
A0A3Q0CIQ8_MESAU	A0A3Q0CIQ8_MESAU	Electron transfer flavoprotein subunit alpha	10	14	0.45
A0A1U7QS16_MESAU	A0A1U7QS16_MESAU	Electron transfer flavoprotein subunit beta	7	7	0.282
A0A1U7QWG6_MESAU	A0A1U7QWG6_MESAU;A0A3Q0CVC9_MESAU	Electron transfer flavoprotein-ubiquinone oxidoreductase	2	2	0.039
A0A1U7Q9F2_MESAU	A0A1U7Q9F2_MESAU	Elongation factor 1-alpha	16	34	0.418
A0A1U7QME6_MESAU	A0A1U7QME6_MESAU	Elongation factor 1-beta	6	6	0.396
A0A3Q0C9A0_MESAU	A0A3Q0C9A0_MESAU	elongation factor 1-delta	8	9	0.168
A0A3Q0CM14_MESAU	A0A3Q0CM14_MESAU	Elongation factor 1-gamma	10	15	0.261
A0A1U7RB44_MESAU	A0A1U7RB44_MESAU	elongation factor 2	33	57	0.43
A0A1U8C8E9_MESAU	A0A1U8C8E9_MESAU	Elongation factor Ts, mitochondrial	2	3	0.135
A0A1U7Q587_MESAU	A0A1U7Q587_MESAU	Elongation factor Tu	9	13	0.226
A0A1U7QFF9_MESAU	A0A1U7QFF9_MESAU	elongation factor-like GTPase 1	3	3	0.047
A0A1U8CRP6_MESAU	A0A1U8CRP6_MESAU;A0A3Q0CZ20_MESAU	elongator complex protein 3-like;Elongator complex protein 3	1	1	0.068
A0A1U8CMU8_MESAU	A0A1U8CMU8_MESAU	elongin-B	1	2	0.081
A0A1U8CHU4_MESAU	A0A1U8CHU4_MESAU	embigin	0	0	0
A0A1U7QGQ0_MESAU	A0A1U7QGQ0_MESAU	EMILIN-1	15	18	0.222
A0A3Q0CHA0_MESAU	A0A3Q0CHA0_MESAU	endoglin	1	1	0.021
A0A1U7RC65_MESAU	A0A1U7RC65_MESAU	endonuclease domain-containing 1 protein	7	7	0.178
A0A1U7QXU4_MESAU	A0A1U7QXU4_MESAU	endophilin-A2	2	2	0.076
A0A3Q0D5S4_MESAU	A0A3Q0D5S4_MESAU	Endophilin-B1	4	4	0.144
A0A1U7R1I4_MESAU	A0A1U7R1I4_MESAU;A0A1U7R465_MESAU;A0A1U7RBY9_MESAU;A0A1U7REH2_MESAU;A0A1U8CL89_MESAU	endophilin-B2 isoform X7;endophilin-B2 isoform X13;endophilin-B2 isoform X9;endophilin-B2 isoform X11;endophilin-B2 isoform X4	4	4	0.149
A0A3Q0CLI1_MESAU	A0A3Q0CLI1_MESAU	endoplasmic reticulum metallopeptidase 1	1	1	0.027
A0A1U7QKA1_MESAU	A0A1U7QKA1_MESAU	Endoplasmic reticulum resident protein 29	5	6	0.204
A0A1U7R0Z8_MESAU	A0A1U7R0Z8_MESAU	endoplasmic reticulum resident protein 44	4	5	0.113
A0A1U8D1C5_MESAU	A0A1U8D1C5_MESAU	endoplasmic reticulum-Golgi intermediate compartment protein 1	2	2	0.049
A0A1U7Q8T8_MESAU	A0A1U7Q8T8_MESAU	endoplasmin	36	54	0.453
A0A1U7Q547_MESAU	A0A1U7Q547_MESAU	endothelial cell-selective adhesion molecule	8	10	0.287
A0A1U7QQ59_MESAU	A0A1U7QQ59_MESAU	endothelial differentiation-related factor 1	2	3	0.182
A0A1U7RAI6_MESAU	A0A1U7RAI6_MESAU	endothelial protein C receptor	1	1	0.04
A0A3Q0D8G1_MESAU	A0A3Q0D8G1_MESAU	Endothelin-converting enzyme 1	4	4	0.072
A0A1U8C2Z7_MESAU	A0A1U8C2Z7_MESAU	engulfment and cell motility protein 1 isoform X1	4	4	0.063
A0A1U7QLB1_MESAU	A0A1U7QLB1_MESAU;A0A1U8C1M2_MESAU;A0A1U8C1M7_MESAU;A0A1U8C1P1_MESAU;A0A1U8C4P3_MESAU;A0A1U8CC53_MESAU;A0A1U8CCR5_MESAU	Enhancer of mRNA-decapping protein 4	3	3	0.046
A0A1U7QI78_MESAU	A0A1U7QI78_MESAU	Enhancer of rudimentary homolog	2	2	0.212
A0A3Q0CM93_MESAU	A0A3Q0CM93_MESAU	Enolase-phosphatase E1	2	2	0.115
A0A1U8CFA4_MESAU	A0A1U8CFA4_MESAU	enoyl-CoA delta isomerase 1, mitochondrial	5	7	0.232
A0A3Q0CIV0_MESAU	A0A3Q0CIV0_MESAU	enoyl-CoA delta isomerase 2, mitochondrial	6	7	0.202
A0A1U7QS51_MESAU	A0A1U7QS51_MESAU	Enoyl-CoA hydratase	24	39	0.426
A0A1U7QSM9_MESAU	A0A1U7QSM9_MESAU;A0A3Q0CTY0_MESAU	enoyl-CoA hydratase domain-containing protein 2, mitochondrial isoform X1;enoyl-CoA hydratase domain-containing protein 2, mitochondrial isoform X2	0	0	0
A0A1U7QE79_MESAU	A0A1U7QE79_MESAU	enoyl-CoA hydratase, mitochondrial	8	16	0.372
A0A3Q0CPV9_MESAU	A0A3Q0CPV9_MESAU;A0A3Q0CPX0_MESAU	envoplakin isoform X1;envoplakin isoform X2	0	0	0
A0A1U7QC16_MESAU	A0A1U7QC16_MESAU	eosinophil peroxidase	15	20	0.235
A0A1U7QEM0_MESAU	A0A1U7QEM0_MESAU	ephrin-B2	0	0	0
A0A1U8CS22_MESAU	A0A1U8CS22_MESAU	epidermal growth factor receptor kinase substrate 8-like protein 2	5	6	0.116
A0A1U7Q7U8_MESAU	A0A1U7Q7U8_MESAU;A0A3Q0CN85_MESAU;A0A3Q0CV82_MESAU	epidermal growth factor receptor substrate 15 isoform X2;epidermal growth factor receptor substrate 15 isoform X3;epidermal growth factor receptor substrate 15 isoform X1	4	4	0.069
A0A1U8CSM3_MESAU	A0A1U8CSM3_MESAU	epidermal growth factor receptor substrate 15-like 1	9	9	0.147
A0A1U7RFY8_MESAU	A0A1U7RFY8_MESAU	Epididymal secretory protein E1	4	5	0.161
A0A3Q0D180_MESAU	A0A3Q0D180_MESAU	Epithelial cell adhesion molecule	2	2	0.063
A0A1U7QTU5_MESAU	A0A1U7QTU5_MESAU	Epithelial membrane protein 1	1	1	0.044
A0A1U7QUN4_MESAU	A0A1U7QUN4_MESAU	EPM2A-interacting protein 1	2	2	0.035
A0A3Q0D493_MESAU	A0A3Q0D493_MESAU	Epoxide hydrolase	19	29	0.495
A0A1U7R9Q3_MESAU	A0A1U7R9Q3_MESAU;A0A1U8CIH0_MESAU	epsin-1 isoform X2;epsin-1 isoform X1	4	4	0.143
A0A3Q0CG72_MESAU	A0A3Q0CG72_MESAU	epsin-2	2	2	0.045
A0A1U8BTE4_MESAU	A0A1U8BTE4_MESAU;A0A1U8BWP5_MESAU	equilibrative nucleoside transporter 1 isoform X1;equilibrative nucleoside transporter 1 isoform X2	1	1	0.02
A0A1U8CMR1_MESAU	A0A1U8CMR1_MESAU	ER membrane protein complex subunit 1	3	3	0.039
A0A1U7QTE1_MESAU	A0A1U7QTE1_MESAU;A0A3Q0CUF5_MESAU	ER membrane protein complex subunit 2	2	2	0.074
A0A1U7Q6X1_MESAU	A0A1U7Q6X1_MESAU	ER membrane protein complex subunit 3	1	1	0.034
A0A1U8CQ43_MESAU	A0A1U8CQ43_MESAU;A0A1U8CQ48_MESAU;A0A1U8CQB9_MESAU;A0A1U8D1Z3_MESAU;A0A3Q0C914_MESAU;A0A3Q0CCK6_MESAU;A0A3Q0CD35_MESAU;A0A3Q0CDB6_MESAU	erbin isoform X3;erbin isoform X4;erbin isoform X7;erbin isoform X1;erbin isoform X6;erbin isoform X5;erbin isoform X8;erbin isoform X2	2	2	0.024
A0A1U7QFP2_MESAU	A0A1U7QFP2_MESAU	erlin-2	7	8	0.248
A0A1U7RF02_MESAU	A0A1U7RF02_MESAU	ERO1-like protein alpha	4	4	0.101
A0A1U7QW08_MESAU	A0A1U7QW08_MESAU	erythrocyte band 7 integral membrane protein	7	9	0.331
A0A1U7QB39_MESAU	A0A1U7QB39_MESAU	erythrocyte membrane protein band 4.2	5	6	0.101
A0A3Q0CSY2_MESAU	A0A3Q0CSY2_MESAU	ES1 protein homolog, mitochondrial	3	3	0.173
A0A1U7QP52_MESAU	A0A1U7QP52_MESAU	ESCRT-II complex subunit VPS25	3	3	0.19
A0A1U8BMZ8_MESAU	A0A1U8BMZ8_MESAU	Essential for reactive oxygen species protein	1	1	0.053
A0A1U7QPC8_MESAU	A0A1U7QPC8_MESAU	estradiol 17-beta-dehydrogenase 11	3	4	0.188
A0A1U7RE95_MESAU	A0A1U7RE95_MESAU	estradiol 17-beta-dehydrogenase 8	1	1	0.05
A0A1U8BQ56_MESAU	A0A1U8BQ56_MESAU	ethylmalonyl-CoA decarboxylase isoform X1	3	3	0.14
A0A3Q0DE01_MESAU	A0A3Q0DE01_MESAU;A0A3Q0DER3_MESAU	eukaryotic peptide chain release factor GTP-binding subunit ERF3A isoform X1;eukaryotic peptide chain release factor GTP-binding subunit ERF3A isoform X2	6	6	0.154
A0A1U8D3J7_MESAU	A0A1U8D3J7_MESAU	eukaryotic peptide chain release factor GTP-binding subunit ERF3A-like	2	2	0.314
A0A1U7Q700_MESAU	A0A1U7Q700_MESAU;ERF1_MESAU	Eukaryotic peptide chain release factor subunit 1	5	6	0.128
A0A1U7QFB6_MESAU	A0A1U7QFB6_MESAU	eukaryotic translation elongation factor 1 epsilon-1	1	1	0.057
A0A3Q0D8A8_MESAU	A0A3Q0D8A8_MESAU	eukaryotic translation initiation factor 1	3	3	0.416
F6MF66_MESAU	F6MF66_MESAU;Q153F4_MESAU	Eukaryotic translation initiation factor 2 alpha kinase 2 variant 2;Eukaryotic translation initiation factor 2 alpha kinase 2	6	10	0.224
A0A1U7Q8G2_MESAU	A0A1U7Q8G2_MESAU	Eukaryotic translation initiation factor 2 subunit 1	10	10	0.375
A0A1U7R304_MESAU	A0A1U7R304_MESAU	eukaryotic translation initiation factor 2 subunit 2	5	5	0.204
A0A1U7QZJ5_MESAU	A0A1U7QZJ5_MESAU;A0A3Q0D3C3_MESAU;A0A3Q0D492_MESAU	Eukaryotic translation initiation factor 2A	1	1	0.028
A0A3Q0DBG9_MESAU	A0A3Q0DBG9_MESAU	Eukaryotic translation initiation factor 3 subunit A	23	27	0.251
A0A1U7QSN3_MESAU	A0A1U7QSN3_MESAU	Eukaryotic translation initiation factor 3 subunit B	13	13	0.219
A0A1U8BRK0_MESAU	A0A1U8BRK0_MESAU;A0A3Q0CVJ3_MESAU	Eukaryotic translation initiation factor 3 subunit C	12	13	0.164
A0A1U7QIU3_MESAU	A0A1U7QIU3_MESAU	Eukaryotic translation initiation factor 3 subunit D	6	7	0.188
A0A1U7QI12_MESAU	A0A1U7QI12_MESAU	Eukaryotic translation initiation factor 3 subunit E	8	10	0.193
A0A1U7QVS9_MESAU	A0A1U7QVS9_MESAU	Eukaryotic translation initiation factor 3 subunit F	8	8	0.278
A0A1U7QQB2_MESAU	A0A1U7QQB2_MESAU	Eukaryotic translation initiation factor 3 subunit G	8	8	0.362
A0A3Q0CVX0_MESAU	A0A3Q0CVX0_MESAU	Eukaryotic translation initiation factor 3 subunit H	6	6	0.233
A0A1U8C7Z7_MESAU	A0A1U8C7Z7_MESAU	Eukaryotic translation initiation factor 3 subunit I	5	5	0.191
A0A1U7QIZ4_MESAU	A0A1U7QIZ4_MESAU	Eukaryotic translation initiation factor 3 subunit J	3	3	0.161
A0A3Q0C9P0_MESAU	A0A3Q0C9P0_MESAU	Eukaryotic translation initiation factor 3 subunit K	3	3	0.147
A0A1U7Q9G9_MESAU	A0A1U7Q9G9_MESAU;A0A3Q0CKE3_MESAU	Eukaryotic translation initiation factor 3 subunit L	9	11	0.204
A0A1U7Q5J1_MESAU	A0A1U7Q5J1_MESAU	Eukaryotic translation initiation factor 3 subunit M	8	10	0.273
A9QXE6_MESAU	A9QXE6_MESAU	Eukaryotic Translation initiation factor 4 gamma 1	12	12	0.09
A0A1U7QKF2_MESAU	A0A1U7QKF2_MESAU	eukaryotic translation initiation factor 4 gamma 2	6	6	0.071
A0A3Q0D8U4_MESAU	A0A3Q0D8U4_MESAU	eukaryotic translation initiation factor 4 gamma 3	1	1	0.006
A0A3Q0CFL5_MESAU	A0A3Q0CFL5_MESAU	eukaryotic translation initiation factor 4B	8	8	0.205
A0A1U7QHW3_MESAU	A0A1U7QHW3_MESAU;A0A1U8BXT0_MESAU	Eukaryotic translation initiation factor 4C	2	3	0.146
A0A1U7RJS5_MESAU	A0A1U7RJS5_MESAU	eukaryotic translation initiation factor 4E	2	2	0.15
A0A3Q0D833_MESAU	A0A3Q0D833_MESAU	Eukaryotic translation initiation factor 4H	6	7	0.359
A0A1U7Q4F4_MESAU	A0A1U7Q4F4_MESAU	Eukaryotic translation initiation factor 5	4	4	0.102
A0A3Q0CKZ3_MESAU	A0A3Q0CKZ3_MESAU	Eukaryotic translation initiation factor 5A	6	8	0.383
A0A1U7R001_MESAU	A0A1U7R001_MESAU	Eukaryotic translation initiation factor 6	3	3	0.122
A0A1U7RHN1_MESAU	A0A1U7RHN1_MESAU;A0A1U8C8S7_MESAU	Evolutionarily conserved signaling intermediate in Toll pathway, mitochondrial;Evolutionarily conserved signaling intermediate in Toll pathway, mitochondrial	0	0	0
A0A3Q0DAG5_MESAU	A0A3Q0DAG5_MESAU	Exo-alpha-sialidase	1	1	0.037
A0A3Q0CTI4_MESAU	A0A3Q0CTI4_MESAU	Exocyst complex component	2	2	0.034
A0A1U7QTW2_MESAU	A0A1U7QTW2_MESAU;A0A1U7R4D7_MESAU;A0A1U7R707_MESAU;A0A1U8CAP1_MESAU	exocyst complex component 1 isoform X1;exocyst complex component 1 isoform X2;exocyst complex component 1 isoform X4;exocyst complex component 1 isoform X3	1	1	0.027
A0A1U7Q783_MESAU	A0A1U7Q783_MESAU	Exocyst complex component 2	2	2	0.031
A0A1U7QDA6_MESAU	A0A1U7QDA6_MESAU;A0A1U7QL78_MESAU;A0A1U7QNQ0_MESAU;A0A1U8BZS6_MESAU	Exocyst complex component 7	2	2	0.04
A0A1U7Q334_MESAU	A0A1U7Q334_MESAU	Exocyst complex component 8	1	1	0.017
A0A3Q0DAQ4_MESAU	A0A3Q0DAQ4_MESAU	Exocyst complex component Sec8	1	1	0.013
A0A3Q0DFE5_MESAU	A0A3Q0DFE5_MESAU	exopolyphosphatase PRUNE1	4	4	0.113
A0A1U7QPG6_MESAU	A0A1U7QPG6_MESAU	exosome complex exonuclease RRP44 isoform X1	0	0	0
A0A1U7QPJ1_MESAU	A0A1U7QPJ1_MESAU	exportin-1	12	13	0.164
A0A1U7QHH1_MESAU	A0A1U7QHH1_MESAU;A0A1U8BWM5_MESAU	exportin-5 isoform X1;exportin-5 isoform X2	1	1	0.008
A0A1U7QS81_MESAU	A0A1U7QS81_MESAU	extended synaptotagmin-1	23	28	0.274
A0A3Q0DDU7_MESAU	A0A3Q0DDU7_MESAU	extended synaptotagmin-2	4	4	0.098
A0A3Q0CIH4_MESAU	A0A3Q0CIH4_MESAU	ezrin	15	23	0.261
A0A1U7REG4_MESAU	A0A1U7REG4_MESAU	FACT complex subunit	2	2	0.026
A0A1U7Q7I7_MESAU	A0A1U7Q7I7_MESAU	FACT complex subunit SSRP1	2	2	0.049
A0A1U7QD74_MESAU	A0A1U7QD74_MESAU	F-actin-capping protein subunit alpha	9	13	0.49
A0A3Q0D7Q4_MESAU	A0A3Q0D7Q4_MESAU	F-actin-capping protein subunit alpha	5	7	0.335
A0A3Q0D9A3_MESAU	A0A3Q0D9A3_MESAU	F-actin-capping protein subunit beta	9	15	0.256
A0A1U7Q3R8_MESAU	A0A1U7Q3R8_MESAU;A0A1U7Q794_MESAU;A0A1U7Q8Y1_MESAU;A0A1U8BS56_MESAU;A0A3Q0CE67_MESAU;A0A3Q0CE69_MESAU;A0A3Q0CJK1_MESAU;A0A3Q0CL69_MESAU;A0A3Q0CL74_MESAU	F-actin-uncapping protein LRRC16A isoform X6;F-actin-uncapping protein LRRC16A isoform X7;F-actin-uncapping protein LRRC16A isoform X5;F-actin-uncapping protein LRRC16A isoform X1;F-actin-uncapping protein LRRC16A isoform X4;F-actin-uncapping protein LRRC	2	2	0.012
A0A1U7R8X3_MESAU	A0A1U7R8X3_MESAU;A0A1U7RBF5_MESAU;A0A1U8CS68_MESAU;A0A3Q0D8K4_MESAU;A0A3Q0DC10_MESAU;A0A3Q0DC13_MESAU;A0A3Q0DCR0_MESAU;A0A3Q0DCV3_MESAU;A0A3Q0DCV5_MESAU;A0A3Q0DDT6_MESAU	far upstream element-binding protein 1 isoform X10;far upstream element-binding protein 1 isoform X7;far upstream element-binding protein 1 isoform X4;far upstream element-binding protein 1 isoform X5;far upstream element-binding protein 1 isoform X1;far	9	9	0.205
A0A3Q0D8D4_MESAU	A0A3Q0D8D4_MESAU	far upstream element-binding protein 2	16	16	0.298
A0A1U7RC03_MESAU	A0A1U7RC03_MESAU;A0A1U8CLA4_MESAU;A0A1U8CLK0_MESAU;A0A1U8CWT2_MESAU	far upstream element-binding protein 3 isoform X1;far upstream element-binding protein 3 isoform X2;far upstream element-binding protein 3 isoform X3;far upstream element-binding protein 3 isoform X4	1	1	0.043
A0A3Q0D7E5_MESAU	A0A3Q0D7E5_MESAU	farnesyl pyrophosphate synthase	3	3	0.08
A0A1U7QDZ8_MESAU	A0A1U7QDZ8_MESAU	FAS-associated death domain protein	2	2	0.192
A0A1U7QPV3_MESAU	A0A1U7QPV3_MESAU;A0A1U7R0A8_MESAU	FAS-associated factor 2 isoform X1;FAS-associated factor 2 isoform X2	2	2	0.074
A0A1U7R5R2_MESAU	A0A1U7R5R2_MESAU	Fascin	8	9	0.205
A0A1U7Q654_MESAU	A0A1U7Q654_MESAU	fatty acid desaturase 2	1	1	0.023
A0A1U7QJ55_MESAU	A0A1U7QJ55_MESAU	fatty acid-binding protein, brain	2	2	0.159
A0A1U7QG37_MESAU	A0A1U7QG37_MESAU	fatty acid-binding protein, epidermal isoform X1	5	7	0.326
A0A1U7QRU7_MESAU	A0A1U7QRU7_MESAU	fatty acid-binding protein, heart	3	5	0.241
A0A3Q0CCZ5_MESAU	A0A3Q0CCZ5_MESAU	F-BAR domain only protein 2	4	4	0.082
A0A1U7RFP4_MESAU	A0A1U7RFP4_MESAU	F-box only protein 50	1	1	0.049
A0A1U7QRM8_MESAU	A0A1U7QRM8_MESAU	F-box only protein 6	3	3	0.154
A0A1U7RDD8_MESAU	A0A1U7RDD8_MESAU	feline leukemia virus subgroup C receptor-related protein 2	1	1	0.02
A0A3Q0D1L1_MESAU	A0A3Q0D1L1_MESAU	FERM, RhoGEF and pleckstrin domain-containing protein 1	4	4	0.042
A0A1U8CSA7_MESAU	A0A1U8CSA7_MESAU	FERM, RhoGEF and pleckstrin domain-containing protein 1-like	1	1	0.067
A0A1U8CLW5_MESAU	A0A1U8CLW5_MESAU;A0A1U8CM55_MESAU;A0A3Q0CCJ8_MESAU	fermitin family homolog 2 isoform X2;fermitin family homolog 2 isoform X4;fermitin family homolog 2 isoform X1	20	29	0.374
A0A1U7R208_MESAU	A0A1U7R208_MESAU;A0A1U7RCF8_MESAU;A0A3Q0CD14_MESAU	fermitin family homolog 2 isoform X5;fermitin family homolog 2 isoform X6;fermitin family homolog 2 isoform X3	2	3	0.049
A0A1U7Q4U7_MESAU	A0A1U7Q4U7_MESAU	fermitin family homolog 3	12	16	0.256
A0A1U7QB70_MESAU	A0A1U7QB70_MESAU	Ferritin	7	15	0.43
A0A1U7R049_MESAU	A0A1U7R049_MESAU	Ferritin	5	9	0.401
A0A1U7QP51_MESAU	A0A1U7QP51_MESAU	fetuin-B	12	22	0.309
A0A1U7QP81_MESAU	A0A1U7QP81_MESAU;A0A3Q0D1N7_MESAU	FH1/FH2 domain-containing protein 1 isoform X1;FH1/FH2 domain-containing protein 1 isoform X2	11	11	0.181
A0A1U8BKX0_MESAU	A0A1U8BKX0_MESAU	fibrillin-1 isoform X1	7	7	0.02
Q08283_MESAU	Q08283_MESAU	Fibrinogen A-alpha-chain (Fragment)	19	33	0.564
A0A1U7QP17_MESAU	A0A1U7QP17_MESAU	Fibrinogen alpha chain	13	26	0.2
A0A1U7QCL5_MESAU	A0A1U7QCL5_MESAU	Fibrinogen beta chain	27	57	0.516
A0A1U7QWI4_MESAU	A0A1U7QWI4_MESAU;A0A1U7QZA0_MESAU	fibrinogen gamma chain isoform X1;fibrinogen gamma chain isoform X2	19	37	0.471
A0A1U7QEF6_MESAU	A0A1U7QEF6_MESAU	Fibronectin	63	85	0.375
A0A3Q0CF74_MESAU	A0A3Q0CF74_MESAU	Fibulin-1	2	2	0.07
A0A3Q0CRW6_MESAU	A0A3Q0CRW6_MESAU;A0A3Q0CRX0_MESAU	fibulin-2 isoform X1;fibulin-2 isoform X2	1	1	0.01
A0A1U7QL73_MESAU	A0A1U7QL73_MESAU;A0A1U8BK44_MESAU;A0A3Q0CMT8_MESAU;A0A3Q0CPD2_MESAU	Fibulin-5	7	10	0.212
A0A1U7REE2_MESAU	A0A1U7REE2_MESAU	ficolin-1	5	5	0.204
A0A1U7R5X7_MESAU	A0A1U7R5X7_MESAU	filamin-A	87	135	0.453
A0A1U8CZP3_MESAU	A0A1U8CZP3_MESAU	filamin-A	6	8	0.072
A0A1U7QN67_MESAU	A0A1U7QN67_MESAU;A0A1U7QYL1_MESAU	filamin-B isoform X1;filamin-B isoform X2	17	17	0.114
A0A3Q0D458_MESAU	A0A3Q0D458_MESAU	filamin-C	3	3	0.018
A0A3Q0D8F6_MESAU	A0A3Q0D8F6_MESAU	FIP1-like 1 protein	0	0	0
A0A1U7RG83_MESAU	A0A1U7RG83_MESAU	flavin reductase (NADPH)	10	18	0.66
A0A1U7QX06_MESAU	A0A1U7QX06_MESAU	Flotillin	5	6	0.168
A0A1U7QY23_MESAU	A0A1U7QY23_MESAU;A0A1U8C2W7_MESAU;A0A1U8C2X5_MESAU	Flotillin	2	2	0.065
A0A1U7QDD9_MESAU	A0A1U7QDD9_MESAU	follistatin-related protein 1	1	1	0.026
A0A3Q0D2W5_MESAU	A0A3Q0D2W5_MESAU	Formin-binding protein 1-like	0	0	0
A0A1U8BNV8_MESAU	A0A1U8BNV8_MESAU;A0A1U8BS18_MESAU;A0A1U8BZB7_MESAU	formin-like protein 1 isoform X1;formin-like protein 1 isoform X4;formin-like protein 1 isoform X2	8	8	0.087
A0A1U7Q825_MESAU	A0A1U7Q825_MESAU;A0A1U8BH42_MESAU	formin-like protein 3 isoform X1;formin-like protein 3 isoform X3	3	3	0.031
A0A1U7Q494_MESAU	A0A1U7Q494_MESAU	Formylglycinamide ribonucleotide amidotransferase	3	3	0.031
A0A3Q0CHX2_MESAU	A0A3Q0CHX2_MESAU	Formyltetrahydrofolate synthetase	3	3	0.047
A0A1U7R2T5_MESAU	A0A1U7R2T5_MESAU	four and a half LIM domains protein 1 isoform X4	3	4	0.105
A0A1U7QCZ1_MESAU	A0A1U7QCZ1_MESAU;A0A1U8BMW8_MESAU;A0A1U8BZ10_MESAU	fragile X mental retardation syndrome-related protein 1 isoform X1;fragile X mental retardation syndrome-related protein 1 isoform X2;fragile X mental retardation syndrome-related protein 1 isoform X5	5	5	0.126
A0A1U7QA41_MESAU	A0A1U7QA41_MESAU	fragile X mental retardation syndrome-related protein 2	2	2	0.062
A0A1U7QW25_MESAU	A0A1U7QW25_MESAU	FRAS1-related extracellular matrix protein 1	0	0	0
A0A1U8CGL2_MESAU	A0A1U8CGL2_MESAU	Fructose-bisphosphatase	1	1	0.036
A0A1U7QC12_MESAU	A0A1U7QC12_MESAU	Fructose-bisphosphate aldolase	15	26	0.555
A0A1U7QK89_MESAU	A0A1U7QK89_MESAU	F-spondin	8	8	0.157
A0A1U7R004_MESAU	A0A1U7R004_MESAU	Fumarate hydratase, mitochondrial	12	15	0.389
A0A1U7QRV5_MESAU	A0A1U7QRV5_MESAU	Fumarylacetoacetase	3	3	0.084
A0A1U7QM41_MESAU	A0A1U7QM41_MESAU;A0A1U8CFR9_MESAU;A0A3Q0D9N9_MESAU	FXYD domain-containing ion transport regulator	1	1	0.126
A0A1U7QS26_MESAU	A0A1U7QS26_MESAU;A0A3Q0CZ30_MESAU	FYN-binding protein isoform X2;FYN-binding protein isoform X1	3	3	0.043
A0A1U8BU01_MESAU	A0A1U8BU01_MESAU;A0A3Q0CLM6_MESAU;A0A3Q0CRY5_MESAU	FYVE, RhoGEF and PH domain-containing protein 5 isoform X1;FYVE, RhoGEF and PH domain-containing protein 5 isoform X2;FYVE, RhoGEF and PH domain-containing protein 5 isoform X3	1	2	0.011
A0A1U7Q2D0_MESAU	A0A1U7Q2D0_MESAU;ARBK1_MESAU	G protein-coupled receptor kinase;Beta-adrenergic receptor kinase 1	2	2	0.023
A0A1U7Q9L6_MESAU	A0A1U7Q9L6_MESAU	GA-binding protein alpha chain	1	2	0.033
A0A1U7QL83_MESAU	A0A1U7QL83_MESAU	galactokinase	3	3	0.158
A0A1U8CH48_MESAU	A0A1U8CH48_MESAU	Galactose-1-phosphate uridylyltransferase	1	1	0.04
A0A1U7R1X7_MESAU	A0A1U7R1X7_MESAU	Galectin	8	14	0.331
A0A1U7Q9G8_MESAU	A0A1U7Q9G8_MESAU	Galectin	4	9	0.311
A0A1U7R0T0_MESAU	A0A1U7R0T0_MESAU;A0A1U8C2N6_MESAU	Galectin	3	3	0.133
A0A1U7Q3N9_MESAU	A0A1U7Q3N9_MESAU;A0A1U8BN12_MESAU;LG3BP_MESAU	Galectin-3-binding protein	10	17	0.247
C1JJG4_MESAU	C1JJG4_MESAU	Gamma actin cytoplasmic 1 (Fragment)	1	2	0.077
A0A1U8BU98_MESAU	A0A1U8BU98_MESAU;A0A1U8C4X9_MESAU	gamma-adducin isoform X1;gamma-adducin isoform X2	6	7	0.118
A0A1U7QU44_MESAU	A0A1U7QU44_MESAU	gamma-aminobutyric acid receptor-associated protein-like 2	2	2	0.128
A0A1U7QC61_MESAU	A0A1U7QC61_MESAU	gamma-glutamyltranspeptidase 1	0	0	0
A0A1U8BTI2_MESAU	A0A1U8BTI2_MESAU;A0A3Q0CM83_MESAU	gamma-parvin isoform X1;gamma-parvin isoform X2	2	2	0.093
A0A1U8BYI1_MESAU	A0A1U8BYI1_MESAU	gamma-soluble NSF attachment protein	1	1	0.042
A0A1U7QF34_MESAU	A0A1U7QF34_MESAU	Gamma-synuclein	1	1	0.187
A0A1U7QK93_MESAU	A0A1U7QK93_MESAU;A0A3Q0CLG2_MESAU	ganglioside GM2 activator isoform X1;ganglioside GM2 activator isoform X2	4	4	0.28
Q80Z94_MESAU	Q80Z94_MESAU	Gap junction protein	1	1	0.068
A0A1U7R4Y3_MESAU	A0A1U7R4Y3_MESAU;A0A3Q0CDG5_MESAU	gasdermin-D isoform X1;gasdermin-D isoform X3	2	2	0.047
A0A1U7QB46_MESAU	A0A1U7QB46_MESAU;A0A3Q0CFY8_MESAU;A0A3Q0CKW6_MESAU	gastric intrinsic factor isoform X1;gastric intrinsic factor isoform X3;gastric intrinsic factor isoform X2	9	13	0.3
A0A1U7QEV3_MESAU	A0A1U7QEV3_MESAU	Gastricsin	2	2	0.049
A0A1U7Q6W8_MESAU	A0A1U7Q6W8_MESAU	GATOR complex protein SEC13	2	4	0.109
A0A1U8BMS0_MESAU	A0A1U8BMS0_MESAU	Gc-globulin	15	24	0.302
A0A3Q0D2E9_MESAU	A0A3Q0D2E9_MESAU	GCS light chain	3	3	0.142
A0A1U8CAQ3_MESAU	A0A1U8CAQ3_MESAU	GDH/6PGL endoplasmic bifunctional protein	5	5	0.078
A0A1U8CMB8_MESAU	A0A1U8CMB8_MESAU;A0A3Q0CDH5_MESAU	GDP-4-keto-6-deoxy-D-mannose-3,5-epimerase-4-reductase;GDP-4-keto-6-deoxy-D-mannose-3,5-epimerase-4-reductase	3	3	0.1
A0A1U7QFE8_MESAU	A0A1U7QFE8_MESAU	GDP-D-mannose dehydratase	0	0	0
A0A1U7R540_MESAU	A0A1U7R540_MESAU;A0A3Q0CDU3_MESAU	GDP-fucose protein O-fucosyltransferase 1	0	0	0
A0A1U7QQK1_MESAU	A0A1U7QQK1_MESAU	General transcription factor IIF subunit 2	1	1	0.052
A0A3Q0D7R2_MESAU	A0A3Q0D7R2_MESAU	general transcription factor II-I	1	1	0.025
A0A1U7Q4C1_MESAU	A0A1U7Q4C1_MESAU;A0A1U8BJY7_MESAU	General vesicular transport factor p115	8	8	0.104
A0A1U8CP91_MESAU	A0A1U8CP91_MESAU	Geranylgeranyl transferase type-2 subunit alpha	1	1	0.021
A0A1U7QBG8_MESAU	A0A1U7QBG8_MESAU;A0A3Q0CS63_MESAU	GlcNAc 2-epimerase	2	3	0.051
A0A1U7Q6T1_MESAU	A0A1U7Q6T1_MESAU	GlcNAc kinase	4	4	0.143
A0A3Q0CE64_MESAU	A0A3Q0CE64_MESAU	Glia maturation factor	3	3	0.204
A0A1U8CPM1_MESAU	A0A1U8CPM1_MESAU	glia maturation factor beta	2	2	0.134
A0A1U7Q2H8_MESAU	A0A1U7Q2H8_MESAU;GNPI1_MESAU	Glucosamine-6-phosphate isomerase;Glucosamine-6-phosphate isomerase 1	2	3	0.083
A0A1U7R993_MESAU	A0A1U7R993_MESAU	Glucose transporter type 1, erythrocyte/brain	3	3	0.039
A0A1U7QDN3_MESAU	A0A1U7QDN3_MESAU	Glucose-6-phosphatase	0	0	0
A0A1U7R6A3_MESAU	A0A1U7R6A3_MESAU	Glucose-6-phosphate 1-dehydrogenase	9	11	0.214
A0A1U7QYI9_MESAU	A0A1U7QYI9_MESAU	Glucose-6-phosphate isomerase	19	31	0.484
A0A1U7QAF0_MESAU	A0A1U7QAF0_MESAU	glucose-induced degradation protein 8 homolog	1	1	0.104
A0A1U7QQ80_MESAU	A0A1U7QQ80_MESAU;A0A1U8C607_MESAU	Glucosidase 2 subunit beta	8	10	0.191
A0A3Q0CK78_MESAU	A0A3Q0CK78_MESAU	glucoside xylosyltransferase 1	1	1	0.02
A0A1U7R3D6_MESAU	A0A1U7R3D6_MESAU	Glucosylceramidase	1	2	0.031
A0A1U7QZ08_MESAU	A0A1U7QZ08_MESAU	Glutamate dehydrogenase (NAD(P)(+))	20	33	0.459
A0A1U7QH02_MESAU	A0A1U7QH02_MESAU;A0A3Q0CWI5_MESAU	Glutamate--cysteine ligase	7	8	0.176
A0A1U8CGJ0_MESAU	A0A1U8CGJ0_MESAU;A0A1U8CT06_MESAU	glutamate-rich protein 3 isoform X1;glutamate-rich protein 3 isoform X2	4	4	0.039
A0A3Q0DA43_MESAU	A0A3Q0DA43_MESAU;A0A3Q0DES3_MESAU	Glutaminase	2	2	0.037
A0A1U7R684_MESAU	A0A1U7R684_MESAU;A0A3Q0D3T7_MESAU	Glutamine amidotransferase	1	1	0.014
A0A1U7Q6U3_MESAU	A0A1U7Q6U3_MESAU;A0A3Q0CRT1_MESAU	Glutamine--fructose-6-phosphate transaminase (isomerizing)	3	3	0.07
A0A3Q0CZ82_MESAU	A0A3Q0CZ82_MESAU	glutamine-rich protein 1	1	1	0.01
A0A1U7QLX9_MESAU	A0A1U7QLX9_MESAU	Glutaminyl-tRNA synthetase	8	8	0.121
A0A1U7QZH9_MESAU	A0A1U7QZH9_MESAU	Glutamyl-tRNA synthetase	12	14	0.101
A0A1U7QE94_MESAU	A0A1U7QE94_MESAU	glutaredoxin-3	9	10	0.365
A0A1U7Q963_MESAU	A0A1U7Q963_MESAU	glutaredoxin-related protein 5, mitochondrial	0	0	0
A0A1U8CQA4_MESAU	A0A1U8CQA4_MESAU	glutaryl-CoA dehydrogenase, mitochondrial	2	2	0.076
A0A1U7QY99_MESAU	A0A1U7QY99_MESAU	Glutathione peroxidase	11	15	0.652
A0A1U8BIS9_MESAU	A0A1U8BIS9_MESAU	Glutathione peroxidase	5	8	0.226
A0A1U7Q7V4_MESAU	A0A1U7Q7V4_MESAU	Glutathione peroxidase	1	1	0.09
A0A1U7QXX6_MESAU	A0A1U7QXX6_MESAU	Glutathione peroxidase	1	2	0.061
A0A1U8CNV8_MESAU	A0A1U8CNV8_MESAU	Glutathione peroxidase	1	2	0.031
A0A3Q0CJH2_MESAU	A0A3Q0CJH2_MESAU	Glutathione reductase	6	7	0.171
A0A1U7Q2C9_MESAU	A0A1U7Q2C9_MESAU;GSTMU_MESAU	Glutathione S-transferase	12	16	0.569
P70686_MESAU	P70686_MESAU	Glutathione S-transferase	10	18	0.484
A0A1U7QX94_MESAU	A0A1U7QX94_MESAU	Glutathione S-transferase	9	16	0.427
A0A1U7QZZ0_MESAU	A0A1U7QZZ0_MESAU	Glutathione S-transferase	6	9	0.345
A0A1U7QDA7_MESAU	A0A1U7QDA7_MESAU	Glutathione S-transferase	3	3	0.202
A0A3Q0CWA6_MESAU	A0A3Q0CWA6_MESAU	glutathione S-transferase alpha-1-like	1	2	0.076
A0A1U7QXH8_MESAU	A0A1U7QXH8_MESAU	Glutathione S-transferase kappa	3	3	0.15
A0A1U7RD56_MESAU	A0A1U7RD56_MESAU	Glutathione synthetase	7	8	0.291
A0A1U7R5S8_MESAU	A0A1U7R5S8_MESAU	Glutathione transferase	10	18	0.505
A0A1U8BWE1_MESAU	A0A1U8BWE1_MESAU	Glutathione transferase	9	21	0.45
A0A1U7QZZ4_MESAU	A0A1U7QZZ4_MESAU	Glutathione transferase	6	8	0.326
A0A3Q0CV00_MESAU	A0A3Q0CV00_MESAU	Glutathione transferase	3	5	0.316
A0A3Q0DGH0_MESAU	A0A3Q0DGH0_MESAU	Glutathione transferase	2	2	0.118
A0A1U7Q4J1_MESAU	A0A1U7Q4J1_MESAU	Glutathione-dependent dehydroascorbate reductase	8	9	0.317
G3P_MESAU	G3P_MESAU	Glyceraldehyde-3-phosphate dehydrogenase (Fragment)	9	26	0.404
Q0QET9_MESAU	Q0QET9_MESAU	Glyceraldehyde-3-phosphate dehydrogenase (Fragment)	1	5	0.108
A0A1U8BKK5_MESAU	A0A1U8BKK5_MESAU	Glycerol-3-phosphate dehydrogenase	12	15	0.249
A0A1U7Q417_MESAU	A0A1U7Q417_MESAU	Glycerol-3-phosphate dehydrogenase [NAD(+)]	3	4	0.086
A0A1U7QJ81_MESAU	A0A1U7QJ81_MESAU	Glycerol-3-phosphate dehydrogenase [NAD(+)]	2	2	0.063
A0A1U7R615_MESAU	A0A1U7R615_MESAU	glycerol-3-phosphate phosphatase	0	0	0
A0A1U7Q4K4_MESAU	A0A1U7Q4K4_MESAU	Glycine amidinotransferase	4	4	0.111
A0A1U7QFZ5_MESAU	A0A1U7QFZ5_MESAU	Glycine cleavage system H protein	1	1	0.118
A0A1U7RAN1_MESAU	A0A1U7RAN1_MESAU	Glycogen [starch] synthase	2	2	0.047
A0A1U8BRN3_MESAU	A0A1U8BRN3_MESAU	Glycogen synthase kinase-3 beta	2	2	0.115
A0A3Q0D5J5_MESAU	A0A3Q0D5J5_MESAU	glycogenin-1	3	5	0.107
A0A1U7R1B9_MESAU	A0A1U7R1B9_MESAU	glycolipid transfer protein	1	1	0.072
A0A1U8C4F8_MESAU	A0A1U8C4F8_MESAU	glycophorin-A	1	1	0.173
A0A1U8CGD2_MESAU	A0A1U8CGD2_MESAU;A0A1U8CGD9_MESAU	glycophorin-C isoform X1;glycophorin-C isoform X2	0	0	0
A0A1U8CM00_MESAU	A0A1U8CM00_MESAU	Glycoprotein IIIb	8	15	0.195
A0A3Q0CE61_MESAU	A0A3Q0CE61_MESAU	Glycosyl-phosphatidylinositol-specific phospholipase D	5	5	0.077
A0A3Q0CQ71_MESAU	A0A3Q0CQ71_MESAU	Glycylpeptide N-tetradecanoyltransferase	7	7	0.198
A0A3Q0D8R0_MESAU	A0A3Q0D8R0_MESAU	Glycylpeptide N-tetradecanoyltransferase	1	1	0.025
A0A1U7Q435_MESAU	A0A1U7Q435_MESAU	Glyoxalase domain-containing protein 4	12	18	0.507
A0A1U7RBC4_MESAU	A0A1U7RBC4_MESAU;A0A3Q0DB62_MESAU	glyoxalase domain-containing protein 5 isoform X1;glyoxalase domain-containing protein 5 isoform X2	2	2	0.144
A0A1U7QQ12_MESAU	A0A1U7QQ12_MESAU	Glyoxalase I	7	11	0.37
A0A1U8CFC3_MESAU	A0A1U8CFC3_MESAU	Glyoxylate reductase 1 homolog	2	3	0.056
A0A1U8CHM6_MESAU	A0A1U8CHM6_MESAU	glyoxylate reductase/hydroxypyruvate reductase	1	1	0.049
A0A1U7QUJ8_MESAU	A0A1U7QUJ8_MESAU;A0A1U7R4T5_MESAU	glypican-6 isoform X1;glypican-6 isoform X2	0	0	0
A0A1U7QHT1_MESAU	A0A1U7QHT1_MESAU	GMP reductase	3	3	0.099
A0A3Q0CQ00_MESAU	A0A3Q0CQ00_MESAU	Golgi apparatus protein 1	2	2	0.023
A0A3Q0CVC3_MESAU	A0A3Q0CVC3_MESAU	Golgi integral membrane protein 4	2	2	0.049
A0A1U7QFR5_MESAU	A0A1U7QFR5_MESAU;A0A3Q0CZ61_MESAU	Golgi phosphoprotein 3 isoform X1;Golgi phosphoprotein 3 isoform X2	1	1	0.054
A0A1U7Q3A8_MESAU	A0A1U7Q3A8_MESAU;A0A3Q0D6K7_MESAU	Golgi reassembly-stacking protein 2 isoform X1;Golgi reassembly-stacking protein 2 isoform X2	1	1	0.036
A0A1U7QZY3_MESAU	A0A1U7QZY3_MESAU	Golgi resident protein GCP60	1	1	0.046
A0A1U7QLH7_MESAU	A0A1U7QLH7_MESAU;A0A3Q0CQ39_MESAU	Golgi SNAP receptor complex member 2 isoform X1;Golgi SNAP receptor complex member 2 isoform X2	2	2	0.16
A0A1U7QH45_MESAU	A0A1U7QH45_MESAU;A0A3Q0D3S0_MESAU	Golgi-associated plant pathogenesis-related protein 1 isoform X2;Golgi-associated plant pathogenesis-related protein 1 isoform X1	2	2	0.188
A0A3Q0CG89_MESAU	A0A3Q0CG89_MESAU	golgin subfamily A member 2	2	2	0.02
A0A1U7RK86_MESAU	A0A1U7RK86_MESAU;A0A3Q0CMC3_MESAU	Golgin subfamily A member 5	1	1	0.012
A0A1U7Q692_MESAU	A0A1U7Q692_MESAU	granzyme A-like	7	7	0.313
A0A1U7QMM1_MESAU	A0A1U7QMM1_MESAU	granzyme B(G,H)-like	2	4	0.084
A0A1U7QJQ7_MESAU	A0A1U7QJQ7_MESAU	granzyme C-like	1	1	0.049
A0A1U8CGI7_MESAU	A0A1U8CGI7_MESAU	GRB10-interacting GYF protein 2	1	1	0.019
A0A1U7QJY8_MESAU	A0A1U7QJY8_MESAU;A0A1U8BIU4_MESAU;A0A1U8BUE3_MESAU;A0A3Q0CLK4_MESAU	growth arrest-specific protein 7 isoform X1;growth arrest-specific protein 7 isoform X3;growth arrest-specific protein 7 isoform X2;growth arrest-specific protein 7 isoform X4	2	2	0.092
A0A1U7QNR6_MESAU	A0A1U7QNR6_MESAU	growth factor receptor-bound protein 2	5	6	0.3
A0A1U7QNM0_MESAU	A0A1U7QNM0_MESAU	growth hormone-inducible transmembrane protein	1	1	0.032
A0A1U7QJH9_MESAU	A0A1U7QJH9_MESAU	GrpE protein homolog	1	1	0.051
A0A1U7Q833_MESAU	A0A1U7Q833_MESAU;GSTP1_MESAU	GST class-pi;Glutathione S-transferase P	12	23	0.567
A0A1U7Q5Z8_MESAU	A0A1U7Q5Z8_MESAU	GTP:AMP phosphotransferase AK3, mitochondrial	10	11	0.52
A0A1U7R479_MESAU	A0A1U7R479_MESAU	GTPase IMAP family member 4 isoform X2	14	18	0.511
A0A1U7QIJ5_MESAU	A0A1U7QIJ5_MESAU	GTPase KRas isoform X2	3	3	0.181
A0A3Q0CWE4_MESAU	A0A3Q0CWE4_MESAU	GTPase NRas	6	6	0.434
A0A3Q0D9D3_MESAU	A0A3Q0D9D3_MESAU;A0A3Q0DA94_MESAU;A0A3Q0DAC9_MESAU;A0A3Q0DAZ9_MESAU	GTPase-activating protein and VPS9 domain-containing protein 1 isoform X2;GTPase-activating protein and VPS9 domain-containing protein 1 isoform X3;GTPase-activating protein and VPS9 domain-containing protein 1 isoform X1;GTPase-activating protein and VPS	2	2	0.027
A0A1U7QIW2_MESAU	A0A1U7QIW2_MESAU	GTP-binding nuclear protein Ran	7	8	0.282
A0A3Q0D740_MESAU	A0A3Q0D740_MESAU	GTP-binding nuclear protein Ran	2	2	0.125
A0A1U8BG47_MESAU	A0A1U8BG47_MESAU	GTP-binding protein 1	2	2	0.037
A0A1U7R4B1_MESAU	A0A1U7R4B1_MESAU	GTP-binding protein REM 2	1	1	0.032
A0A1U8D1U9_MESAU	A0A1U8D1U9_MESAU;A0A3Q0CBS9_MESAU	GTP-binding protein Rheb	2	2	0.342
A0A1U8C9F4_MESAU	A0A1U8C9F4_MESAU	GTP-binding protein Rit1	1	1	0.056
A0A1U7QQD5_MESAU	A0A1U7QQD5_MESAU	GTP-binding protein SAR1a	4	5	0.253
A0A1U7QGP1_MESAU	A0A1U7QGP1_MESAU	GTP-binding protein SAR1b	6	6	0.338
A0A1U7Q4Q9_MESAU	A0A1U7Q4Q9_MESAU	Guanine deaminase	18	21	0.471
A0A1U7QSY4_MESAU	A0A1U7QSY4_MESAU;A0A1U8C9G4_MESAU;A0A1U8C9H7_MESAU;A0A1U8CCD0_MESAU;A0A1U8CKA1_MESAU;A0A1U8CKA8_MESAU;A0A3Q0D813_MESAU	Guanine nucleotide exchange factor H1	3	3	0.051
A0A1U7QGG8_MESAU	A0A1U7QGG8_MESAU	guanine nucleotide exchange factor MSS4	1	1	0.089
A0A1U7R767_MESAU	A0A1U7R767_MESAU	guanine nucleotide-binding protein G(I) subunit alpha-1	1	1	0.048
A0A1U7QAT2_MESAU	A0A1U7QAT2_MESAU	guanine nucleotide-binding protein G(I) subunit alpha-2	8	10	0.304
A0A1U7QWC3_MESAU	A0A1U7QWC3_MESAU	guanine nucleotide-binding protein G(I)/G(S)/G(T) subunit beta-2	6	8	0.165
A0A1U7QZZ8_MESAU	A0A1U7QZZ8_MESAU	guanine nucleotide-binding protein G(K) subunit alpha	3	3	0.155
A0A1U7QHQ1_MESAU	A0A1U7QHQ1_MESAU;A0A1U7QR89_MESAU;A0A1U7QU41_MESAU	guanine nucleotide-binding protein G(O) subunit alpha isoform X2;guanine nucleotide-binding protein G(O) subunit alpha isoform X3;guanine nucleotide-binding protein G(O) subunit alpha isoform X1	5	5	0.161
A0A1U7Q621_MESAU	A0A1U7Q621_MESAU	guanine nucleotide-binding protein G(Q) subunit alpha	3	3	0.131
A0A1U7Q2G3_MESAU	A0A1U7Q2G3_MESAU;GNAS_MESAU	guanine nucleotide-binding protein G(S) subunit alpha;Guanine nucleotide-binding protein G(s) subunit alpha	8	9	0.307
A0A1U8CRU4_MESAU	A0A1U8CRU4_MESAU	guanine nucleotide-binding protein subunit alpha-11	6	7	0.201
A0A1U7QNV6_MESAU	A0A1U7QNV6_MESAU	guanine nucleotide-binding protein subunit alpha-13	5	5	0.162
A0A1U7RJ95_MESAU	A0A1U7RJ95_MESAU	Guanine nucleotide-binding protein subunit gamma	2	2	0.375
A0A1U7R517_MESAU	A0A1U7R517_MESAU	guanine nucleotide-binding protein-like 1	2	2	0.036
A0A1U7RBF3_MESAU	A0A1U7RBF3_MESAU	Guanine nucleotide-binding protein-like 3	1	1	0.043
A0A1U7QWH7_MESAU	A0A1U7QWH7_MESAU	Guanylate cyclase	11	11	0.21
A0A3Q0CVD3_MESAU	A0A3Q0CVD3_MESAU	Guanylate cyclase	10	12	0.171
A0A1U7QVQ2_MESAU	A0A1U7QVQ2_MESAU	guanylate-binding protein 2-like	14	17	0.307
A0A1U8CFU7_MESAU	A0A1U8CFU7_MESAU	guanylate-binding protein 4-like	9	10	0.174
A0A1U8CCZ4_MESAU	A0A1U8CCZ4_MESAU	guanylate-binding protein 5	11	13	0.252
A0A3Q0D2X1_MESAU	A0A3Q0D2X1_MESAU	guanylate-binding protein 6	9	10	0.163
A0A3Q0D013_MESAU	A0A3Q0D013_MESAU	guanylate-binding protein 6-like	2	2	0.042
A0A1U8BYP2_MESAU	A0A1U8BYP2_MESAU	H(+)-transporting two-sector ATPase	17	20	0.361
A0A1U8CRK3_MESAU	A0A1U8CRK3_MESAU	H/ACA ribonucleoprotein complex subunit	2	2	0.072
A0A1U7RGZ8_MESAU	A0A1U7RGZ8_MESAU	H/ACA ribonucleoprotein complex subunit 4	3	3	0.096
A0A1U8CTM6_MESAU	A0A1U8CTM6_MESAU;A0A3Q0CHC0_MESAU	H-2 class I histocompatibility antigen, D-37 alpha chain-like isoform X1;H-2 class I histocompatibility antigen, D-37 alpha chain-like isoform X2	1	1	0.055
A0A3Q0CG52_MESAU	A0A3Q0CG52_MESAU	H-2 class I histocompatibility antigen, K-K alpha chain	5	5	0.45
A0A1U8CZF4_MESAU	A0A1U8CZF4_MESAU	H-2 class I histocompatibility antigen, Q10 alpha chain-like	11	12	0.313
A0A1U8CPT0_MESAU	A0A1U8CPT0_MESAU	H-2 class I histocompatibility antigen, Q10 alpha chain-like	1	1	0.038
A0A1U7RE76_MESAU	A0A1U7RE76_MESAU;Q4JGW4_MESAU	H-2 class II histocompatibility antigen, A-U alpha chain;MHC class II antigen alpha chain (Fragment)	5	7	0.25
A0A1U7R3R6_MESAU	A0A1U7R3R6_MESAU	H-2 class II histocompatibility antigen, E-Q beta chain-like	4	5	0.271
A0A1U7RIS9_MESAU	A0A1U7RIS9_MESAU	H-2 class II histocompatibility antigen, E-U alpha chain	1	1	0.066
A0A1U8C210_MESAU	A0A1U8C210_MESAU	haloacid dehalogenase-like hydrolase domain-containing protein 2	3	3	0.216
A0A1U7Q238_MESAU	A0A1U7Q238_MESAU;HPT_MESAU	Haptoglobin	13	24	0.402
A0A1U7R3G4_MESAU	A0A1U7R3G4_MESAU;A0A1U8C972_MESAU	HCLS1-associated protein X-1	0	0	0
A0A1U7QS20_MESAU	A0A1U7QS20_MESAU	HEAT repeat-containing protein 1	1	1	0.004
A0A1U7QP98_MESAU	A0A1U7QP98_MESAU;A0A1U7QXN1_MESAU	Heat shock 110 kDa protein	12	14	0.184
A0A1U7QTC6_MESAU	A0A1U7QTC6_MESAU	Heat shock 27 kDa protein	13	20	0.769
A0A1U7RBN6_MESAU	A0A1U7RBN6_MESAU;A0A1U8CL34_MESAU	heat shock 70 kDa protein 12A isoform X2;heat shock 70 kDa protein 12A isoform X1	0	0	0
A0A1U7QBD8_MESAU	A0A1U7QBD8_MESAU	heat shock 70 kDa protein 12B	12	12	0.215
A0A1U7R665_MESAU	A0A1U7R665_MESAU	heat shock 70 kDa protein 1-like	4	4	0.097
A0A3Q0CGE1_MESAU	A0A3Q0CGE1_MESAU	Heat shock 70 kDa protein 4	24	33	0.387
A0A1U7QCV6_MESAU	A0A1U7QCV6_MESAU	heat shock 70 kDa protein 4L	5	6	0.08
A0A1U8BQW6_MESAU	A0A1U8BQW6_MESAU	heat shock cognate 71 kDa protein	23	47	0.481
A0A1U8CFG8_MESAU	A0A1U8CFG8_MESAU	heat shock protein 75 kDa, mitochondrial	3	3	0.062
A0A3Q0CU68_MESAU	A0A3Q0CU68_MESAU	heat shock protein HSP 90-beta	32	53	0.439
A0A3Q0CUY5_MESAU	A0A3Q0CUY5_MESAU	heat shock-related 70 kDa protein 2	14	21	0.24
A0A1U7R4V7_MESAU	A0A1U7R4V7_MESAU;A0A1U8CM18_MESAU;A0A3Q0C946_MESAU;A0A3Q0C949_MESAU;A0A3Q0CCP5_MESAU;A0A3Q0CCQ0_MESAU;A0A3Q0CCQ4_MESAU;A0A3Q0CDH9_MESAU;A0A3Q0CEH8_MESAU;A0A3Q0CEI4_MESAU	HECT-type E3 ubiquitin transferase	12	12	0.048
A0A3Q0DAY5_MESAU	A0A3Q0DAY5_MESAU	HECT-type E3 ubiquitin transferase	0	0	0
A0A1U7Q878_MESAU	A0A1U7Q878_MESAU;A0A1U8BTE0_MESAU	Helix-destabilizing protein	8	13	0.356
A0A3Q0CPZ4_MESAU	A0A3Q0CPZ4_MESAU	hematological and neurological expressed 1 protein	3	3	0.37
A0A1U8C284_MESAU	A0A1U8C284_MESAU	hematopoietic lineage cell-specific protein	7	10	0.189
A0A1U7R7X1_MESAU	A0A1U7R7X1_MESAU	hematopoietic progenitor cell antigen CD34 isoform X1	3	4	0.083
A0A1U7R1W8_MESAU	A0A1U7R1W8_MESAU	Heme oxygenase	9	10	0.51
A0A1U8CNW1_MESAU	A0A1U8CNW1_MESAU	Heme oxygenase (biliverdin-producing)	2	3	0.101
A0A1U7QRC1_MESAU	A0A1U7QRC1_MESAU	heme-binding protein 1	7	8	0.5
HBA_MESAU	HBA_MESAU	Hemoglobin subunit alpha	16	43	0.922
HBB_MESAU	HBB_MESAU	Hemoglobin subunit beta	24	66	1
A0A3Q0CX13_MESAU	A0A3Q0CX13_MESAU	hemoglobin subunit beta	5	17	0.469
A0A1U7Q945_MESAU	A0A1U7Q945_MESAU;A0A1U7REX0_MESAU;HBBY_MESAU	hemoglobin subunit beta-Y;hemoglobin subunit beta-Z-like;Hemoglobin subunit beta-Y	1	2	0.068
A0A1U7R5T9_MESAU	A0A1U7R5T9_MESAU	Hemoglobin subunit zeta	9	20	0.754
A0A1U7RF88_MESAU	A0A1U7RF88_MESAU	Hemopexin	13	24	0.249
A0A1U7QNI5_MESAU	A0A1U7QNI5_MESAU	heparin cofactor 2	8	8	0.196
A0A1U7QAU5_MESAU	A0A1U7QAU5_MESAU;A0A1U7QL34_MESAU;A0A1U8BNE5_MESAU	Hepatocyte growth factor-regulated tyrosine kinase substrate	4	4	0.058
A0A1U7QSW2_MESAU	A0A1U7QSW2_MESAU;A0A1U8CKE2_MESAU	hepatoma-derived growth factor isoform X1;hepatoma-derived growth factor isoform X2	5	5	0.436
A0A1U7R5H5_MESAU	A0A1U7R5H5_MESAU;A0A1U8CBX3_MESAU	hepatoma-derived growth factor-related protein 2 isoform X1;hepatoma-derived growth factor-related protein 2 isoform X2	2	2	0.036
A0A3Q0D8C4_MESAU	A0A3Q0D8C4_MESAU	Heterochromatin protein 1-binding protein 3	13	16	0.334
A0A3Q0D147_MESAU	A0A3Q0D147_MESAU	heterogeneous nuclear ribonucleoprotein A3	11	19	0.338
A0A1U7Q8Y2_MESAU	A0A1U7Q8Y2_MESAU;A0A1U8BJX1_MESAU	heterogeneous nuclear ribonucleoprotein D0 isoform X3;heterogeneous nuclear ribonucleoprotein D0 isoform X1	6	10	0.234
A0A1U7QKQ3_MESAU	A0A1U7QKQ3_MESAU;A0A1U8BVC1_MESAU	heterogeneous nuclear ribonucleoprotein D-like isoform X2;heterogeneous nuclear ribonucleoprotein D-like isoform X1	3	3	0.099
A0A1U8BEQ4_MESAU	A0A1U8BEQ4_MESAU	heterogeneous nuclear ribonucleoprotein F	9	13	0.364
A0A1U7QGQ1_MESAU	A0A1U7QGQ1_MESAU;A0A1U8BVV8_MESAU;A0A1U8C3T5_MESAU;A0A3Q0CMT7_MESAU	heterogeneous nuclear ribonucleoprotein H isoform X5;heterogeneous nuclear ribonucleoprotein H isoform X2;heterogeneous nuclear ribonucleoprotein H isoform X1;heterogeneous nuclear ribonucleoprotein H isoform X3	8	11	0.261
A0A1U7R6B6_MESAU	A0A1U7R6B6_MESAU	heterogeneous nuclear ribonucleoprotein H2	3	4	0.109
A0A1U7QC88_MESAU	A0A1U7QC88_MESAU;A0A1U8BPR3_MESAU;A0A1U8BQ31_MESAU	heterogeneous nuclear ribonucleoprotein H3 isoform X1;heterogeneous nuclear ribonucleoprotein H3 isoform X2;heterogeneous nuclear ribonucleoprotein H3 isoform X3	4	6	0.175
A0A1U7QSW4_MESAU	A0A1U7QSW4_MESAU	Heterogeneous nuclear ribonucleoprotein K	17	24	0.474
A0A1U7RFN8_MESAU	A0A1U7RFN8_MESAU;A0A1U8CN23_MESAU	heterogeneous nuclear ribonucleoprotein L isoform X2;heterogeneous nuclear ribonucleoprotein L isoform X1	11	17	0.343
A0A1U8BZA7_MESAU	A0A1U8BZA7_MESAU	heterogeneous nuclear ribonucleoprotein L-like	6	7	0.139
A0A1U7QUS6_MESAU	A0A1U7QUS6_MESAU;A0A1U7R5E0_MESAU	heterogeneous nuclear ribonucleoprotein M isoform X1;heterogeneous nuclear ribonucleoprotein M isoform X2	26	33	0.432
A0A1U8BW73_MESAU	A0A1U8BW73_MESAU;A0A3Q0CWB7_MESAU;A0A3Q0CWE0_MESAU	heterogeneous nuclear ribonucleoprotein Q isoform X1;heterogeneous nuclear ribonucleoprotein Q isoform X3;heterogeneous nuclear ribonucleoprotein Q isoform X2	7	9	0.165
A0A1U7R7D6_MESAU	A0A1U7R7D6_MESAU;A0A1U8CB97_MESAU	heterogeneous nuclear ribonucleoprotein R isoform X2;heterogeneous nuclear ribonucleoprotein R isoform X1	10	10	0.223
A0A1U7QFZ3_MESAU	A0A1U7QFZ3_MESAU	heterogeneous nuclear ribonucleoprotein U	19	25	0.269
A0A1U8CNE5_MESAU	A0A1U8CNE5_MESAU;A0A1U8CR89_MESAU	heterogeneous nuclear ribonucleoprotein U-like protein 1 isoform X3;heterogeneous nuclear ribonucleoprotein U-like protein 1 isoform X1	6	6	0.085
A0A1U7Q660_MESAU	A0A1U7Q660_MESAU	heterogeneous nuclear ribonucleoprotein U-like protein 2 isoform X1	8	9	0.138
A0A1U8CXE8_MESAU	A0A1U8CXE8_MESAU	Heterogeneous nuclear ribonucleoproteins A2/B1	17	27	0.64
A0A1U7R6G4_MESAU	A0A1U7R6G4_MESAU;A0A1U8CSG3_MESAU	heterogeneous nuclear ribonucleoproteins C1/C2 isoform X2;heterogeneous nuclear ribonucleoproteins C1/C2 isoform X3	0	0	0
A0A1U7QVU3_MESAU	A0A1U7QVU3_MESAU	heterogeneous nuclear ribonucleoproteins C1/C2 isoform X4	13	15	0.405
A0A1U7QCE3_MESAU	A0A1U7QCE3_MESAU	Hexokinase	14	18	0.168
A0A1U7QPV8_MESAU	A0A1U7QPV8_MESAU	Hexokinase	5	5	0.08
A0A1U7QLU5_MESAU	A0A1U7QLU5_MESAU	HIG1 domain family member 1B	2	2	0.25
A0A1U7R6I7_MESAU	A0A1U7R6I7_MESAU	HIG1 domain family member 2A, mitochondrial	0	0	0
A0A3Q0CF98_MESAU	A0A3Q0CF98_MESAU	high mobility group protein B1-like	1	2	0.041
A0A1U7QXL1_MESAU	A0A1U7QXL1_MESAU	high mobility group protein B2	9	15	0.395
A0A1U8CK19_MESAU	A0A1U8CK19_MESAU;A0A3Q0DFH1_MESAU	high mobility group protein HMG-I/HMG-Y isoform X1;high mobility group protein HMG-I/HMG-Y isoform X2	1	1	0.109
A0A1U8CMQ8_MESAU	A0A1U8CMQ8_MESAU	hippocalcin-like protein 1	7	9	0.451
A0A1U8BTW3_MESAU	A0A1U8BTW3_MESAU	histidine triad nucleotide-binding protein 1	4	4	0.413
A0A1U7R136_MESAU	A0A1U7R136_MESAU	histidine triad nucleotide-binding protein 2, mitochondrial	1	1	0.123
A0A1U7Q6K1_MESAU	A0A1U7Q6K1_MESAU	histidine triad nucleotide-binding protein 3	1	1	0.097
A0A1U7QP95_MESAU	A0A1U7QP95_MESAU	histidine-rich glycoprotein	14	18	0.276
A0A1U7Q9W9_MESAU	A0A1U7Q9W9_MESAU	Histidine--tRNA ligase, cytoplasmic	9	9	0.22
A0A1U7QDE4_MESAU	A0A1U7QDE4_MESAU	Histone acetyltransferase type B catalytic subunit	1	1	0.031
A0A3Q0D557_MESAU	A0A3Q0D557_MESAU	Histone deacetylase	4	5	0.106
A0A1U8BG52_MESAU	A0A1U8BG52_MESAU	histone H1.0	5	8	0.275
A0A1U7QI10_MESAU	A0A1U7QI10_MESAU	histone H1.1	4	8	0.244
A0A1U7Q3S0_MESAU	A0A1U7Q3S0_MESAU	histone H1.2	4	7	0.19
A0A1U8BR66_MESAU	A0A1U8BR66_MESAU	histone H1.3	1	2	0.073
A0A1U7Q8Z0_MESAU	A0A1U7Q8Z0_MESAU	histone H1.4	9	14	0.301
A0A1U7RDX1_MESAU	A0A1U7RDX1_MESAU	histone H1.5	1	2	0.072
A0A1U7QND3_MESAU	A0A1U7QND3_MESAU	histone H1x	1	1	0.059
A0A1U7Q479_MESAU	A0A1U7Q479_MESAU;A0A1U7QIH1_MESAU;A0A1U7R5Y7_MESAU	Histone H2A	5	11	0.546
A0A1U7RGH9_MESAU	A0A1U7RGH9_MESAU;A0A1U8CNQ3_MESAU	Histone H2A	3	5	0.414
A0A3Q0D9T9_MESAU	A0A3Q0D9T9_MESAU	Histone H2A	1	4	0.345
A0A1U8BXI6_MESAU	A0A1U8BXI6_MESAU	Histone H2A	1	2	0.161
A0A1U7Q7A3_MESAU	A0A1U7Q7A3_MESAU;A0A3Q0CEP7_MESAU	Histone H2B	8	20	0.556
A0A1U7Q8L7_MESAU	A0A1U7Q8L7_MESAU;A0A1U8BLE6_MESAU	Histone H2B	2	3	0.079
A0A1U7QAZ8_MESAU	A0A1U7QAZ8_MESAU;A0A1U8BEY3_MESAU;A0A3Q0CE82_MESAU;A0A3Q0CEQ0_MESAU;A0A3Q0CJ92_MESAU;A0A3Q0CKT3_MESAU	Histone H3;Histone H3;histone H3-like;LOW QUALITY PROTEIN: uncharacterized protein LOC101825376;Histone H3;uncharacterized protein LOC110340207	5	8	0.228
A0A1U7QTV0_MESAU	A0A1U7QTV0_MESAU	Histone H4	12	25	0.612
A0A3Q0D1T2_MESAU	A0A3Q0D1T2_MESAU	histone-binding protein RBBP4	12	13	0.407
A0A1U7QHV2_MESAU	A0A1U7QHV2_MESAU	histone-binding protein RBBP7	3	3	0.16
A0A1U7QU53_MESAU	A0A1U7QU53_MESAU;A0A1U8C1B0_MESAU	HLA class II histocompatibility antigen gamma chain isoform X2;HLA class II histocompatibility antigen gamma chain isoform X1	3	4	0.14
A0A1U8D2C2_MESAU	A0A1U8D2C2_MESAU	Holocytochrome c-type synthase	3	3	0.122
A0A1U7QKE3_MESAU	A0A1U7QKE3_MESAU	Homeodomain-only protein	1	2	0.26
A0A1U7QUE5_MESAU	A0A1U7QUE5_MESAU;A0A1U8CQG5_MESAU;A0A3Q0CF04_MESAU	homer protein homolog 3 isoform X1;homer protein homolog 3 isoform X3;homer protein homolog 3 isoform X2	2	2	0.07
A0A1U8CP58_MESAU	A0A1U8CP58_MESAU;A0A1U8CS67_MESAU	host cell factor 1 isoform X3;host cell factor 1 isoform X2	4	4	0.033
A0A3Q0CJY5_MESAU	A0A3Q0CJY5_MESAU	hsc70-interacting protein	5	6	0.141
A0A1U7R0P2_MESAU	A0A1U7R0P2_MESAU	Hsp90 chaperone protein kinase-targeting subunit	10	11	0.311
A0A3Q0D371_MESAU	A0A3Q0D371_MESAU;A0A3Q0D6S3_MESAU;A0A3Q0D795_MESAU;A0A3Q0D7U0_MESAU;A0A3Q0D893_MESAU	huntingtin-interacting protein 1 isoform X3;huntingtin-interacting protein 1 isoform X5;huntingtin-interacting protein 1 isoform X1;huntingtin-interacting protein 1 isoform X4;huntingtin-interacting protein 1 isoform X2	3	3	0.059
A0A1U7QWN3_MESAU	A0A1U7QWN3_MESAU	huntingtin-interacting protein 1-related protein	1	1	0.013
A0A1U7QLF2_MESAU	A0A1U7QLF2_MESAU	huntingtin-interacting protein K isoform X1	1	1	0.132
A0A1U7QJ98_MESAU	A0A1U7QJ98_MESAU	Hyaluronidase	1	1	0.049
A0A3Q0DC82_MESAU	A0A3Q0DC82_MESAU	hydroxyacyl-coenzyme A dehydrogenase, mitochondrial	7	18	0.395
A0A1U7QV84_MESAU	A0A1U7QV84_MESAU;A0A1U8CCJ2_MESAU	hydroxyacylglutathione hydrolase, mitochondrial isoform X1;hydroxyacylglutathione hydrolase, mitochondrial isoform X2	1	1	0.039
A0A1U7QMX8_MESAU	A0A1U7QMX8_MESAU;A0A3Q0CIH0_MESAU;A0A3Q0CQV2_MESAU	Hydroxymethylbilane synthase	3	3	0.108
A0A3Q0DGZ7_MESAU	A0A3Q0DGZ7_MESAU	hydroxysteroid dehydrogenase-like protein 2	5	7	0.16
A0A1U7QTB7_MESAU	A0A1U7QTB7_MESAU	Hypoxanthine phosphoribosyltransferase	5	6	0.248
A0A1U8BQU1_MESAU	A0A1U8BQU1_MESAU	hypoxia up-regulated protein 1	20	28	0.308
Q0QER7_MESAU	Q0QER7_MESAU	IDP (Fragment)	1	1	0.033
IGHM_MESAU	IGHM_MESAU	Ig mu chain C region	8	12	0.203
A0A3Q0CFQ8_MESAU	A0A3Q0CFQ8_MESAU	IgGFc-binding protein	5	5	0.025
A0A1U7RG94_MESAU	A0A1U7RG94_MESAU	immunity-related GTPase family M protein 1-like	1	1	0.055
A0A1U8BUK7_MESAU	A0A1U8BUK7_MESAU	immunity-related GTPase family M protein 1-like isoform X2	12	17	0.4
A0A1U7QIE3_MESAU	A0A1U7QIE3_MESAU	immunoglobulin J chain	2	2	0.125
A0A1U7QWF3_MESAU	A0A1U7QWF3_MESAU	immunoglobulin lambda-1 light chain-like	3	5	0.139
A0A1U7QYZ2_MESAU	A0A1U7QYZ2_MESAU	immunoglobulin lambda-1 light chain-like isoform X1	4	5	0.249
A0A3Q0D3Q5_MESAU	A0A3Q0D3Q5_MESAU	immunoglobulin lambda-1 light chain-like isoform X2	5	6	0.232
A0A3Q0CYA3_MESAU	A0A3Q0CYA3_MESAU	immunoglobulin lambda-1 light chain-like isoform X3	1	1	0.034
A0A3Q0D3A4_MESAU	A0A3Q0D3A4_MESAU	immunoglobulin lambda-1 light chain-like isoform X4	1	1	0.047
A0A1U7QN89_MESAU	A0A1U7QN89_MESAU;A0A1U8BLI5_MESAU	immunoglobulin superfamily containing leucine-rich repeat protein isoform X1;immunoglobulin superfamily containing leucine-rich repeat protein isoform X2	1	1	0.031
A0A1U7QXU1_MESAU	A0A1U7QXU1_MESAU	immunoglobulin-binding protein 1	4	4	0.188
A0A3Q0DIG1_MESAU	A0A3Q0DIG1_MESAU	Importin subunit alpha	4	4	0.142
A0A1U7Q8Z8_MESAU	A0A1U7Q8Z8_MESAU;A0A3Q0D5Z9_MESAU	Importin subunit alpha	1	1	0.035
A0A1U7QKP8_MESAU	A0A1U7QKP8_MESAU	importin subunit beta-1	16	25	0.264
A0A1U7QTG1_MESAU	A0A1U7QTG1_MESAU	importin-4	5	5	0.066
A0A1U7R233_MESAU	A0A1U7R233_MESAU	importin-5	16	21	0.205
A0A3Q0CZY9_MESAU	A0A3Q0CZY9_MESAU	importin-7	9	10	0.119
A0A1U7QS02_MESAU	A0A1U7QS02_MESAU;A0A1U8BYY2_MESAU	importin-9 isoform X1;importin-9 isoform X2	2	3	0.037
A0A1U7QKV9_MESAU	A0A1U7QKV9_MESAU	inaD-like protein	4	4	0.031
A0A1U7Q3T2_MESAU	A0A1U7Q3T2_MESAU	indoleamine 2,3-dioxygenase 1 isoform X1	7	9	0.207
A0A3Q0CTE4_MESAU	A0A3Q0CTE4_MESAU	inhibitor of carbonic anhydrase	11	19	0.183
A0A1U7QMX9_MESAU	A0A1U7QMX9_MESAU	Inorganic diphosphatase	11	18	0.467
A0A1U8CD72_MESAU	A0A1U8CD72_MESAU;A0A1U8CDA2_MESAU	Inorganic diphosphatase	4	4	0.158
A0A1U7QAV1_MESAU	A0A1U7QAV1_MESAU	Inosine-5'-monophosphate dehydrogenase	5	5	0.123
A0A1U8CJ44_MESAU	A0A1U8CJ44_MESAU	Inositol 1,4,5-trisphosphate receptor-interacting protein	1	1	0.018
A0A1U7QFY8_MESAU	A0A1U7QFY8_MESAU	inositol monophosphatase 3	2	2	0.104
A0A1U8CIY8_MESAU	A0A1U8CIY8_MESAU	inositol polyphosphate 1-phosphatase	3	3	0.106
A0A1U7QIL1_MESAU	A0A1U7QIL1_MESAU	Inositol-1-monophosphatase	1	1	0.04
A0A1U7QAG4_MESAU	A0A1U7QAG4_MESAU	Inositol-polyphosphate 5-phosphatase	2	2	0.062
A0A1U7QAW8_MESAU	A0A1U7QAW8_MESAU;A0A3Q0CDP3_MESAU;A0A3Q0CIN5_MESAU	insulin-degrading enzyme isoform X1;insulin-degrading enzyme isoform X2;insulin-degrading enzyme isoform X3	4	4	0.042
A0A1U8BM70_MESAU	A0A1U8BM70_MESAU;A0A3Q0CGF5_MESAU;A0A3Q0CLI4_MESAU;A0A3Q0CLJ5_MESAU;A0A3Q0CLJ9_MESAU;A0A3Q0CLK5_MESAU;A0A3Q0CLY9_MESAU;A0A3Q0CNH4_MESAU;C7FFR4_MESAU	Insulin-like growth factor I	0	0	0
A0A1U7QLS9_MESAU	A0A1U7QLS9_MESAU;A0A3Q0DA19_MESAU	insulin-like growth factor-binding protein complex acid labile subunit isoform X1;insulin-like growth factor-binding protein complex acid labile subunit isoform X2	12	14	0.279
A0A1U7R3H9_MESAU	A0A1U7R3H9_MESAU	integrator complex subunit 3	2	2	0.048
A0A3Q0D7A4_MESAU	A0A3Q0D7A4_MESAU	integrin alpha-1	9	10	0.103
A0A1U7RA21_MESAU	A0A1U7RA21_MESAU	integrin alpha-2	1	1	0.007
A0A1U7QC50_MESAU	A0A1U7QC50_MESAU;A0A1U8C0W8_MESAU	integrin alpha-3 isoform X2;integrin alpha-3 isoform X1	13	15	0.209
A0A1U8BTH9_MESAU	A0A1U8BTH9_MESAU	integrin alpha-5	4	4	0.055
A0A3Q0D514_MESAU	A0A3Q0D514_MESAU;A0A3Q0D521_MESAU	integrin alpha-6 isoform X1;integrin alpha-6 isoform X2	2	2	0.022
A0A3Q0D9M8_MESAU	A0A3Q0D9M8_MESAU	integrin alpha-8	8	10	0.113
A0A3Q0D9P9_MESAU	A0A3Q0D9P9_MESAU	integrin alpha-9	1	1	0.026
A0A1U7QDP6_MESAU	A0A1U7QDP6_MESAU;A0A3Q0CQI3_MESAU	integrin alpha-IIb isoform X1;integrin alpha-IIb isoform X2	4	4	0.056
A0A1U7Q573_MESAU	A0A1U7Q573_MESAU	integrin alpha-L	2	2	0.025
A0A1U7Q562_MESAU	A0A1U7Q562_MESAU;A0A1U8CAC9_MESAU;A0A3Q0CU57_MESAU	integrin alpha-M isoform X2;integrin alpha-M isoform X1;integrin alpha-M isoform X3	11	13	0.129
A0A1U8BT74_MESAU	A0A1U8BT74_MESAU	Integrin beta	9	9	0.164
A0A3Q0DCP7_MESAU	A0A3Q0DCP7_MESAU	Integrin beta	8	8	0.12
A0A1U7QLH1_MESAU	A0A1U7QLH1_MESAU	Integrin beta	5	5	0.084
A0A3Q0CI27_MESAU	A0A3Q0CI27_MESAU	Integrin beta	1	2	0.011
A0A1U8BYM1_MESAU	A0A1U8BYM1_MESAU;A0A1U8BYM2_MESAU;A0A1U8C1Q6_MESAU;A0A1U8C948_MESAU;A0A1U8C9S6_MESAU	Integrin-associated protein	1	1	0.025
A0A3Q0CZL2_MESAU	A0A3Q0CZL2_MESAU	intelectin-1a-like	3	5	0.337
A0A1U7RFU6_MESAU	A0A1U7RFU6_MESAU	intelectin-1a-like	3	3	0.233
ITIH1_MESAU	ITIH1_MESAU	Inter-alpha-trypsin inhibitor heavy chain H1	13	16	0.205
A0A3Q0DHA7_MESAU	A0A3Q0DHA7_MESAU	inter-alpha-trypsin inhibitor heavy chain H1-like	2	2	0.172
A0A1U8CNA6_MESAU	A0A1U8CNA6_MESAU	inter-alpha-trypsin inhibitor heavy chain H1-like	2	3	0.151
A0A1U7Q2C1_MESAU	A0A1U7Q2C1_MESAU;ITIH2_MESAU	inter-alpha-trypsin inhibitor heavy chain H2 precursor;Inter-alpha-trypsin inhibitor heavy chain H2	15	18	0.229
A0A1U7Q227_MESAU	A0A1U7Q227_MESAU;ITIH3_MESAU	inter-alpha-trypsin inhibitor heavy chain H3 precursor;Inter-alpha-trypsin inhibitor heavy chain H3	16	24	0.247
A0A1U8CXF6_MESAU	A0A1U8CXF6_MESAU;A0A3Q0DB97_MESAU;A0A3Q0DF98_MESAU;A0A3Q0DG39_MESAU	inter-alpha-trypsin inhibitor heavy chain H4 isoform X2;inter-alpha-trypsin inhibitor heavy chain H4 isoform X1;inter-alpha-trypsin inhibitor heavy chain H4 isoform X4;inter-alpha-trypsin inhibitor heavy chain H4 isoform X3	23	30	0.338
A0A1U7QQC7_MESAU	A0A1U7QQC7_MESAU;A0A3Q0D5D6_MESAU;Q4FCR4_MESAU	intercellular adhesion molecule 1 isoform X2;intercellular adhesion molecule 1 isoform X1;Intercellular adhesion molecule 1 (Fragment)	6	7	0.135
A0A1U7QLF1_MESAU	A0A1U7QLF1_MESAU	intercellular adhesion molecule 2	2	2	0.076
A0A3Q0D3W2_MESAU	A0A3Q0D3W2_MESAU	interferon-activable protein 203-like	5	5	0.22
A0A1U7QP42_MESAU	A0A1U7QP42_MESAU	interferon-induced 35 kDa protein isoform X1	3	4	0.232
A0A3Q0CWV5_MESAU	A0A3Q0CWV5_MESAU	interferon-induced GTP-binding protein Mx1	30	46	0.561
A0A1U8CGR8_MESAU	A0A1U8CGR8_MESAU	interferon-induced protein 44	3	3	0.086
A0A3Q0DC26_MESAU	A0A3Q0DC26_MESAU	interferon-induced protein 44-like	5	7	0.129
A0A1U8BQK4_MESAU	A0A1U8BQK4_MESAU	interferon-induced protein with tetratricopeptide repeats 1-like	6	8	0.26
A0A3Q0CJD1_MESAU	A0A3Q0CJD1_MESAU	interferon-induced protein with tetratricopeptide repeats 1-like	2	3	0.039
A0A1U8BJQ7_MESAU	A0A1U8BJQ7_MESAU	interferon-induced protein with tetratricopeptide repeats 2	6	6	0.145
A0A1U7Q2K5_MESAU	A0A1U7Q2K5_MESAU	interferon-induced protein with tetratricopeptide repeats 3 isoform X1	9	11	0.24
A0A1U8C5U8_MESAU	A0A1U8C5U8_MESAU	interferon-induced transmembrane protein 2-like	2	3	0.302
A0A1U8BWV2_MESAU	A0A1U8BWV2_MESAU	interferon-induced transmembrane protein 3 isoform X2	3	4	0.426
A0A1U7Q7K8_MESAU	A0A1U7Q7K8_MESAU;A0A3Q0D5R8_MESAU	interferon-inducible double-stranded RNA-dependent protein kinase activator A isoform X1;interferon-inducible double-stranded RNA-dependent protein kinase activator A isoform X2	1	1	0.061
A0A1U7RG56_MESAU	A0A1U7RG56_MESAU	interferon-inducible GTPase 1-like	16	24	0.591
A0A1U7QWT6_MESAU	A0A1U7QWT6_MESAU	interferon-inducible GTPase 1-like	1	1	0.034
A0A1U7QAL4_MESAU	A0A1U7QAL4_MESAU	interferon-inducible GTPase 1-like	1	1	0.033
A0A3Q0CYN4_MESAU	A0A3Q0CYN4_MESAU;A0A3Q0D359_MESAU	interferon-stimulated gene 20 kDa protein isoform X1;interferon-stimulated gene 20 kDa protein isoform X3	1	1	0.041
A0A1U7R661_MESAU	A0A1U7R661_MESAU	interleukin enhancer-binding factor 2	5	6	0.185
A0A1U7R3B6_MESAU	A0A1U7R3B6_MESAU;A0A1U8C5Y7_MESAU;A0A1U8C5Z3_MESAU;A0A1U8C5Z7_MESAU;A0A1U8C8Y1_MESAU;A0A1U8CGT5_MESAU;A0A1U8CGU9_MESAU;A0A3Q0CZV1_MESAU;A0A3Q0D362_MESAU;A0A3Q0D4R6_MESAU	interleukin enhancer-binding factor 3 isoform X2;interleukin enhancer-binding factor 3 isoform X1;interleukin enhancer-binding factor 3 isoform X10;interleukin enhancer-binding factor 3 isoform X9;interleukin enhancer-binding factor 3 isoform X5;interleuk	2	2	0.036
A0A1U7QQA5_MESAU	A0A1U7QQA5_MESAU;A0A1U7QYL0_MESAU;A0A3Q0D8Q8_MESAU	Interleukin-1	2	2	0.191
A0A3Q0CWS8_MESAU	A0A3Q0CWS8_MESAU	intersectin-1	2	2	0.018
A0A3Q0D3J3_MESAU	A0A3Q0D3J3_MESAU	intraflagellar transport protein 81 homolog	0	0	0
A0A1U7Q6V8_MESAU	A0A1U7Q6V8_MESAU;A0A1U8BQJ8_MESAU;A0A1U8BQK3_MESAU;A0A1U8BQX2_MESAU;A0A1U8BU38_MESAU;A0A1U8C1G3_MESAU;A0A1U8C1G8_MESAU;A0A1U8C214_MESAU;A0A3Q0CCN6_MESAU;A0A3Q0CLK9_MESAU;A0A3Q0CTN7_MESAU	IQ motif and SEC7 domain-containing protein 1 isoform X10;IQ motif and SEC7 domain-containing protein 1 isoform X2;IQ motif and SEC7 domain-containing protein 1 isoform X7;IQ motif and SEC7 domain-containing protein 1 isoform X3;IQ motif and SEC7 domain-c	1	1	0.008
A0A1U7QYW0_MESAU	A0A1U7QYW0_MESAU;A0A1U8CG28_MESAU	isoamyl acetate-hydrolyzing esterase 1 homolog isoform X2;isoamyl acetate-hydrolyzing esterase 1 homolog isoform X1	4	4	0.277
A0A1U8CKR7_MESAU	A0A1U8CKR7_MESAU	isochorismatase domain-containing protein 2	2	2	0.133
IDH3A_MESAU	IDH3A_MESAU	Isocitrate dehydrogenase [NAD] subunit alpha, mitochondrial (Fragments)	2	2	0.142
A0A1U7QLK8_MESAU	A0A1U7QLK8_MESAU	Isocitrate dehydrogenase [NAD] subunit, mitochondrial	13	18	0.403
A0A1U8CSV7_MESAU	A0A1U8CSV7_MESAU	Isocitrate dehydrogenase [NAD] subunit, mitochondrial	7	8	0.292
A0A1U7REC2_MESAU	A0A1U7REC2_MESAU;A0A3Q0CE90_MESAU	Isocitrate dehydrogenase [NAD] subunit, mitochondrial;Isocitrate dehydrogenase [NAD] subunit, mitochondrial	2	3	0.137
A0A1U7QNX2_MESAU	A0A1U7QNX2_MESAU	Isocitrate dehydrogenase [NADP]	17	23	0.378
A0A1U7QMD6_MESAU	A0A1U7QMD6_MESAU	Isocitrate dehydrogenase [NADP]	14	27	0.365
A0A3Q0DAV4_MESAU	A0A3Q0DAV4_MESAU	Isoleucyl-tRNA synthetase	5	5	0.076
A0A1U7QF76_MESAU	A0A1U7QF76_MESAU	Isoleucyl-tRNA synthetase	5	5	0.04
A0A1U7QS15_MESAU	A0A1U7QS15_MESAU;A0A3Q0CT08_MESAU;IDI1_MESAU	Isopentenyl-diphosphate Delta-isomerase;Isopentenyl-diphosphate Delta-isomerase;Isopentenyl-diphosphate Delta-isomerase 1	2	2	0.074
A0A1U7QRD5_MESAU	A0A1U7QRD5_MESAU;A0A1U8BV63_MESAU;A0A1U8BV65_MESAU	IST1 homolog	2	2	0.049
A0A1U8D230_MESAU	A0A1U8D230_MESAU	Junction plakoglobin	12	16	0.224
A0A1U7RI72_MESAU	A0A1U7RI72_MESAU	Junctional adhesion molecule 1	3	3	0.13
A0A1U7R0X2_MESAU	A0A1U7R0X2_MESAU;A0A1U8CN81_MESAU	junctional protein associated with coronary artery disease isoform X1;junctional protein associated with coronary artery disease isoform X2	10	10	0.136
A0A1U7R4L9_MESAU	A0A1U7R4L9_MESAU	keratin, type I cytoskeletal 14	2	2	0.09
A0A1U7RHH1_MESAU	A0A1U7RHH1_MESAU;	keratin, type I cytoskeletal 15;TREMBL:A2A4G1 Tax_Id=10090 Gene_Symbol=Krt15 Keratin complex 1, acidic, gene 15	0	0	0
A0A1U7QJF8_MESAU	A0A1U7QJF8_MESAU	keratin, type I cytoskeletal 18	23	31	0.675
A0A1U7QWJ5_MESAU	A0A1U7QWJ5_MESAU	keratin, type I cytoskeletal 19 isoform X1	30	45	0.782
A0A1U7QNR5_MESAU	A0A1U7QNR5_MESAU;	keratin, type I cytoskeletal 20;SWISS-PROT:Q9D312 Tax_Id=10090 Gene_Symbol=Krt20 Keratin, type I cytoskeletal 20	1	1	0.021
A0A1U7Q9T8_MESAU	A0A1U7Q9T8_MESAU	keratin, type II cytoskeletal 5	2	2	0.036
A0A1U7Q9T5_MESAU	A0A1U7Q9T5_MESAU	keratin, type II cytoskeletal 7	26	38	0.65
A0A1U7QH04_MESAU	A0A1U7QH04_MESAU	keratin, type II cytoskeletal 8	32	65	0.637
A0A1U7QEM1_MESAU	A0A1U7QEM1_MESAU	Ketimine reductase mu-crystallin	4	4	0.255
A0A3Q0D1N6_MESAU	A0A3Q0D1N6_MESAU	KH domain-containing, RNA-binding, signal transduction-associated protein 1	4	4	0.153
A0A1U7QPH2_MESAU	A0A1U7QPH2_MESAU;A0A3Q0D3U0_MESAU	Kinase	1	1	0.015
A0A3Q0DA51_MESAU	A0A3Q0DA51_MESAU	kinase D-interacting substrate of 220 kDa	1	1	0.006
A0A3Q0CE39_MESAU	A0A3Q0CE39_MESAU	kinectin	12	12	0.131
A0A3Q0CMK9_MESAU	A0A3Q0CMK9_MESAU	Kinesin light chain	4	4	0.093
A0A1U8BW17_MESAU	A0A1U8BW17_MESAU;A0A1U8C6P5_MESAU	Kinesin light chain	2	2	0.047
A0A1U8BWM0_MESAU	A0A1U8BWM0_MESAU	Kinesin light chain	1	1	0.027
A0A3Q0DH51_MESAU	A0A3Q0DH51_MESAU	Kinesin-like protein	24	27	0.317
A0A1U8C2S8_MESAU	A0A1U8C2S8_MESAU;A0A1U8CA89_MESAU;A0A1U8CAV4_MESAU	kinesin-like protein KIF13B isoform X3;kinesin-like protein KIF13B isoform X1;kinesin-like protein KIF13B isoform X2	3	3	0.027
A0A1U8BRY4_MESAU	A0A1U8BRY4_MESAU	kininogen-1 isoform X2	10	16	0.234
A0A1U8C8V1_MESAU	A0A1U8C8V1_MESAU	KN motif and ankyrin repeat domain-containing protein 2	13	15	0.261
A0A1U8CBY1_MESAU	A0A1U8CBY1_MESAU;A0A1U8CC17_MESAU;A0A1U8CEU0_MESAU	KN motif and ankyrin repeat domain-containing protein 3 isoform X3;KN motif and ankyrin repeat domain-containing protein 3 isoform X2;KN motif and ankyrin repeat domain-containing protein 3 isoform X1	9	10	0.121
A0A1U7QFC0_MESAU	A0A1U7QFC0_MESAU;A0A1U8CFQ1_MESAU;A0A3Q0D432_MESAU	lactadherin isoform X3;lactadherin isoform X1;lactadherin isoform X2	8	8	0.221
A0A3Q0CY55_MESAU	A0A3Q0CY55_MESAU	lactotransferrin	22	34	0.317
A0A1U8BZP1_MESAU	A0A1U8BZP1_MESAU	lambda-crystallin homolog	3	3	0.131
A0A1U7QSX8_MESAU	A0A1U7QSX8_MESAU	lamin	32	47	0.517
A0A1U7QJV3_MESAU	A0A1U7QJV3_MESAU	lamin-B1	22	31	0.564
A0A1U7RAW2_MESAU	A0A1U7RAW2_MESAU	lamin-B2 isoform X1	10	10	0.196
A0A1U7QGW8_MESAU	A0A1U7QGW8_MESAU;A0A1U8BQ62_MESAU;A0A1U8BQY0_MESAU	laminin subunit alpha-2 isoform X1;laminin subunit alpha-2 isoform X2;laminin subunit alpha-2 isoform X3	4	4	0.019
A0A3Q0D8P8_MESAU	A0A3Q0D8P8_MESAU	laminin subunit alpha-3	17	17	0.064
A0A3Q0CVQ2_MESAU	A0A3Q0CVQ2_MESAU	laminin subunit alpha-4	16	20	0.14
A0A1U7QLD6_MESAU	A0A1U7QLD6_MESAU	laminin subunit alpha-5	36	43	0.143
A0A1U7QZD4_MESAU	A0A1U7QZD4_MESAU	laminin subunit beta-1	16	16	0.118
A0A1U7QX80_MESAU	A0A1U7QX80_MESAU;A0A1U8BYW4_MESAU;A0A3Q0CYI9_MESAU	laminin subunit beta-2 isoform X1;laminin subunit beta-2 isoform X3;laminin subunit beta-2 isoform X2	34	45	0.232
A0A1U8CQP3_MESAU	A0A1U8CQP3_MESAU;A0A3Q0DBP2_MESAU	laminin subunit beta-3 isoform X2;laminin subunit beta-3 isoform X1	15	19	0.175
A0A1U7QD11_MESAU	A0A1U7QD11_MESAU	laminin subunit gamma-1	26	34	0.223
A0A1U8C1R3_MESAU	A0A1U8C1R3_MESAU	laminin subunit gamma-2	10	11	0.116
A0A1U7QBV8_MESAU	A0A1U7QBV8_MESAU	lanC-like protein 1	2	2	0.05
A0A1U8D2D8_MESAU	A0A1U8D2D8_MESAU	lanC-like protein 2	1	1	0.024
A0A1U7Q8M6_MESAU	A0A1U7Q8M6_MESAU	la-related protein 1	3	3	0.032
A0A1U7QSZ1_MESAU	A0A1U7QSZ1_MESAU	Late endosomal/lysosomal adaptor and MAPK and MTOR activator 1	4	7	0.385
A0A1U7QYT6_MESAU	A0A1U7QYT6_MESAU	Late endosomal/lysosomal adaptor and MAPK and MTOR activator 3	1	1	0.089
A0A1U7R305_MESAU	A0A1U7R305_MESAU;A0A3Q0CDH0_MESAU;A0A3Q0CEF3_MESAU	latent-transforming growth factor beta-binding protein 2 isoform X1;latent-transforming growth factor beta-binding protein 2 isoform X2;latent-transforming growth factor beta-binding protein 2 isoform X3	1	1	0.008
A0A1U7QP62_MESAU	A0A1U7QP62_MESAU	latexin	4	4	0.252
A0A1U7R8L4_MESAU	A0A1U7R8L4_MESAU	LDLR chaperone MESD	3	3	0.128
A0A1U7Q946_MESAU	A0A1U7Q946_MESAU	leiomodin-1	4	4	0.092
A0A3Q0DAQ0_MESAU	A0A3Q0DAQ0_MESAU	LEM domain-containing protein 2	4	5	0.13
A0A1U7QDB7_MESAU	A0A1U7QDB7_MESAU;A0A1U8BZV9_MESAU	lethal(2) giant larvae protein homolog 2 isoform X2;lethal(2) giant larvae protein homolog 2 isoform X1	4	4	0.043
A0A3Q0CNA2_MESAU	A0A3Q0CNA2_MESAU	Leucine zipper-EF-hand-containing transmembrane protein 1	10	11	0.221
A0A1U7R827_MESAU	A0A1U7R827_MESAU;A0A1U8CBX9_MESAU;A0A1U8CEP3_MESAU	leucine-rich alpha-2-glycoprotein isoform X2;leucine-rich alpha-2-glycoprotein isoform X3;leucine-rich alpha-2-glycoprotein isoform X1	3	3	0.098
A0A1U7QMZ7_MESAU	A0A1U7QMZ7_MESAU	leucine-rich PPR motif-containing protein, mitochondrial	8	9	0.089
A0A1U8CDR4_MESAU	A0A1U8CDR4_MESAU;A0A1U8CQ71_MESAU;A0A3Q0D697_MESAU;A0A3Q0D6A1_MESAU;A0A3Q0D6A5_MESAU;A0A3Q0D9G7_MESAU;A0A3Q0D9H1_MESAU;A0A3Q0D9H5_MESAU;A0A3Q0DAD4_MESAU;A0A3Q0DAD7_MESAU;A0A3Q0DAF7_MESAU;A0A3Q0DAG0_MESAU;A0A3Q0DAG2_MESAU;A0A3Q0DB17_MESAU;A0A3Q0DB21_MESAU;	leucine-rich repeat flightless-interacting protein 1 isoform X14;leucine-rich repeat flightless-interacting protein 1 isoform X16;leucine-rich repeat flightless-interacting protein 1 isoform X2;leucine-rich repeat flightless-interacting protein 1 isoform	9	10	0.217
A0A1U7QAX8_MESAU	A0A1U7QAX8_MESAU;A0A1U7QJ58_MESAU;A0A1U8BZ27_MESAU;A0A3Q0CTJ2_MESAU;A0A3Q0CY63_MESAU;A0A3Q0CY67_MESAU;A0A3Q0CYD5_MESAU;A0A3Q0CYD8_MESAU;A0A3Q0CYE0_MESAU;A0A3Q0CYQ1_MESAU;A0A3Q0CYQ3_MESAU;A0A3Q0CZD5_MESAU	leucine-rich repeat flightless-interacting protein 2 isoform X9;leucine-rich repeat flightless-interacting protein 2 isoform X11;leucine-rich repeat flightless-interacting protein 2 isoform X10;leucine-rich repeat flightless-interacting protein 2 isoform	2	2	0.066
A0A1U7QBF4_MESAU	A0A1U7QBF4_MESAU;A0A3Q0CNA5_MESAU	leucine-rich repeat neuronal protein 4 isoform X1;leucine-rich repeat neuronal protein 4 isoform X2	1	1	0.016
A0A1U7QRM3_MESAU	A0A1U7QRM3_MESAU	leucine-rich repeat-containing protein 47	1	1	0.02
A0A1U7QYS6_MESAU	A0A1U7QYS6_MESAU	leucine-rich repeat-containing protein 59	6	7	0.251
A0A3Q0DBY1_MESAU	A0A3Q0DBY1_MESAU	leucyl-cystinyl aminopeptidase	6	6	0.07
A0A3Q0CI87_MESAU	A0A3Q0CI87_MESAU	Leucyl-tRNA synthetase	8	8	0.085
A0A1U8BR26_MESAU	A0A1U8BR26_MESAU	leukocyte elastase inhibitor	22	36	0.683
A0A1U8BW40_MESAU	A0A1U8BW40_MESAU	leukosialin	1	1	0.041
A0A1U7Q4A6_MESAU	A0A1U7Q4A6_MESAU	Leukotriene A(4) hydrolase	18	21	0.378
A0A3Q0CSB4_MESAU	A0A3Q0CSB4_MESAU;A0A3Q0CX86_MESAU;A0A3Q0CXD0_MESAU;A0A3Q0CYJ8_MESAU	LIM and calponin homology domains-containing protein 1 isoform X2;LIM and calponin homology domains-containing protein 1 isoform X4;LIM and calponin homology domains-containing protein 1 isoform X5;LIM and calponin homology domains-containing protein 1 is	1	1	0.019
A0A1U8BXL4_MESAU	A0A1U8BXL4_MESAU;A0A1U8C877_MESAU;A0A3Q0CSB9_MESAU;A0A3Q0CXF7_MESAU	LIM and calponin homology domains-containing protein 1 isoform X7;LIM and calponin homology domains-containing protein 1 isoform X10;LIM and calponin homology domains-containing protein 1 isoform X9;LIM and calponin homology domains-containing protein 1 i	22	24	0.31
A0A1U7Q3M9_MESAU	A0A1U7Q3M9_MESAU	LIM and cysteine-rich domains protein 1	6	6	0.225
A0A1U7QF22_MESAU	A0A1U7QF22_MESAU;A0A1U8BPL5_MESAU;A0A1U8BPX1_MESAU;A0A3Q0CRI5_MESAU;A0A3Q0CRU6_MESAU;A0A3Q0CTA3_MESAU	LIM and senescent cell antigen-like-containing domain protein	1	1	0.031
A0A3Q0D153_MESAU	A0A3Q0D153_MESAU	LIM and SH3 domain protein 1	10	14	0.492
A0A1U7Q831_MESAU	A0A1U7Q831_MESAU	LIM domain and actin-binding protein 1	5	5	0.078
A0A3Q0CJY9_MESAU	A0A3Q0CJY9_MESAU;A0A3Q0CJZ8_MESAU;A0A3Q0CQE9_MESAU;A0A3Q0CQR0_MESAU;A0A3Q0CS98_MESAU	LIM domain only protein 7 isoform X1;LIM domain only protein 7 isoform X5;LIM domain only protein 7 isoform X2;LIM domain only protein 7 isoform X4;LIM domain only protein 7 isoform X3	28	31	0.182
A0A1U7QMV0_MESAU	A0A1U7QMV0_MESAU	LIM domain-containing protein 1	3	4	0.1
A0A1U7QLG1_MESAU	A0A1U7QLG1_MESAU	LIM domain-containing protein 2	2	2	0.203
A0A1U8BYK1_MESAU	A0A1U8BYK1_MESAU	Lipase	3	3	0.144
A0A1U7Q7Y0_MESAU	A0A1U7Q7Y0_MESAU	Lipase maturation factor	3	3	0.07
A0A1U7Q7E8_MESAU	A0A1U7Q7E8_MESAU	lipoma-preferred partner homolog	5	10	0.255
A0A1U8C2N7_MESAU	A0A1U8C2N7_MESAU	lipoma-preferred partner-like	1	2	0.109
A0A1U7QNE5_MESAU	A0A1U7QNE5_MESAU	Lipopolysaccharide-binding protein	2	2	0.04
A0A3Q0CV89_MESAU	A0A3Q0CV89_MESAU	liprin-beta-1	6	7	0.061
A0A1U7R9P7_MESAU	A0A1U7R9P7_MESAU	L-lactate dehydrogenase	9	17	0.416
A0A1U7Q8M1_MESAU	A0A1U7Q8M1_MESAU	L-lactate dehydrogenase	12	22	0.392
A0A3Q0D969_MESAU	A0A3Q0D969_MESAU	Lon protease homolog, mitochondrial	3	3	0.084
A0A1U7Q4Y4_MESAU	A0A1U7Q4Y4_MESAU	long-chain fatty acid transport protein 6	1	1	0.011
A0A1U7QEH5_MESAU	A0A1U7QEH5_MESAU	Long-chain specific acyl-CoA dehydrogenase, mitochondrial	14	22	0.349
A0A1U7Q3U8_MESAU	A0A1U7Q3U8_MESAU;A0A1U7Q7H6_MESAU	long-chain-fatty-acid--CoA ligase 1 isoform X1;long-chain-fatty-acid--CoA ligase 1 isoform X2	10	11	0.158
A0A1U7R9K9_MESAU	A0A1U7R9K9_MESAU;A0A1U8CEC2_MESAU	long-chain-fatty-acid--CoA ligase 4 isoform X1;long-chain-fatty-acid--CoA ligase 4 isoform X2	3	3	0.063
A0A1U7Q5I0_MESAU	A0A1U7Q5I0_MESAU	long-chain-fatty-acid--CoA ligase 5	7	7	0.138
A0A1U7QNV2_MESAU	A0A1U7QNV2_MESAU;A0A1U7RAA0_MESAU;A0A1U8BR73_MESAU;A0A1U8C245_MESAU;A0A1U8C2P5_MESAU;A0A3Q0CHG9_MESAU;A0A3Q0CHI5_MESAU;A0A3Q0CM11_MESAU;A0A3Q0CSK9_MESAU;A0A3Q0CU46_MESAU	low affinity immunoglobulin gamma Fc region receptor II-b isoform X2;low affinity immunoglobulin gamma Fc region receptor III-like isoform X1;low affinity immunoglobulin gamma Fc region receptor II-b isoform X1;low affinity immunoglobulin gamma Fc region	1	1	0.026
A0A1U7Q211_MESAU	A0A1U7Q211_MESAU	low affinity immunoglobulin gamma Fc region receptor III-like precursor	3	3	0.127
A0A1U7QS08_MESAU	A0A1U7QS08_MESAU	low density lipoprotein receptor adapter protein 1	0	0	0
A0A3Q0DA11_MESAU	A0A3Q0DA11_MESAU	Low molecular weight cytosolic acid phosphatase	4	4	0.323
A0A1U8BSF0_MESAU	A0A1U8BSF0_MESAU	LOW QUALITY PROTEIN: 10 kDa heat shock protein, mitochondrial	4	4	0.382
A0A3Q0CF71_MESAU	A0A3Q0CF71_MESAU	LOW QUALITY PROTEIN: baculoviral IAP repeat-containing protein 1b-like	2	2	0.016
A0A3Q0DAE9_MESAU	A0A3Q0DAE9_MESAU	LOW QUALITY PROTEIN: carcinoembryonic antigen-related cell adhesion molecule 3-like	1	1	0.014
A0A3Q0CNT5_MESAU	A0A3Q0CNT5_MESAU	LOW QUALITY PROTEIN: casein kinase II subunit alpha	4	4	0.158
A0A1U7QQM4_MESAU	A0A1U7QQM4_MESAU	LOW QUALITY PROTEIN: exportin-7	2	2	0.019
A0A3Q0CTN9_MESAU	A0A3Q0CTN9_MESAU	LOW QUALITY PROTEIN: glyceraldehyde-3-phosphate dehydrogenase-like	2	6	0.036
A0A3Q0DGV9_MESAU	A0A3Q0DGV9_MESAU	LOW QUALITY PROTEIN: granzyme-like protein 2	1	1	0.038
A0A3Q0CA64_MESAU	A0A3Q0CA64_MESAU	LOW QUALITY PROTEIN: H-2 class I histocompatibility antigen, alpha chain-like	2	3	0.137
A0A1U8CW53_MESAU	A0A1U8CW53_MESAU	LOW QUALITY PROTEIN: harmonin	1	2	0.008
A0A3Q0CM78_MESAU	A0A3Q0CM78_MESAU	LOW QUALITY PROTEIN: heat shock protein HSP 90-alpha	11	20	0.266
A0A3Q0D4M6_MESAU	A0A3Q0D4M6_MESAU	LOW QUALITY PROTEIN: heterogeneous nuclear ribonucleoprotein A0	3	4	0.166
A0A3Q0CQC6_MESAU	A0A3Q0CQC6_MESAU	LOW QUALITY PROTEIN: metalloreductase STEAP3	2	2	0.051
A0A1U7Q449_MESAU	A0A1U7Q449_MESAU	LOW QUALITY PROTEIN: mitochondrial 2-oxoglutarate/malate carrier protein	7	8	0.257
A0A3Q0DF64_MESAU	A0A3Q0DF64_MESAU	LOW QUALITY PROTEIN: myosin-14	68	88	0.409
A0A3Q0D2P2_MESAU	A0A3Q0D2P2_MESAU	LOW QUALITY PROTEIN: N-alpha-acetyltransferase 15, NatA auxiliary subunit	4	4	0.054
A0A3Q0DB09_MESAU	A0A3Q0DB09_MESAU	LOW QUALITY PROTEIN: nuclear autoantigen Sp-100	2	2	0.042
A0A3Q0CFK1_MESAU	A0A3Q0CFK1_MESAU	LOW QUALITY PROTEIN: nuclear ubiquitous casein and cyclin-dependent kinase substrate 1	2	2	0.128
A0A1U8CWU2_MESAU	A0A1U8CWU2_MESAU	LOW QUALITY PROTEIN: phytanoyl-CoA dioxygenase domain-containing protein 1	1	1	0.124
A0A1U8C6I5_MESAU	A0A1U8C6I5_MESAU	LOW QUALITY PROTEIN: programmed cell death protein 5	1	1	0.065
A0A1U7Q2W1_MESAU	A0A1U7Q2W1_MESAU	LOW QUALITY PROTEIN: protein unc-93 homolog B1	2	2	0.068
A0A3Q0CT95_MESAU	A0A3Q0CT95_MESAU	LOW QUALITY PROTEIN: T-cell-specific guanine nucleotide triphosphate-binding protein 1-like	1	1	0.033
A0A1U7R7A0_MESAU	A0A1U7R7A0_MESAU	LOW QUALITY PROTEIN: uncharacterized protein C11orf96 homolog	2	2	0.136
A0A3Q0CEI8_MESAU	A0A3Q0CEI8_MESAU	LOW QUALITY PROTEIN: uncharacterized protein LOC101834332	7	11	0.101
A0A1U7RAH0_MESAU	A0A1U7RAH0_MESAU	L-serine ammonia-lyase	3	3	0.208
A0A1U7Q4A8_MESAU	A0A1U7Q4A8_MESAU	Lumican	10	13	0.355
A0A1U8CR29_MESAU	A0A1U8CR29_MESAU	lupus La protein	7	9	0.209
A0A1U7Q257_MESAU	A0A1U7Q257_MESAU;DCXR_MESAU	L-xylulose reductase	6	7	0.279
A0A1U7R1G5_MESAU	A0A1U7R1G5_MESAU	ly6/PLAUR domain-containing protein 2	1	1	0.11
A0A3Q0CN03_MESAU	A0A3Q0CN03_MESAU	lymphocyte cytosolic protein 2	1	1	0.03
A0A1U7Q6I1_MESAU	A0A1U7Q6I1_MESAU	lymphocyte-specific protein 1 isoform X1	6	7	0.279
A0A1U7QKT3_MESAU	A0A1U7QKT3_MESAU;A0A1U7QU90_MESAU;A0A1U7R4T6_MESAU;A0A1U8CMP9_MESAU	Lysine-specific histone demethylase	1	1	0.009
A0A3Q0CV77_MESAU	A0A3Q0CV77_MESAU	lysine--tRNA ligase	4	4	0.224
A0A1U8CK99_MESAU	A0A1U8CK99_MESAU;A0A1U8CMX0_MESAU	Lysophosphatidic acid receptor 1	1	1	0.038
A0A3Q0DDP9_MESAU	A0A3Q0DDP9_MESAU	lysophosphatidylcholine acyltransferase 1	3	3	0.084
A0A1U7Q6T4_MESAU	A0A1U7Q6T4_MESAU	lysophospholipid acyltransferase 5	2	2	0.043
A0A6F8PBD7_MESAU	A0A6F8PBD7_MESAU	Lysosomal associated membrane protein 1	3	4	0.093
A0A1U8CIE5_MESAU	A0A1U8CIE5_MESAU;A0A1U8CS51_MESAU;A0A3Q0DB74_MESAU;A0A3Q0DC12_MESAU	lysosome-associated membrane glycoprotein 2 isoform X3;lysosome-associated membrane glycoprotein 2 isoform X2;lysosome-associated membrane glycoprotein 2 isoform X1;lysosome-associated membrane glycoprotein 2 isoform X4	6	7	0.102
A0A1U7QYY0_MESAU	A0A1U7QYY0_MESAU	lysosome-associated membrane glycoprotein 3 isoform X1	2	2	0.039
A0A1U7QAK6_MESAU	A0A1U7QAK6_MESAU	Lysyl oxidase homolog	9	9	0.297
A0A1U7RCH7_MESAU	A0A1U7RCH7_MESAU	m7GpppX diphosphatase	2	2	0.065
A0A1U7R5C2_MESAU	A0A1U7R5C2_MESAU	macrophage mannose receptor 1	5	6	0.036
A0A140EDM8_MESAU	A0A140EDM8_MESAU;A0A1U7QW41_MESAU	Macrophage migration inhibitory factor;macrophage migration inhibitory factor-like	3	5	0.339
A0A1U7QSM1_MESAU	A0A1U7QSM1_MESAU	Macrophage-capping protein	7	11	0.327
A0A1U7QB38_MESAU	A0A1U7QB38_MESAU	Macrophage-expressed gene 1 protein	2	2	0.04
A0A1U7Q5R3_MESAU	A0A1U7Q5R3_MESAU;A0A1U7QDM7_MESAU;A0A1U7RH55_MESAU;A0A1U8CPS5_MESAU;A0A3Q0CH02_MESAU	MAGUK p55 subfamily member 2 isoform X2;MAGUK p55 subfamily member 2 isoform X1;MAGUK p55 subfamily member 6 isoform X2;MAGUK p55 subfamily member 6 isoform X3;MAGUK p55 subfamily member 6 isoform X1	1	1	0.022
A0A1U7QFG9_MESAU	A0A1U7QFG9_MESAU;A0A1U8BXL1_MESAU	MAGUK p55 subfamily member 5	5	5	0.11
A0A1U7Q2G1_MESAU	A0A1U7Q2G1_MESAU;A0A1U8C7F2_MESAU;PARK7_MESAU	Maillard deglycase;Maillard deglycase;Parkinson disease protein 7 homolog	8	18	0.519
A0A1U8BX75_MESAU	A0A1U8BX75_MESAU	major facilitator superfamily domain-containing protein 10	2	2	0.05
A0A1U7QRI3_MESAU	A0A1U7QRI3_MESAU	major facilitator superfamily domain-containing protein 6 isoform X1	3	3	0.083
A0A1U7Q577_MESAU	A0A1U7Q577_MESAU	Major vault protein	30	43	0.477
A0A1U7QJU2_MESAU	A0A1U7QJU2_MESAU	Malate dehydrogenase	11	17	0.42
A0A1U7Q626_MESAU	A0A1U7Q626_MESAU	Malate dehydrogenase	10	14	0.353
A0A1U7QTU2_MESAU	A0A1U7QTU2_MESAU	malectin	1	1	0.045
A0A1U8C1L9_MESAU	A0A1U8C1L9_MESAU	Malic enzyme	4	4	0.123
A0A1U7QXK0_MESAU	A0A1U7QXK0_MESAU	Malignant T-cell-amplified sequence	1	1	0.094
A0A3Q0CCH5_MESAU	A0A3Q0CCH5_MESAU	maltase-glucoamylase, intestinal	1	1	0.008
A0A3Q0CUG3_MESAU	A0A3Q0CUG3_MESAU	mannan-binding lectin serine protease 1	1	1	0.037
A0A1U8C0C8_MESAU	A0A1U8C0C8_MESAU	mannose-1-phosphate guanyltransferase alpha	3	3	0.112
A0A1U7QX71_MESAU	A0A1U7QX71_MESAU	mannose-1-phosphate guanyltransferase beta	2	2	0.069
A0A1U7R7C1_MESAU	A0A1U7R7C1_MESAU	mannose-binding protein A-like	2	2	0.093
A0A1U7QHH2_MESAU	A0A1U7QHH2_MESAU	Mannose-P-dolichol utilization defect 1 protein	2	2	0.077
A0A1U7QPT2_MESAU	A0A1U7QPT2_MESAU	mannosyl-oligosaccharide glucosidase	6	6	0.116
A0A1U8BU52_MESAU	A0A1U8BU52_MESAU	Mannosyltransferase	1	1	0.027
A0A3Q0DFH4_MESAU	A0A3Q0DFH4_MESAU	MAP7 domain-containing protein 1	1	1	0.023
A0A1U7RGM1_MESAU	A0A1U7RGM1_MESAU;A0A1U7RJ41_MESAU;A0A3Q0CGE8_MESAU	MAP7 domain-containing protein 1-like;MAP7 domain-containing protein 1-like isoform X2;MAP7 domain-containing protein 1-like isoform X1	3	3	0.127
A0A1U7QRT5_MESAU	A0A1U7QRT5_MESAU	MARCKS-related protein	3	3	0.31
A0A1U7QDI7_MESAU	A0A1U7QDI7_MESAU	marginal zone B- and B1-cell-specific protein	1	1	0.067
A0A3Q0D5I3_MESAU	A0A3Q0D5I3_MESAU	mast cell carboxypeptidase A	3	3	0.074
A0A3Q0DHX0_MESAU	A0A3Q0DHX0_MESAU	mast cell protease 1 isoform X1	4	5	0.307
A0A1U8CW69_MESAU	A0A1U8CW69_MESAU	matrin-3 isoform X1	12	15	0.223
A0A1U7QFP8_MESAU	A0A1U7QFP8_MESAU	Matrix Gla protein	2	3	0.233
A0A3Q0CW78_MESAU	A0A3Q0CW78_MESAU	Mediator of ErbB2-driven cell motility 1	3	3	0.118
A0A1U8CSJ9_MESAU	A0A1U8CSJ9_MESAU;A0A3Q0DCF0_MESAU	Mediator of RNA polymerase II transcription subunit 16	1	1	0.01
A0A1U8CGI4_MESAU	A0A1U8CGI4_MESAU	Medium-chain specific acyl-CoA dehydrogenase, mitochondrial	12	14	0.344
A0A1U8D3U0_MESAU	A0A1U8D3U0_MESAU	Meiosis protein 5 homolog	2	2	0.083
A0A3Q0DBG7_MESAU	A0A3Q0DBG7_MESAU	melanoma inhibitory activity protein 3	2	2	0.025
VME1_SARS2	VME1_SARS2	Membrane protein	1	1	0.054
A0A1U7QPM9_MESAU	A0A1U7QPM9_MESAU	Membrane-associated guanylate kinase inverted 3	2	2	0.02
A0A1U7R899_MESAU	A0A1U7R899_MESAU	membrane-associated progesterone receptor component 1	6	6	0.462
A0A1U7QCX1_MESAU	A0A1U7QCX1_MESAU	membrane-associated progesterone receptor component 2	3	3	0.2
A0A1U7Q4F3_MESAU	A0A1U7Q4F3_MESAU	membrane-spanning 4-domains subfamily A member 3 isoform X2	1	1	0.1
A0A1U7QCI4_MESAU	A0A1U7QCI4_MESAU;A0A3Q0CN16_MESAU	membrane-spanning 4-domains subfamily A member 4A-like isoform X1;membrane-spanning 4-domains subfamily A member 4A-like isoform X2	1	1	0.06
A0A3Q0CCM4_MESAU	A0A3Q0CCM4_MESAU	membrane-spanning 4-domains subfamily A member 6B-like	1	1	0.041
A0A1U7QAS0_MESAU	A0A1U7QAS0_MESAU	mesencephalic astrocyte-derived neurotrophic factor	2	2	0.111
A0A3Q0CHR3_MESAU	A0A3Q0CHR3_MESAU	mesothelin	1	1	0.019
A0A1U7R9F9_MESAU	A0A1U7R9F9_MESAU	metalloreductase STEAP4 isoform X1	3	4	0.085
A0A1U7QY73_MESAU	A0A1U7QY73_MESAU;A0A1U7R8T5_MESAU	Metavinculin	54	96	0.601
A0A1U7QEV0_MESAU	A0A1U7QEV0_MESAU;A0A3Q0D4I4_MESAU	metaxin-2 isoform X1;metaxin-2 isoform X2	1	1	0.049
A0A1U7QPQ4_MESAU	A0A1U7QPQ4_MESAU;A0A1U7QSD5_MESAU	Methionine adenosyltransferase 2 subunit beta	4	4	0.18
A0A3Q0DA31_MESAU	A0A3Q0DA31_MESAU	Methionine aminopeptidase	2	2	0.075
A0A3Q0CGK2_MESAU	A0A3Q0CGK2_MESAU	Methionine aminopeptidase 2	2	2	0.077
A0A3Q0D5H6_MESAU	A0A3Q0D5H6_MESAU	Methionine--tRNA ligase, cytoplasmic	4	4	0.073
A0A3Q0D770_MESAU	A0A3Q0D770_MESAU	methionine--tRNA ligase, cytoplasmic-like	1	1	0.125
A0A3Q0CXQ4_MESAU	A0A3Q0CXQ4_MESAU	methyl-CpG-binding domain protein 2	1	1	0.034
A0A1U8CP78_MESAU	A0A1U8CP78_MESAU	Methyl-CpG-binding protein 2	7	8	0.187
[truncated: 1,434 more rows]
